# Supplementary material for: Regulation of cadherin dimerization by chemical fragments as a trigger to inhibit cell adhesion
Source: Commun Biol. 2021 Sep 7;4:1041. doi: 10.1038/s42003-021-02575-3 (PMC8423723; doi:10.1038/s42003-021-02575-3)
Supplement: Supplementary file 4 — Supplementary Data 1 [file 42003_2021_2575_MOESM4_ESM.xlsx]

## Sheet: Fig.1c
-234.4	-1.9291	-234.3	-1.82659
-233.4	-1.2891	-233.3	-1.15069
-232.4	-1.2922	-232.3	-1.16979
-231.4	-1.3118	-231.3	-1.18879
-230.4	-1.3419	-230.3	-1.20739
-229.4	-1.3283	-229.3	-1.19519
-228.4	-1.3436	-228.3	-1.21709
-227.4	-1.3574	-227.3	-1.23749
-226.4	-1.3791	-226.3	-1.25229
-225.4	-1.39	-225.3	-1.27229
-224.4	-1.4506	-224.3	-1.34989
-223.4	-1.5875	-223.3	-1.43059
-222.4	-1.5505	-222.3	-1.34609
-221.4	-1.5982	-221.3	-1.38959
-220.4	-1.6896	-220.3	-1.50239
-219.4	-1.7258	-219.3	-1.51349
-218.4	-1.7952	-218.3	-1.58379
-217.4	-1.8971	-217.3	-1.68369
-216.4	-2.0339	-216.3	-1.81649
-215.4	-2.1251	-215.3	-1.93379
-214.4	-2.1135	-214.3	-1.93889
-213.4	-2.1178	-213.3	-1.94149
-212.4	-2.1382	-212.3	-1.95529
-211.4	-2.1569	-211.3	-1.96149
-210.4	-2.1729	-210.3	-1.97579
-209.4	-2.191	-209.3	-1.99759
-208.4	-2.2026	-208.3	-2.01639
-207.4	-2.2136	-207.3	-2.02819
-206.4	-2.2221	-206.3	-2.04479
-205.4	-2.2301	-205.3	-2.05679
-204.4	-2.2374	-204.3	-2.06039
-203.4	-2.2481	-203.3	-2.06039
-202.4	-2.2585	-202.3	-2.06449
-201.4	-2.2659	-201.3	-2.06199
-200.4	-2.2744	-200.3	-2.06979
-199.4	-2.2758	-199.3	-2.08589
-198.4	-2.2747	-198.3	-2.08899
-197.4	-2.2754	-197.3	-2.09179
-196.4	-2.2804	-196.3	-2.09219
-195.4	-2.2892	-195.3	-2.10759
-194.4	-2.2965	-194.3	-2.11899
-193.4	-2.3043	-193.3	-2.12619
-192.4	-2.3137	-192.3	-2.14809
-191.4	-2.3167	-191.3	-2.15059
-190.4	-2.3282	-190.3	-2.15559
-189.4	-2.3579	-189.3	-2.17779
-188.4	-2.2726	-188.3	-2.11459
-187.4	-2.1261	-187.3	-1.93079
-186.4	-1.9881	-186.3	-1.75949
-185.4	-1.8955	-185.3	-1.68329
-184.4	-1.9128	-184.3	-1.72339
-183.4	-1.883	-183.3	-1.68599
-182.4	-1.857	-182.3	-1.66209
-181.4	-1.857	-181.3	-1.64879
-180.4	-1.5521	-180.3	-1.33329
-179.4	-1.857	-179.3	-1.64879
-178.4	-1.5521	-178.3	-1.33329
-177.4	-2.39	-177.3	-2.34829
-176.4	-2.5861	-176.3	-2.59339
-175.4	-2.5313	-175.3	-2.57429
-174.4	-2.4922	-174.3	-2.52089
-173.4	-2.4287	-173.3	-2.43329
-172.4	-2.3617	-172.3	-2.35949
-171.4	-2.3132	-171.3	-2.26749
-170.4	-2.2358	-170.3	-2.19059
-169.4	-2.1753	-169.3	-2.11539
-168.4	-2.1113	-168.3	-2.06629
-167.4	-2.0439	-167.3	-2.01859
-166.4	-1.9751	-166.3	-1.96229
-165.4	-1.9149	-165.3	-1.90719
-164.4	-1.8607	-164.3	-1.86959
-163.4	-1.8109	-163.3	-1.83019
-162.4	-1.7691	-162.3	-1.79059
-161.4	-1.7273	-161.3	-1.73789
-160.4	-1.6936	-160.3	-1.69549
-159.4	-1.6603	-159.3	-1.67019
-158.4	-1.6335	-158.3	-1.62999
-157.4	-1.5952	-157.3	-1.59379
-156.4	-1.5489	-156.3	-1.55269
-155.4	-1.5206	-155.3	-1.52699
-154.4	-1.4835	-154.3	-1.49699
-153.4	-1.4467	-153.3	-1.45889
-152.4	-1.4131	-152.3	-1.42919
-151.4	-1.3916	-151.3	-1.39769
-150.4	-1.3754	-150.3	-1.37509
-149.4	-1.3397	-149.3	-1.34949
-148.4	-1.3153	-148.3	-1.32809
-147.4	-1.2947	-147.3	-1.30999
-146.4	-1.2615	-146.3	-1.29019
-145.4	-1.2266	-145.3	-1.26549
-144.4	-1.1977	-144.3	-1.23779
-143.4	-1.1873	-143.3	-1.21099
-142.4	-1.168	-142.3	-1.18929
-141.4	-1.1413	-141.3	-1.16929
-140.4	-1.1168	-140.3	-1.14559
-139.4	-1.094	-139.3	-1.12039
-138.4	-1.0771	-138.3	-1.10239
-137.4	-1.052	-137.3	-1.08569
-136.4	-1.0309	-136.3	-1.07009
-135.4	-1.0136	-135.3	-1.04189
-134.4	-1.005	-134.3	-1.02899
-133.4	-0.995596	-133.3	-1.01589
-132.4	-0.975596	-132.3	-1.00109
-131.4	-0.951396	-131.3	-0.988389
-130.4	-0.932696	-130.3	-0.974089
-129.4	-0.922796	-129.3	-0.962489
-128.4	-0.909096	-128.3	-0.941589
-127.4	-0.895196	-127.3	-0.932789
-126.4	-0.884996	-126.3	-0.924089
-125.4	-0.877596	-125.3	-0.899489
-124.4	-0.864796	-124.3	-0.887789
-123.4	-0.845496	-123.3	-0.869989
-122.4	-0.831196	-122.3	-0.853389
-121.4	-0.820796	-121.3	-0.833989
-120.4	-0.809096	-120.3	-0.812989
-119.4	-0.802696	-119.3	-0.805389
-118.4	-0.790996	-118.3	-0.781989
-117.4	-0.779996	-117.3	-0.763489
-116.4	-0.762496	-116.3	-0.751789
-115.4	-0.750796	-115.3	-0.740289
-114.4	-0.734396	-114.3	-0.726989
-113.4	-0.712596	-113.3	-0.713189
-112.4	-0.700896	-112.3	-0.693289
-111.4	-0.685396	-111.3	-0.691989
-110.4	-0.672596	-110.3	-0.678089
-109.4	-0.660796	-109.3	-0.665189
-108.4	-0.655796	-108.3	-0.652289
-107.4	-0.643096	-107.3	-0.645089
-106.4	-0.631296	-106.3	-0.641189
-105.4	-0.626396	-105.3	-0.623889
-104.4	-0.619496	-104.3	-0.615789
-103.4	-0.603296	-103.3	-0.602589
-102.4	-0.587196	-102.3	-0.596789
-101.4	-0.568196	-101.3	-0.573489
-100.4	-0.556896	-100.3	-0.557489
-99.4	-0.545096	-99.3	-0.556189
-98.4	-0.536996	-98.3	-0.552689
-97.4	-0.525696	-97.3	-0.542989
-96.4	-0.514796	-96.3	-0.528889
-95.4	-0.514996	-95.3	-0.534189
-94.4	-0.510796	-94.3	-0.537889
-93.4	-0.502896	-93.3	-0.529289
-92.4	-0.486196	-92.3	-0.507789
-91.4	-0.477996	-91.3	-0.503489
-90.4	-0.462496	-90.3	-0.497589
-89.4	-0.447896	-89.3	-0.486189
-88.4	-0.434096	-88.3	-0.474589
-87.4	-0.416396	-87.3	-0.463089
-86.4	-0.407296	-86.3	-0.456589
-85.4	-0.393596	-85.3	-0.441689
-84.4	-0.392096	-84.3	-0.438089
-83.4	-0.389896	-83.3	-0.433889
-82.4	-0.393096	-82.3	-0.425689
-81.4	-0.397696	-81.3	-0.413189
-80.4	-0.390896	-80.3	-0.403489
-79.4	-0.398496	-79.3	-0.400089
-78.4	-0.388796	-78.3	-0.392389
-77.4	-0.395096	-77.3	-0.387889
-76.4	-0.378196	-76.3	-0.383889
-75.4	-0.358796	-75.3	-0.391789
-74.4	-0.352396	-74.3	-0.393889
-73.4	-0.343196	-73.3	-0.393889
-72.4	-0.338996	-72.3	-0.383489
-71.4	-0.317796	-71.3	-0.371889
-70.4	-0.310796	-70.3	-0.352889
-69.4	-0.315196	-69.3	-0.337389
-68.4	-0.312796	-68.3	-0.329689
-67.4	-0.304996	-67.3	-0.319789
-66.4	-0.294996	-66.3	-0.312189
-65.4	-0.278696	-65.3	-0.308089
-64.4	-0.273596	-64.3	-0.308589
-63.4	-0.258596	-63.3	-0.311989
-62.4	-0.247096	-62.3	-0.296489
-61.4	-0.245996	-61.3	-0.285089
-60.4	-0.233896	-60.3	-0.277389
-59.4	-0.230596	-59.3	-0.260789
-58.4	-0.225096	-58.3	-0.251989
-57.4	-0.220596	-57.3	-0.237789
-56.4	-0.220096	-56.3	-0.230189
-55.4	-0.209996	-55.3	-0.230289
-54.4	-0.208396	-54.3	-0.233389
-53.4	-0.206196	-53.3	-0.238289
-52.4	-0.198596	-52.3	-0.235989
-51.4	-0.191696	-51.3	-0.226289
-50.4	-0.182196	-50.3	-0.218189
-49.4	-0.180296	-49.3	-0.221789
-48.4	-0.174896	-48.3	-0.210789
-47.4	-0.178196	-47.3	-0.196989
-46.4	-0.173696	-46.3	-0.191789
-45.4	-0.172896	-45.3	-0.191989
-44.4	-0.159396	-44.3	-0.198789
-43.4	-0.148796	-43.3	-0.185389
-42.4	-0.138896	-42.3	-0.174089
-41.4	-0.122796	-41.3	-0.174889
-40.4	-0.116396	-40.3	-0.175589
-39.4	-0.109096	-39.3	-0.163389
-38.4	-0.104096	-38.3	-0.147089
-37.4	-0.097996	-37.3	-0.144889
-36.4	-0.093596	-36.3	-0.135289
-35.4	-0.099196	-35.3	-0.128589
-34.4	-0.096896	-34.3	-0.0981892
-33.4	-0.084196	-33.3	-0.0690892
-32.4	-0.089696	-32.3	-0.0595892
-31.4	-0.093196	-31.3	-0.0507892
-30.4	-0.083096	-30.3	-0.0442892
-29.4	-0.063996	-29.3	-0.0325892
-28.4	-0.054196	-28.3	-0.0511892
-27.4	-0.052596	-27.3	-0.0592892
-26.4	-0.042996	-26.3	-0.0497892
-25.4	-0.030696	-25.3	-0.0549892
-24.4	-0.030596	-24.3	-0.0641892
-23.4	-0.036296	-23.3	-0.0618892
-22.4	-0.033996	-22.3	-0.0685892
-21.4	-0.048496	-21.3	-0.0887892
-20.4	0.00700396	-20.3	-0.0582892
-19.4	0.145004	-19.3	0.126311
-18.4	0.147604	-18.3	0.106911
-17.4	0.150104	-17.3	0.0274108
-16.4	0.354804	-16.3	0.291811
-15.4	0.153104	-15.3	0.123411
-14.4	-0.120896	-14.3	-0.0649892
-13.4	-0.321496	-13.3	-0.243589
-12.4	-0.121796	-12.3	-0.158989
-11.4	0.110504	-11.3	0.129911
-10.4	-0.344096	-10.3	-0.384789
-9.39999	-0.115196	-9.3	-0.157389
-8.39999	0.035204	-8.3	-0.0178892
-7.39999	0.041804	-7.3	0.0150108
-6.39999	0.032804	-6.3	0.00721079
-5.39999	0.00260396	-5.3	-0.00578921
-4.39999	-0.00259604	-4.3	-0.00278921
-3.39999	-0.00449604	-3.3	0.00281079
-2.39999	-0.00669604	-2.3	-0.00488921
-1.39999	-0.00669604	-1.3	0.00291079
-0.399994	-0.012796	-0.300003	0.161211
0.600006	-0.012796	0.699997	0.00291079
1.60001	-1.2441	1.7	0.161211
2.60001	-1.2441	2.7	-0.456089
3.60001	0.113304	3.7	-0.561289
4.60001	0.135504	4.7	-0.597889
5.60001	0.079804	5.7	-0.675189
6.60001	-0.019696	6.7	-0.761089
7.60001	-0.114296	7.7	-0.847989
8.60001	-0.211196	8.7	-0.951589
9.60001	-0.309996	9.7	-1.05819
10.6	-0.404696	10.7	-1.15639
11.6	-0.493996	11.7	-1.25419
12.6	-0.590696	12.7	-1.35499
13.6	-0.687596	13.7	-1.45979
14.6	-0.783596	14.7	-1.55969
15.6	-0.882196	15.7	-1.65479
16.6	-0.970096	16.7	-1.75629
17.6	-1.0564	17.7	-1.85819
18.6	-1.1472	18.7	-1.95379
19.6	-1.2384	19.7	-2.05169
20.6	-1.3201	20.7	-2.15039
21.6	-1.4192	21.7	-2.24629
22.6	-1.5206	22.7	-2.33009
23.6	-1.619	23.7	-2.40019
24.6	-1.6949	24.7	-2.48599
25.6	-1.7692	25.7	-2.57769
26.6	-1.8417	26.7	-2.62009
27.6	-1.8955	27.7	-2.67789
28.6	-1.9649	28.7	-2.75099
29.6	-2.0162	29.7	-2.80679
30.6	-2.053	30.7	-2.85909
31.6	-2.099	31.7	-2.93059
32.6	-2.1603	32.7	-3.00169
33.6	-2.2401	33.7	-3.07999
34.6	-2.2834	34.7	-3.15849
35.6	-2.3031	35.7	-3.22759
36.6	-2.3394	36.7	-3.30409
37.6	-2.4022	37.7	-3.36479
38.6	-2.4352	38.7	-3.42509
39.6	-2.4679	39.7	-3.51059
40.6	-2.5277	40.7	-3.61029
41.6	-2.5906	41.7	-3.68159
42.6	-2.6368	42.7	-3.76509
43.6	-2.6988	43.7	-3.88249
44.6	-2.7487	44.7	-3.97489
45.6	-2.7837	45.7	-4.05829
46.6	-2.8614	46.7	-4.13629
47.6	-2.9158	47.7	-4.22429
48.6	-2.9598	48.7	-4.32439
49.6	-3.0312	49.7	-4.40619
50.6	-3.1241	50.7	-4.46419
51.6	-3.1761	51.7	-4.56409
52.6	-3.2608	52.7	-4.61049
53.6	-3.3326	53.7	-4.67779
54.6	-3.3937	54.7	-4.75139
55.6	-3.4631	55.7	-4.82679
56.6	-3.5135	56.7	-4.88479
57.6	-3.5722	57.7	-4.96629
58.6	-3.6336	58.7	-5.04479
59.6	-3.6979	59.7	-5.11879
60.6	-3.7642	60.7	-5.18339
61.6	-3.8173	61.7	-5.24679
62.6	-3.8606	62.7	-5.29029
63.6	-3.9089	63.7	-5.33809
64.6	-3.9553	64.7	-5.39599
65.6	-3.9964	65.7	-5.45919
66.6	-4.0343	66.7	-5.51229
67.6	-4.0806	67.7	-5.57299
68.6	-4.1309	68.7	-5.63949
69.6	-4.1694	69.7	-5.69449
70.6	-4.2058	70.7	-5.75509
71.6	-4.2589	71.7	-5.80719
72.6	-4.2938	72.7	-5.85599
73.6	-4.3305	73.7	-5.90329
74.6	-4.3846	74.7	-5.94699
75.6	-4.4269	75.7	-5.99129
76.6	-4.4659	76.7	-6.04019
77.6	-4.5143	77.7	-6.10689
78.6	-4.5608	78.7	-6.17729
79.6	-4.5933	79.7	-6.23869
80.6	-4.6283	80.7	-6.30889
81.6	-4.6621	81.7	-6.38049
82.6	-4.7098	82.7	-6.44879
83.6	-4.7505	83.7	-6.50779
84.6	-4.7903	84.7	-6.56169
85.6	-4.8302	85.7	-6.62469
86.6	-4.8781	86.7	-6.68389
87.6	-4.911	87.7	-6.73949
88.6	-4.9443	88.7	-6.80009
89.6	-4.985	89.7	-6.85939
90.6	-5.0233	90.7	-6.92119
91.6	-5.0628	91.7	-6.97399
92.6	-5.1046	92.7	-7.03179
93.6	-5.1438	93.7	-7.09039
94.6	-5.1821	94.7	-7.13989
95.6	-5.2123	95.7	-7.19789
96.6	-5.2469	96.7	-7.26549
97.6	-5.2782	97.7	-7.38069
98.6	-5.3232	98.7	-7.55529
99.6	-5.3581	99.7	-7.74619
100.6	-5.4025	100.7	-7.94289
101.6	-5.4479	101.7	-8.07619
102.6	-5.4988	102.7	-8.13589
103.6	-5.5356	103.7	-8.17719
104.6	-5.5578	104.7	-8.20859
105.6	-5.5838	105.7	-8.25249
106.6	-5.6102	106.7	-8.30999
107.6	-5.6369	107.7	-8.35509
108.6	-5.6593	108.7	-8.41509
109.6	-5.694	109.7	-8.49569
110.6	-5.7564	110.7	-8.57429
111.6	-5.8003	111.7	-8.64259
112.6	-5.8372	112.7	-8.70499
113.6	-5.8727	113.7	-8.76499
114.6	-5.9098	114.7	-8.80739
115.6	-5.95	115.7	-8.86109
116.6	-5.9766	116.7	-8.90799
117.6	-5.9974	117.7	-8.95119
118.6	-5.9974	118.7	-8.95119
119.6	-5.9445	119.7	-9.00639
120.6	-5.9445	120.7	-8.95119
121.6	-4.7613	121.7	-8.93889
122.6	-4.7613	122.7	-8.76719
123.6	-6.1626	123.7	-8.55139
124.6	-6.2252	124.7	-8.48189
125.6	-6.2347	125.7	-8.43039
126.6	-6.1783	126.7	-8.37749
127.6	-6.1339	127.7	-8.31279
128.6	-6.0826	128.7	-8.26129
129.6	-6.0259	129.7	-8.21079
130.6	-5.9885	130.7	-8.15209
131.6	-5.9565	131.7	-8.09679
132.6	-5.9203	132.7	-8.03729
133.6	-5.8814	133.7	-7.99499
134.6	-5.8466	134.7	-7.94659
135.6	-5.8261	135.7	-7.90599
136.6	-5.7949	136.7	-7.87559
137.6	-5.7639	137.7	-7.83309
138.6	-5.7382	138.7	-7.80239
139.6	-5.7073	139.7	-7.76509
140.6	-5.6744	140.7	-7.73459
141.6	-5.6509	141.7	-7.69329
142.6	-5.6195	142.7	-7.65789
143.6	-5.5971	143.7	-7.63329
144.6	-5.5731	144.7	-7.60189
145.6	-5.5444	145.7	-7.56769
146.6	-5.5232	146.7	-7.53539
147.6	-5.4928	147.7	-7.51229
148.6	-5.4777	148.7	-7.50239
149.6	-5.4551	149.7	-7.48679
150.6	-5.4413	150.7	-7.46929
151.6	-5.4341	151.7	-7.45599
152.6	-5.4274	152.7	-7.43949
153.6	-5.421	153.7	-7.42029
154.6	-5.3957	154.7	-7.39879
155.6	-5.3864	155.7	-7.37989
156.6	-5.3769	156.7	-7.36429
157.6	-5.3675	157.7	-7.35359
158.6	-5.3638	158.7	-7.35179
159.6	-5.3575	159.7	-7.34449
160.6	-5.3539	160.7	-7.33679
161.6	-5.3418	161.7	-7.32929
162.6	-5.3219	162.7	-7.31629
163.6	-5.3058	163.7	-7.30149
164.6	-5.2877	164.7	-7.28849
165.6	-5.2718	165.7	-7.28149
166.6	-5.2606	166.7	-7.26999
167.6	-5.2495	167.7	-7.24929
168.6	-5.2442	168.7	-7.24669
169.6	-5.2472	169.7	-7.24599
170.6	-5.2329	170.7	-7.23199
171.6	-5.2274	171.7	-7.22859
172.6	-5.229	172.7	-7.21599
173.6	-5.2241	173.7	-7.21069
174.6	-5.2153	174.7	-7.19719
175.6	-5.2022	175.7	-7.17899
176.6	-5.205	176.7	-7.17549
177.6	-5.1966	177.7	-7.17059
178.6	-5.1867	178.7	-7.16519
179.6	-5.1747	179.7	-7.16289
180.6	-5.1722	180.7	-7.16049
181.6	-5.1675	181.7	-7.16629
182.6	-5.1622	182.7	-7.17369
183.6	-5.1639	183.7	-7.16019
184.6	-5.1542	184.7	-7.15039
185.6	-5.1523	185.7	-7.14839
186.6	-5.153	186.7	-7.13809
187.6	-5.1445	187.7	-7.12499
188.6	-5.1347	188.7	-7.11259
189.6	-5.1247	189.7	-7.09619
190.6	-5.1174	190.7	-7.09449
191.6	-5.1069	191.7	-7.08559
192.6	-5.095	192.7	-7.08469
193.6	-5.0954	193.7	-7.08079
194.6	-5.0878	194.7	-7.06709
195.6	-5.0869	195.7	-7.06179
196.6	-5.0821	196.7	-7.06139
197.6	-5.094	197.7	-7.05409
198.6	-5.0961	198.7	-7.04969
199.6	-5.0883	199.7	-7.04969
200.6	-5.0954	200.7	-7.04749
201.6	-5.0885	201.7	-7.06409
202.6	-5.0809	202.7	-7.05569
203.6	-5.0638	203.7	-7.04309
204.6	-5.0592	204.7	-7.03209
205.6	-5.0672	205.7	-7.02909
206.6	-5.0614	206.7	-7.03409
207.6	-5.0586	207.7	-7.01719
208.6	-5.0531	208.7	-7.01049
209.6	-5.0511	209.7	-7.01389
210.6	-5.0437	210.7	-7.01299
211.6	-5.0342	211.7	-6.99799
212.6	-5.0268	212.7	-6.98429
213.6	-5.0257	213.7	-6.98799
214.6	-5.0286	214.7	-6.99569
215.6	-5.0293	215.7	-6.99029
216.6	-5.0259	216.7	-6.98739
217.6	-5.0244	217.7	-6.98739
218.6	-5.0314	218.7	-6.98129
219.6	-5.0301	219.7	-6.97129
220.6	-5.0351	220.7	-6.96279
221.6	-5.033	221.7	-6.95969
222.6	-5.0339	222.7	-6.96079
223.6	-5.0216	223.7	-6.96169
224.6	-5.0185	224.7	-6.96319
225.6	-5.0147	225.7	-6.96599
226.6	-5.0065	226.7	-6.96229
227.6	-5.0071	227.7	-6.95949
228.6	-5.0161	228.7	-6.95619
229.6	-5.0163	229.7	-6.94639
230.6	-5.0041	230.7	-6.94489
231.6	-5.0008	231.7	-6.93959
232.6	-4.9942	232.7	-6.92489
233.6	-4.9902	233.7	-6.92239
234.6	-4.9805	234.7	-6.90899
235.6	-4.9841	235.7	-6.91239
236.6	-4.9822	236.7	-6.91529
237.6	-4.9716	237.7	-6.91259
238.6	-4.9646	238.7	-6.91729
239.6	-4.9631	239.7	-6.91229
240.6	-4.9598	240.7	-6.91239
241.6	-4.9554	241.7	-6.91669
242.6	-4.9377	242.7	-6.91809
243.6	-4.9324	243.7	-6.92489
244.6	-4.9352	244.7	-6.97529
245.6	-4.5261	245.7	-6.35359
246.6	-4.4439	246.7	-6.31689
247.6	-4.4886	247.7	-6.35589
248.6	-4.5134	248.7	-6.38259
249.6	-4.531	249.7	-6.38959
250.6	-4.6568	250.7	-6.49469
251.6	-4.8316	251.7	-6.55039
252.6	-5.0598	252.7	-6.62039
253.6	-4.7944	253.7	-6.46609
254.6	-4.8468	254.7	-6.51219
255.6	-4.8511	255.7	-6.54099
256.6	-4.8586	256.7	-6.55399
257.6	-4.869	257.7	-6.57319
258.6	-4.8557	258.7	-6.58619
259.6	-5.1262	259.7	-6.73189
260.6	-7.2967	260.7	-8.04079
261.6	-7.4842	261.7	-8.09989
262.6	-7.4897	262.7	-8.10339
263.6	-7.4931	263.7	-8.10799
264.6	-7.5194	264.7	-8.13049
265.6	-7.538	265.7	-8.14849
266.6	-7.5704	266.7	-8.16099
267.6	-7.6069	267.7	-8.17379
268.6	-7.6504	268.7	-8.18969
269.6	-7.6927	269.7	-8.10649
270.6	-5.4755	270.7	-6.81429
271.6	-4.6525	271.7	-6.54989
272.6	-11.6931	272.7	-14.6191
273.6	-3.9536	273.7	-4.59109
274.6	-2.5833	274.7	-4.39349
275.6	-3.7234	275.7	-5.48529
276.6	-4.713	276.7	-6.46179
277.6	-5.4165	277.7	-7.23089
278.6	-6.0631	278.7	-7.96829
279.6	-6.5836	279.7	-8.52279
280.6	-5.8146	280.7	-7.26739
281.6	-5.7807	281.7	-8.24879
282.6	-6.9633	282.7	-8.90649
283.6	-6.5941	283.7	-8.61119
284.6	-6.5021	284.7	-8.47609
285.6	-6.5268	285.7	-8.44219
286.6	-6.023	286.7	-7.75119
287.6	-5.9502	287.7	-7.81119
288.6	-6.0399	288.7	-7.92559
289.6	-6.1131	289.7	-8.00289
290.6	-6.1758	290.7	-8.05479
291.6	-6.204	291.7	-8.10069
292.6	-6.275	292.7	-8.17439
293.6	-6.3619	293.7	-8.25079
294.6	-6.5149	294.7	-8.39609
295.6	-6.0506	295.7	-7.82919
296.6	-5.1253	296.7	-6.85819
297.6	-5.1668	297.7	-6.93019
298.6	-5.2309	298.7	-6.99779
299.6	-5.2783	299.7	-7.03789
300.6	-5.298	300.7	-7.08699
301.6	-5.3531	301.7	-7.14359
302.6	-5.3897	302.7	-7.15799
303.6	-5.4255	303.7	-7.21489
304.6	-5.4668	304.7	-7.24849
305.6	-5.4925	305.7	-7.26039
306.6	-5.5211	306.7	-7.28579
307.6	-5.5659	307.7	-7.31609
308.6	-5.5907	308.7	-7.34199
309.6	-5.603	309.7	-7.36109
310.6	-5.625	310.7	-7.38569
311.6	-5.6473	311.7	-7.40459
312.6	-5.6646	312.7	-7.41999
313.6	-5.6921	313.7	-7.44159
314.6	-5.7239	314.7	-7.46679
315.6	-5.7444	315.7	-7.49519
316.6	-5.7802	316.7	-7.54469
317.6	-5.8127	317.7	-7.58979
318.6	-5.8244	318.7	-7.63159
319.6	-5.7935	319.7	-7.59079
320.6	-6.7443	320.7	-8.57179
321.6	-6.7986	321.7	-8.62739
322.6	-6.784	322.7	-8.61309
323.6	-6.7816	323.7	-8.60419
324.6	-6.7911	324.7	-8.60799
325.6	-6.7877	325.7	-8.62699
326.6	-6.7843	326.7	-8.63569
327.6	-6.798	327.7	-8.64909
328.6	-6.8118	328.7	-8.64019
329.6	-6.8217	329.7	-8.64719
330.6	-6.8299	330.7	-8.65409
331.6	-6.8298	331.7	-8.65739
332.6	-6.8346	332.7	-8.66279
333.6	-6.8107	333.7	-8.64539
334.6	-6.7639	334.7	-8.60179
335.6	-6.7469	335.7	-8.57469
336.6	-6.7359	336.7	-8.56819
337.6	-6.7633	337.7	-8.60209
338.6	-6.8691	338.7	-8.75179
339.6	-6.9536	339.7	-8.87179
340.6	-6.9408	340.7	-8.87719
341.6	-6.9317	341.7	-8.80709
342.6	-6.9166	342.7	-8.76949
343.6	-6.9207	343.7	-8.75779
344.6	-6.9028	344.7	-8.75639
345.6	-6.8515	345.7	-8.75059
346.6	-6.8974	346.7	-8.76929
347.6	-6.8974	347.7	-8.76729
348.6	-6.8181	348.7	-8.60009
349.6	-6.8974	349.7	-8.76729
350.6	-6.8181	350.7	-8.60009
351.6	-205.582	351.7	-205.979
352.6	-325.752	352.7	-326.915
353.6	-334.519	353.7	-335.529
354.6	-333.796	354.7	-334.71
355.6	-332.58	355.7	-333.513
356.6	-331.512	356.7	-332.687
357.6	-330.344	357.7	-331.607
358.6	-329.726	358.7	-331.068
359.6	-329.515	359.7	-330.968
360.6	-329.574	360.7	-330.912
361.6	-329.707	361.7	-331.065
362.6	-330.024	362.7	-331.346
363.6	-330.402	363.7	-331.762
364.6	-330.916	364.7	-332.196
365.6	-331.383	365.7	-332.605
366.6	-331.916	366.7	-333.179
367.6	-332.549	367.7	-333.776
368.6	-333.107	368.7	-334.331
369.6	-333.803	369.7	-334.904
370.6	-334.385	370.7	-335.537
371.6	-334.977	371.7	-336.168
372.6	-335.574	372.7	-336.73
373.6	-336.143	373.7	-337.262
374.6	-336.699	374.7	-337.847
375.6	-337.181	375.7	-338.363
376.6	-337.623	376.7	-338.808
377.6	-338.059	377.7	-339.19
378.6	-338.585	378.7	-339.713
379.6	-338.059	379.7	-339.19
380.6	-338.585	380.7	-339.713
381.6	-266.802	381.7	-232.596
382.6	-26.7713	382.7	-23.4899
383.6	-7.7776	383.7	-8.49649
384.6	-7.2621	384.7	-8.60169
385.6	-7.6775	385.7	-9.21129
386.6	-7.7356	386.7	-9.42639
387.6	-7.7739	387.7	-9.48219
388.6	-7.7644	388.7	-9.49059
389.6	-7.7655	389.7	-9.49069
390.6	-7.7848	390.7	-9.53999
391.6	-7.8029	391.7	-9.58249
392.6	-8.783	392.7	-10.6436
393.6	-8.2867	393.7	-10.0753
394.6	-6.1588	394.7	-7.78859
395.6	-5.7297	395.7	-7.52969
396.6	-7.1379	396.7	-8.94459
397.6	-8.6128	397.7	-10.3735
398.6	-9.6806	398.7	-11.4933
399.6	-10.5851	399.7	-12.416
400.6	-11.3364	400.7	-13.1133
401.6	-11.8935	401.7	-13.7011
402.6	-12.3692	402.7	-14.1827
403.6	-12.7835	403.7	-14.6004
404.6	-13.1418	404.7	-14.9512
405.6	-13.4693	405.7	-15.2573
406.6	-13.7728	406.7	-15.5455
407.6	-14.1342	407.7	-15.9165
408.6	-14.4996	408.7	-16.2912
409.6	-14.834	409.7	-16.6481
410.6	-15.0475	410.7	-16.8417
411.6	-15.2442	411.7	-17.0186
412.6	-15.4683	412.7	-17.2204
413.6	-15.6861	413.7	-17.3371
414.6	-15.258	414.7	-17.1782
415.6	-15.9075	415.7	-17.7048
416.6	-11.904	416.7	-13.8878
417.6	-9.7874	417.7	-11.6267
418.6	-8.7548	418.7	-10.6744

## Sheet: Fig.1d
Run 1; Ch 8; Cy 4; Corr; DDI4; conc=37.6_X	Run 1; Ch 8; Cy 4; Corr; DDI4; conc=37.6_Y	Run 1; Ch 8; Cy 5; Corr; DDI4; conc=50.1_X	Run 1; Ch 8; Cy 5; Corr; DDI4; conc=50.1_Y	Run 1; Ch 8; Cy 6; Corr; DDI4; conc=66.7_X	Run 1; Ch 8; Cy 6; Corr; DDI4; conc=66.7_Y	Run 1; Ch 8; Cy 7; Corr; DDI4; conc=88.9_X	Run 1; Ch 8; Cy 7; Corr; DDI4; conc=88.9_Y	Run 1; Ch 8; Cy 8; Corr; DDI4; conc=118.7_X	Run 1; Ch 8; Cy 8; Corr; DDI4; conc=118.7_Y	Run 1; Ch 8; Cy 9; Corr; DDI4; conc=158.2_X	Run 1; Ch 8; Cy 9; Corr; DDI4; conc=158.2_Y	Run 1; Ch 8; Cy 10; Corr; DDI4; conc=210.9_X	Run 1; Ch 8; Cy 10; Corr; DDI4; conc=210.9_Y	Run 1; Ch 8; Cy 11; Corr; DDI4; conc=281.3_X	Run 1; Ch 8; Cy 11; Corr; DDI4; conc=281.3_Y	Run 1; Ch 8; Cy 12; Corr; DDI4; conc=375_X	Run 1; Ch 8; Cy 12; Corr; DDI4; conc=375_Y	Run 1; Ch 8; Cy 13; Corr; DDI4; conc=500_X	Run 1; Ch 8; Cy 13; Corr; DDI4; conc=500_Y
-37.5	0.0889	-37.5	0.1087	-37.5	0.263	-37.5	0.1467	-37.5	0.1728	-37.5	0.0183	-37.5	-0.167	-37.5	-0.0799	-37.5	-0.3187	-37.5	-0.286
-37.4	0.1087	-37.4	0.1151	-37.4	0.257599	-37.4	0.206799	-37.4	0.171299	-37.4	0.1235	-37.4	-0.0207011	-37.4	0.0718989	-37.4	-0.149	-37.4	-0.128
-37.3	0.0732	-37.3	0.057	-37.3	0.179	-37.3	0.1894	-37.3	0.1452	-37.3	0.1037	-37.3	0.0598	-37.3	0.1392	-37.3	-0.00479997	-37.3	0.00660003
-37.2	0.0552	-37.2	0.0292	-37.2	0.119601	-37.2	0.113501	-37.2	0.0923006	-37.2	0.0686006	-37.2	0.0648006	-37.2	0.118501	-37.2	0.1059	-37.2	0.1194
-37.1	0.0198	-37.1	0.0387	-37.1	0.0674	-37.1	0.0273002	-37.1	0.0472002	-37.1	0.0363	-37.1	0.00490021	-37.1	0.0420002	-37.1	0.1212	-37.1	0.0681
-37	-0.0108	-37	0.0233	-37	0.0425	-37	-0.00900001	-37	-0.00930001	-37	-0.00380001	-37	-0.0182	-37	0.0664	-37	0.1208	-37	-0.0237
-36.9	-0.0269	-36.9	-0.0359	-36.9	0.0196998	-36.9	-0.0238002	-36.9	-0.0763002	-36.9	-0.00539999	-36.9	-0.0168002	-36.9	0.00789977	-36.9	0.11	-36.9	-0.0746
-36.8	-0.0754	-36.8	-0.0735	-36.8	-0.00070002	-36.8	-0.0709991	-36.8	-0.108499	-36.8	-0.0546	-36.8	-0.0693	-36.8	-0.0456	-36.8	0.0447	-36.8	-0.073
-36.7	-0.1035	-36.7	-0.0812	-36.7	-0.0917992	-36.7	-0.118099	-36.7	-0.136499	-36.7	-0.0949992	-36.7	-0.112999	-36.7	-0.139899	-36.7	0.00890003	-36.7	-0.1307
-36.6	-0.12	-36.6	-0.1521	-36.6	-0.1265	-36.6	-0.233999	-36.6	-0.151699	-36.6	-0.1122	-36.6	-0.160899	-36.6	-0.239499	-36.6	-0.1014	-36.6	-0.1817
-36.5	-0.1233	-36.5	-0.1138	-36.5	-0.0759	-36.5	-0.2565	-36.5	-0.2126	-36.5	-0.129	-36.5	-0.1727	-36.5	-0.2318	-36.5	-0.1649	-36.5	-0.2072
-36.4	-0.1758	-36.4	-0.1246	-36.4	-0.0878996	-36.4	-0.2292	-36.4	-0.2302	-36.4	-0.1558	-36.4	-0.2547	-36.4	-0.2911	-36.4	-0.2117	-36.4	-0.2913
-36.3	-0.152	-36.3	-0.1202	-36.3	-0.1277	-36.3	-0.2346	-36.3	-0.2132	-36.3	-0.1749	-36.3	-0.2131	-36.3	-0.2335	-36.3	-0.2449	-36.3	-0.3226
-36.2	-0.1597	-36.2	-0.1611	-36.2	-0.1309	-36.2	-0.2758	-36.2	-0.2043	-36.2	-0.2021	-36.2	-0.2181	-36.2	-0.2446	-36.2	-0.2096	-36.2	-0.2666
-36.1	-0.1492	-36.1	-0.1596	-36.1	-0.1287	-36.1	-0.2864	-36.1	-0.1814	-36.1	-0.2194	-36.1	-0.2267	-36.1	-0.3158	-36.1	-0.2158	-36.1	-0.3396
-36	-0.1932	-36	-0.1917	-36	-0.1529	-36	-0.3076	-36	-0.2534	-36	-0.242	-36	-0.3171	-36	-0.3222	-36	-0.2835	-36	-0.3821
-35.9	-0.2108	-35.9	-0.1983	-35.9	-0.15	-35.9	-0.3036	-35.9	-0.2429	-35.9	-0.2491	-35.9	-0.319	-35.9	-0.3127	-35.9	-0.3093	-35.9	-0.3531
-35.8	-0.2171	-35.8	-0.2108	-35.8	-0.1666	-35.8	-0.3215	-35.8	-0.2549	-35.8	-0.2735	-35.8	-0.2908	-35.8	-0.3295	-35.8	-0.2927	-35.8	-0.3427
-35.7	-0.2176	-35.7	-0.2149	-35.7	-0.1718	-35.7	-0.3425	-35.7	-0.259	-35.7	-0.3126	-35.7	-0.279	-35.7	-0.3521	-35.7	-0.3377	-35.7	-0.3695
-35.6	-0.224	-35.6	-0.206	-35.6	-0.1793	-35.6	-0.3593	-35.6	-0.2549	-35.6	-0.3338	-35.6	-0.2986	-35.6	-0.3702	-35.6	-0.3617	-35.6	-0.393
-35.5	-0.199	-35.5	-0.1797	-35.5	-0.1618	-35.5	-0.3531	-35.5	-0.2357	-35.5	-0.3384	-35.5	-0.2958	-35.5	-0.363	-35.5	-0.3567	-35.5	-0.3704
-35.4	-0.1947	-35.4	-0.1739	-35.4	-0.1563	-35.4	-0.3612	-35.4	-0.235	-35.4	-0.3537	-35.4	-0.3063	-35.4	-0.3652	-35.4	-0.3516	-35.4	-0.3726
-35.3	-0.2128	-35.3	-0.188	-35.3	-0.1698	-35.3	-0.384999	-35.3	-0.246399	-35.3	-0.3912	-35.3	-0.3335	-35.3	-0.3856	-35.3	-0.3849	-35.3	-0.4099
-35.2	-0.1992	-35.2	-0.178	-35.2	-0.1704	-35.2	-0.3916	-35.2	-0.2271	-35.2	-0.3889	-35.2	-0.3374	-35.2	-0.4021	-35.2	-0.3835	-35.2	-0.4078
-35.1	-0.1785	-35.1	-0.1622	-35.1	-0.1522	-35.1	-0.371101	-35.1	-0.210501	-35.1	-0.3735	-35.1	-0.328001	-35.1	-0.391501	-35.1	-0.37	-35.1	-0.3908
-35	-0.1724	-35	-0.1581	-35	-0.1577	-35	-0.3579	-35	-0.2146	-35	-0.3836	-35	-0.336	-35	-0.3814	-35	-0.3718	-35	-0.3907
-34.9	-0.168	-34.9	-0.1504	-34.9	-0.1533	-34.9	-0.3327	-34.9	-0.2164	-34.9	-0.3908	-34.9	-0.3454	-34.9	-0.3813	-34.9	-0.3649	-34.9	-0.3789
-34.8	-0.1475	-34.8	-0.1332	-34.8	-0.1337	-34.8	-0.316001	-34.8	-0.211201	-34.8	-0.3491	-34.8	-0.3301	-34.8	-0.3611	-34.8	-0.34	-34.8	-0.3601
-34.7	-0.1479	-34.7	-0.1321	-34.7	-0.1449	-34.7	-0.3191	-34.7	-0.2112	-34.7	-0.3335	-34.7	-0.3332	-34.7	-0.36	-34.7	-0.3329	-34.7	-0.3423
-34.6	-0.156	-34.6	-0.1452	-34.6	-0.1441	-34.6	-0.3165	-34.6	-0.2244	-34.6	-0.3364	-34.6	-0.334	-34.6	-0.35	-34.6	-0.3713	-34.6	-0.3628
-34.5	-0.1554	-34.5	-0.1602	-34.5	-0.1531	-34.5	-0.2922	-34.5	-0.2229	-34.5	-0.3031	-34.5	-0.3143	-34.5	-0.3172	-34.5	-0.336	-34.5	-0.3304
-34.4	-0.1723	-34.4	-0.178	-34.4	-0.1493	-34.4	-0.2811	-34.4	-0.216	-34.4	-0.2938	-34.4	-0.3304	-34.4	-0.3353	-34.4	-0.333	-34.4	-0.3508
-34.3	-0.1657	-34.3	-0.1774	-34.3	-0.1328	-34.3	-0.2898	-34.3	-0.212	-34.3	-0.268	-34.3	-0.3227	-34.3	-0.3201	-34.3	-0.3324	-34.3	-0.3402
-34.2	-0.1659	-34.2	-0.1732	-34.2	-0.1336	-34.2	-0.2798	-34.2	-0.1862	-34.2	-0.2683	-34.2	-0.3209	-34.2	-0.3144	-34.2	-0.3268	-34.2	-0.3281
-34.1	-0.1584	-34.1	-0.179	-34.1	-0.1297	-34.1	-0.2726	-34.1	-0.1875	-34.1	-0.2597	-34.1	-0.3116	-34.1	-0.2826	-34.1	-0.3189	-34.1	-0.3165
-34	-0.1659	-34	-0.1688	-34	-0.1286	-34	-0.2574	-34	-0.1873	-34	-0.2637	-34	-0.3303	-34	-0.293	-34	-0.3215	-34	-0.3225
-33.9	-0.1511	-33.9	-0.1786	-33.9	-0.1454	-33.9	-0.2616	-33.9	-0.1972	-33.9	-0.2571	-33.9	-0.2937	-33.9	-0.2847	-33.9	-0.3063	-33.9	-0.3005
-33.8	-0.1487	-33.8	-0.1647	-33.8	-0.1338	-33.8	-0.2499	-33.8	-0.1936	-33.8	-0.2638	-33.8	-0.2954	-33.8	-0.2774	-33.8	-0.3038	-33.8	-0.3183
-33.7	-0.1656	-33.7	-0.1683	-33.7	-0.1435	-33.7	-0.2708	-33.7	-0.2	-33.7	-0.2581	-33.7	-0.2838	-33.7	-0.283	-33.7	-0.3112	-33.7	-0.309
-33.6	-0.169	-33.6	-0.178	-33.6	-0.1467	-33.6	-0.2666	-33.6	-0.2074	-33.6	-0.271	-33.6	-0.2887	-33.6	-0.2837	-33.6	-0.2971	-33.6	-0.3339
-33.5	-0.1668	-33.5	-0.1768	-33.5	-0.1633	-33.5	-0.2808	-33.5	-0.2201	-33.5	-0.2554	-33.5	-0.279	-33.5	-0.2639	-33.5	-0.3063	-33.5	-0.3341
-33.4	-0.1631	-33.4	-0.1669	-33.4	-0.1476	-33.4	-0.2785	-33.4	-0.2166	-33.4	-0.2519	-33.4	-0.2833	-33.4	-0.2567	-33.4	-0.2988	-33.4	-0.3253
-33.3	-0.1576	-33.3	-0.1768	-33.3	-0.1515	-33.3	-0.27	-33.3	-0.2232	-33.3	-0.242	-33.3	-0.3003	-33.3	-0.2531	-33.3	-0.2938	-33.3	-0.308
-33.2	-0.1619	-33.2	-0.1701	-33.2	-0.156	-33.2	-0.2834	-33.2	-0.2258	-33.2	-0.2304	-33.2	-0.2947	-33.2	-0.2666	-33.2	-0.2743	-33.2	-0.3043
-33.1	-0.1603	-33.1	-0.1654	-33.1	-0.1528	-33.1	-0.2939	-33.1	-0.2079	-33.1	-0.2315	-33.1	-0.2701	-33.1	-0.2787	-33.1	-0.2614	-33.1	-0.2946
-33	-0.1662	-33	-0.1669	-33	-0.1629	-33	-0.2816	-33	-0.196	-33	-0.2245	-33	-0.2811	-33	-0.2907	-33	-0.2548	-33	-0.3056
-32.9	-0.1648	-32.9	-0.1567	-32.9	-0.1591	-32.9	-0.2635	-32.9	-0.1943	-32.9	-0.2239	-32.9	-0.285	-32.9	-0.2805	-32.9	-0.2669	-32.9	-0.3045
-32.8	-0.1571	-32.8	-0.1621	-32.8	-0.1581	-32.8	-0.2591	-32.8	-0.1902	-32.8	-0.2203	-32.8	-0.287	-32.8	-0.2696	-32.8	-0.2642	-32.8	-0.2966
-32.7	-0.1482	-32.7	-0.1613	-32.7	-0.1429	-32.7	-0.2573	-32.7	-0.1742	-32.7	-0.2187	-32.7	-0.2989	-32.7	-0.272	-32.7	-0.249	-32.7	-0.2835
-32.6	-0.1396	-32.6	-0.1515	-32.6	-0.1376	-32.6	-0.2547	-32.6	-0.1623	-32.6	-0.2181	-32.6	-0.3076	-32.6	-0.2664	-32.6	-0.2327	-32.6	-0.2922
-32.5	-0.139	-32.5	-0.1447	-32.5	-0.1442	-32.5	-0.2569	-32.5	-0.159	-32.5	-0.2335	-32.5	-0.3204	-32.5	-0.2668	-32.5	-0.2194	-32.5	-0.2777
-32.4	-0.1385	-32.4	-0.1329	-32.4	-0.1446	-32.4	-0.2533	-32.4	-0.156	-32.4	-0.2312	-32.4	-0.3278	-32.4	-0.2541	-32.4	-0.2232	-32.4	-0.2841
-32.3	-0.14	-32.3	-0.1231	-32.3	-0.1318	-32.3	-0.2496	-32.3	-0.156	-32.3	-0.2379	-32.3	-0.3252	-32.3	-0.2471	-32.3	-0.228	-32.3	-0.2847
-32.2	-0.147	-32.2	-0.1239	-32.2	-0.1307	-32.2	-0.2466	-32.2	-0.1459	-32.2	-0.2417	-32.2	-0.3122	-32.2	-0.241	-32.2	-0.2392	-32.2	-0.2833
-32.1	-0.1525	-32.1	-0.1266	-32.1	-0.1431	-32.1	-0.2457	-32.1	-0.1466	-32.1	-0.2429	-32.1	-0.3041	-32.1	-0.2368	-32.1	-0.2413	-32.1	-0.2761
-32	-0.1465	-32	-0.1326	-32	-0.1428	-32	-0.2474	-32	-0.1434	-32	-0.2442	-32	-0.2934	-32	-0.2327	-32	-0.2394	-32	-0.272
-31.9	-0.143	-31.9	-0.137	-31.9	-0.1357	-31.9	-0.2453	-31.9	-0.1365	-31.9	-0.2367	-31.9	-0.2861	-31.9	-0.2252	-31.9	-0.2417	-31.9	-0.2636
-31.8	-0.1438	-31.8	-0.1416	-31.8	-0.1399	-31.8	-0.2443	-31.8	-0.1374	-31.8	-0.2349	-31.8	-0.2807	-31.8	-0.22	-31.8	-0.246	-31.8	-0.2648
-31.7	-0.1398	-31.7	-0.1356	-31.7	-0.141	-31.7	-0.2431	-31.7	-0.1401	-31.7	-0.2394	-31.7	-0.2781	-31.7	-0.2257	-31.7	-0.2436	-31.7	-0.2542
-31.6	-0.1364	-31.6	-0.1287	-31.6	-0.137	-31.6	-0.2375	-31.6	-0.1399	-31.6	-0.2318	-31.6	-0.2732	-31.6	-0.217	-31.6	-0.2427	-31.6	-0.2555
-31.5	-0.1319	-31.5	-0.1173	-31.5	-0.1309	-31.5	-0.2301	-31.5	-0.1315	-31.5	-0.225	-31.5	-0.2677	-31.5	-0.2162	-31.5	-0.2419	-31.5	-0.2583
-31.4	-0.1238	-31.4	-0.1156	-31.4	-0.1282	-31.4	-0.2257	-31.4	-0.1229	-31.4	-0.2143	-31.4	-0.2619	-31.4	-0.2116	-31.4	-0.2457	-31.4	-0.2532
-31.3	-0.1213	-31.3	-0.11	-31.3	-0.1302	-31.3	-0.2259	-31.3	-0.1215	-31.3	-0.2138	-31.3	-0.2589	-31.3	-0.2145	-31.3	-0.2503	-31.3	-0.2456
-31.2	-0.1176	-31.2	-0.1087	-31.2	-0.1292	-31.2	-0.2204	-31.2	-0.1149	-31.2	-0.2122	-31.2	-0.2576	-31.2	-0.2117	-31.2	-0.2532	-31.2	-0.2374
-31.1	-0.1092	-31.1	-0.1045	-31.1	-0.1228	-31.1	-0.2229	-31.1	-0.1093	-31.1	-0.2041	-31.1	-0.2509	-31.1	-0.2053	-31.1	-0.2497	-31.1	-0.2277
-31	-0.1035	-31	-0.102	-31	-0.125	-31	-0.2299	-31	-0.1095	-31	-0.2022	-31	-0.2479	-31	-0.2029	-31	-0.2361	-31	-0.2167
-30.9	-0.1037	-30.9	-0.1035	-30.9	-0.1282	-30.9	-0.2295	-30.9	-0.1122	-30.9	-0.2081	-30.9	-0.2498	-30.9	-0.2087	-30.9	-0.2326	-30.9	-0.2194
-30.8	-0.1027	-30.8	-0.1021	-30.8	-0.129	-30.8	-0.231	-30.8	-0.1109	-30.8	-0.2087	-30.8	-0.2495	-30.8	-0.208	-30.8	-0.2302	-30.8	-0.2217
-30.7	-0.1023	-30.7	-0.1043	-30.7	-0.1278	-30.7	-0.2312	-30.7	-0.108	-30.7	-0.2026	-30.7	-0.245	-30.7	-0.1995	-30.7	-0.2263	-30.7	-0.2186
-30.6	-0.1004	-30.6	-0.1075	-30.6	-0.1321	-30.6	-0.233	-30.6	-0.1054	-30.6	-0.1982	-30.6	-0.2464	-30.6	-0.199	-30.6	-0.2256	-30.6	-0.2199
-30.5	-0.0961	-30.5	-0.1031	-30.5	-0.1305	-30.5	-0.2222	-30.5	-0.1002	-30.5	-0.1955	-30.5	-0.2378	-30.5	-0.1948	-30.5	-0.2183	-30.5	-0.2134
-30.4	-0.0985	-30.4	-0.1033	-30.4	-0.1333	-30.4	-0.2233	-30.4	-0.1002	-30.4	-0.1954	-30.4	-0.2375	-30.4	-0.1949	-30.4	-0.2151	-30.4	-0.2123
-30.3	-0.0939	-30.3	-0.0991	-30.3	-0.1286	-30.3	-0.2209	-30.3	-0.0904002	-30.3	-0.1918	-30.3	-0.2312	-30.3	-0.1876	-30.3	-0.2093	-30.3	-0.2077
-30.2	-0.0934	-30.2	-0.1002	-30.2	-0.129	-30.2	-0.22	-30.2	-0.0860001	-30.2	-0.1939	-30.2	-0.2304	-30.2	-0.184	-30.2	-0.2062	-30.2	-0.2061
-30.1	-0.0908	-30.1	-0.104	-30.1	-0.1284	-30.1	-0.2217	-30.1	-0.0844001	-30.1	-0.1943	-30.1	-0.2281	-30.1	-0.1828	-30.1	-0.2024	-30.1	-0.2025
-30	-0.0853	-30	-0.0997	-30	-0.1262	-30	-0.222	-30	-0.0814002	-30	-0.1918	-30	-0.222	-30	-0.1811	-30	-0.1991	-30	-0.1972
-29.9	-0.0826	-29.9	-0.0988	-29.9	-0.1256	-29.9	-0.2246	-29.9	-0.0837001	-29.9	-0.1908	-29.9	-0.221	-29.9	-0.1798	-29.9	-0.1936	-29.9	-0.1924
-29.8	-0.0814	-29.8	-0.0942	-29.8	-0.1278	-29.8	-0.2283	-29.8	-0.0861001	-29.8	-0.1879	-29.8	-0.2251	-29.8	-0.1796	-29.8	-0.1923	-29.8	-0.1921
-29.7	-0.0834	-29.7	-0.0908	-29.7	-0.1258	-29.7	-0.2241	-29.7	-0.0883001	-29.7	-0.1872	-29.7	-0.2225	-29.7	-0.1766	-29.7	-0.1924	-29.7	-0.1917
-29.6	-0.0873	-29.6	-0.0939	-29.6	-0.127	-29.6	-0.2295	-29.6	-0.0902	-29.6	-0.1875	-29.6	-0.2249	-29.6	-0.18	-29.6	-0.1944	-29.6	-0.1906
-29.5	-0.089	-29.5	-0.0969	-29.5	-0.1271	-29.5	-0.23	-29.5	-0.0876001	-29.5	-0.1827	-29.5	-0.2241	-29.5	-0.1821	-29.5	-0.1948	-29.5	-0.1878
-29.4	-0.0831	-29.4	-0.0944	-29.4	-0.125	-29.4	-0.2246	-29.4	-0.0796003	-29.4	-0.181	-29.4	-0.2193	-29.4	-0.1824	-29.4	-0.1901	-29.4	-0.1778
-29.3	-0.082	-29.3	-0.0938	-29.3	-0.1269	-29.3	-0.2302	-29.3	-0.0793001	-29.3	-0.1815	-29.3	-0.2199	-29.3	-0.1822	-29.3	-0.1904	-29.3	-0.1735
-29.2	-0.0813	-29.2	-0.0939	-29.2	-0.1282	-29.2	-0.2342	-29.2	-0.0789	-29.2	-0.1792	-29.2	-0.2184	-29.2	-0.1877	-29.2	-0.1915	-29.2	-0.1764
-29.1	-0.0805	-29.1	-0.0929	-29.1	-0.1283	-29.1	-0.2365	-29.1	-0.0808002	-29.1	-0.1784	-29.1	-0.2155	-29.1	-0.187	-29.1	-0.1918	-29.1	-0.179
-29	-0.0803	-29	-0.096	-29	-0.127	-29	-0.2325	-29	-0.0775001	-29	-0.1769	-29	-0.2082	-29	-0.1869	-29	-0.1887	-29	-0.1847
-28.9	-0.0839	-28.9	-0.0965	-28.9	-0.1301	-28.9	-0.2348	-28.9	-0.0779	-28.9	-0.1799	-28.9	-0.207	-28.9	-0.1872	-28.9	-0.1868	-28.9	-0.1844
-28.8	-0.0841	-28.8	-0.0928	-28.8	-0.125	-28.8	-0.2337	-28.8	-0.0730001	-28.8	-0.1745	-28.8	-0.1982	-28.8	-0.1831	-28.8	-0.1804	-28.8	-0.1795
-28.7	-0.0798	-28.7	-0.0905	-28.7	-0.1194	-28.7	-0.2297	-28.7	-0.0680002	-28.7	-0.1725	-28.7	-0.1887	-28.7	-0.1809	-28.7	-0.1761	-28.7	-0.1754
-28.6	-0.0765	-28.6	-0.0884	-28.6	-0.1222	-28.6	-0.2315	-28.6	-0.0674002	-28.6	-0.1726	-28.6	-0.1837	-28.6	-0.1842	-28.6	-0.1769	-28.6	-0.1741
-28.5	-0.0803	-28.5	-0.0923	-28.5	-0.1269	-28.5	-0.2353	-28.5	-0.0728	-28.5	-0.1745	-28.5	-0.185	-28.5	-0.1904	-28.5	-0.1808	-28.5	-0.177
-28.4	-0.0776	-28.4	-0.0915	-28.4	-0.1224	-28.4	-0.232	-28.4	-0.0688001	-28.4	-0.1711	-28.4	-0.1805	-28.4	-0.1888	-28.4	-0.1778	-28.4	-0.1714
-28.3	-0.0782	-28.3	-0.0892	-28.3	-0.1229	-28.3	-0.2306	-28.3	-0.0672001	-28.3	-0.1675	-28.3	-0.1798	-28.3	-0.1858	-28.3	-0.1733	-28.3	-0.1704
-28.2	-0.0789	-28.2	-0.0892	-28.2	-0.1229	-28.2	-0.2279	-28.2	-0.0680001	-28.2	-0.1642	-28.2	-0.1814	-28.2	-0.1831	-28.2	-0.1752	-28.2	-0.1713
-28.1	-0.0839	-28.1	-0.0935	-28.1	-0.1266	-28.1	-0.2282	-28.1	-0.0736999	-28.1	-0.165	-28.1	-0.1877	-28.1	-0.1866	-28.1	-0.1801	-28.1	-0.1748
-28	-0.0829	-28	-0.0913	-28	-0.1252	-28	-0.2234	-28	-0.0735002	-28	-0.1616	-28	-0.1856	-28	-0.1841	-28	-0.1772	-28	-0.1706
-27.9	-0.083	-27.9	-0.0906	-27.9	-0.1212	-27.9	-0.2172	-27.9	-0.0724002	-27.9	-0.155	-27.9	-0.1787	-27.9	-0.1821	-27.9	-0.1708	-27.9	-0.1637
-27.8	-0.085	-27.8	-0.0941	-27.8	-0.1234	-27.8	-0.2164	-27.8	-0.0749001	-27.8	-0.1553	-27.8	-0.1768	-27.8	-0.1807	-27.8	-0.1714	-27.8	-0.165
-27.7	-0.0862	-27.7	-0.0946	-27.7	-0.1229	-27.7	-0.2152	-27.7	-0.0731001	-27.7	-0.1512	-27.7	-0.1741	-27.7	-0.1784	-27.7	-0.1696	-27.7	-0.1665
-27.6	-0.0851	-27.6	-0.0889	-27.6	-0.1207	-27.6	-0.2144	-27.6	-0.0663001	-27.6	-0.1435	-27.6	-0.1698	-27.6	-0.1791	-27.6	-0.1684	-27.6	-0.1654
-27.5	-0.0834	-27.5	-0.0898	-27.5	-0.12	-27.5	-0.215	-27.5	-0.0658001	-27.5	-0.1371	-27.5	-0.1672	-27.5	-0.1811	-27.5	-0.1713	-27.5	-0.1626
-27.4	-0.0803	-27.4	-0.0935	-27.4	-0.1204	-27.4	-0.2131	-27.4	-0.0661002	-27.4	-0.1305	-27.4	-0.16	-27.4	-0.1841	-27.4	-0.171	-27.4	-0.1592
-27.3	-0.0806	-27.3	-0.0885	-27.3	-0.1221	-27.3	-0.2106	-27.3	-0.0636	-27.3	-0.1284	-27.3	-0.1571	-27.3	-0.1862	-27.3	-0.1732	-27.3	-0.1607
-27.2	-0.0818	-27.2	-0.0845	-27.2	-0.1226	-27.2	-0.2069	-27.2	-0.0603001	-27.2	-0.128	-27.2	-0.155	-27.2	-0.1827	-27.2	-0.1726	-27.2	-0.159
-27.1	-0.0838	-27.1	-0.0857	-27.1	-0.1269	-27.1	-0.2075	-27.1	-0.0628001	-27.1	-0.132	-27.1	-0.1586	-27.1	-0.1887	-27.1	-0.1689	-27.1	-0.1594
-27	-0.0777	-27	-0.0829	-27	-0.1242	-27	-0.2014	-27	-0.0602003	-27	-0.131	-27	-0.1543	-27	-0.1826	-27	-0.1644	-27	-0.1531
-26.9	-0.0726	-26.9	-0.0799	-26.9	-0.1185	-26.9	-0.1977	-26.9	-0.0577003	-26.9	-0.119	-26.9	-0.1488	-26.9	-0.1742	-26.9	-0.163	-26.9	-0.1477
-26.8	-0.0723	-26.8	-0.0836	-26.8	-0.1174	-26.8	-0.1983	-26.8	-0.0559001	-26.8	-0.1176	-26.8	-0.1535	-26.8	-0.1761	-26.8	-0.1643	-26.8	-0.1461
-26.7	-0.0708	-26.7	-0.083	-26.7	-0.1168	-26.7	-0.1993	-26.7	-0.0580001	-26.7	-0.1132	-26.7	-0.1515	-26.7	-0.1745	-26.7	-0.1615	-26.7	-0.1459
-26.6	-0.0665	-26.6	-0.0788	-26.6	-0.1146	-26.6	-0.1947	-26.6	-0.0562002	-26.6	-0.1126	-26.6	-0.1514	-26.6	-0.1743	-26.6	-0.1587	-26.6	-0.1423
-26.5	-0.0672	-26.5	-0.074	-26.5	-0.1164	-26.5	-0.192	-26.5	-0.0582002	-26.5	-0.1068	-26.5	-0.1532	-26.5	-0.1745	-26.5	-0.1543	-26.5	-0.1415
-26.4	-0.0654	-26.4	-0.0763	-26.4	-0.1161	-26.4	-0.1925	-26.4	-0.0573002	-26.4	-0.1051	-26.4	-0.15	-26.4	-0.1716	-26.4	-0.1529	-26.4	-0.1392
-26.3	-0.0645	-26.3	-0.0799	-26.3	-0.1155	-26.3	-0.1932	-26.3	-0.0614	-26.3	-0.1078	-26.3	-0.1488	-26.3	-0.1695	-26.3	-0.1513	-26.3	-0.1417
-26.2	-0.0593	-26.2	-0.0751	-26.2	-0.111	-26.2	-0.1911	-26.2	-0.0622001	-26.2	-0.1067	-26.2	-0.1476	-26.2	-0.1699	-26.2	-0.1469	-26.2	-0.1391
-26.1	-0.0514	-26.1	-0.0717	-26.1	-0.1051	-26.1	-0.1841	-26.1	-0.0559003	-26.1	-0.1025	-26.1	-0.1402	-26.1	-0.1667	-26.1	-0.1369	-26.1	-0.1318
-26	-0.0527	-26	-0.0723	-26	-0.1044	-26	-0.1866	-26	-0.0570001	-26	-0.1064	-26	-0.1392	-26	-0.1702	-26	-0.1322	-26	-0.1318
-25.9	-0.059	-25.9	-0.0722	-25.9	-0.1073	-25.9	-0.1923	-25.9	-0.0617	-25.9	-0.113	-25.9	-0.1419	-25.9	-0.1703	-25.9	-0.1361	-25.9	-0.1361
-25.8	-0.0602	-25.8	-0.0773	-25.8	-0.1102	-25.8	-0.1986	-25.8	-0.0654	-25.8	-0.1183	-25.8	-0.1452	-25.8	-0.169	-25.8	-0.1426	-25.8	-0.1409
-25.7	-0.0628	-25.7	-0.0805	-25.7	-0.1121	-25.7	-0.2021	-25.7	-0.0692	-25.7	-0.1191	-25.7	-0.1466	-25.7	-0.1708	-25.7	-0.1421	-25.7	-0.147
-25.6	-0.0685	-25.6	-0.0852	-25.6	-0.1128	-25.6	-0.2061	-25.6	-0.0699001	-25.6	-0.1234	-25.6	-0.1486	-25.6	-0.1744	-25.6	-0.1437	-25.6	-0.1515
-25.5	-0.0682	-25.5	-0.0868	-25.5	-0.1159	-25.5	-0.2104	-25.5	-0.0739001	-25.5	-0.1265	-25.5	-0.1479	-25.5	-0.1736	-25.5	-0.144	-25.5	-0.1524
-25.4	-0.0679	-25.4	-0.0909	-25.4	-0.1108	-25.4	-0.2092	-25.4	-0.0740001	-25.4	-0.1238	-25.4	-0.1465	-25.4	-0.1742	-25.4	-0.1435	-25.4	-0.1546
-25.3	-0.0713	-25.3	-0.0892	-25.3	-0.112	-25.3	-0.2086	-25.3	-0.0737	-25.3	-0.1222	-25.3	-0.1441	-25.3	-0.171	-25.3	-0.1376	-25.3	-0.1554
-25.2	-0.071	-25.2	-0.0911	-25.2	-0.1119	-25.2	-0.2097	-25.2	-0.0754001	-25.2	-0.1254	-25.2	-0.1441	-25.2	-0.1681	-25.2	-0.1399	-25.2	-0.1582
-25.1	-0.0733	-25.1	-0.0946	-25.1	-0.1115	-25.1	-0.2104	-25.1	-0.0780001	-25.1	-0.1321	-25.1	-0.1474	-25.1	-0.1682	-25.1	-0.1399	-25.1	-0.157
-25	-0.079	-25	-0.0977	-25	-0.1174	-25	-0.2124	-25	-0.0793001	-25	-0.1372	-25	-0.1472	-25	-0.1667	-25	-0.1405	-25	-0.1589
-24.9	-0.0838	-24.9	-0.1046	-24.9	-0.1212	-24.9	-0.2159	-24.9	-0.0844	-24.9	-0.1403	-24.9	-0.1514	-24.9	-0.1712	-24.9	-0.1411	-24.9	-0.1655
-24.8	-0.0841	-24.8	-0.1022	-24.8	-0.1197	-24.8	-0.2149	-24.8	-0.0858001	-24.8	-0.1393	-24.8	-0.1485	-24.8	-0.169	-24.8	-0.1354	-24.8	-0.1645
-24.7	-0.0811	-24.7	-0.1009	-24.7	-0.1186	-24.7	-0.2112	-24.7	-0.0877001	-24.7	-0.1423	-24.7	-0.1456	-24.7	-0.1655	-24.7	-0.1308	-24.7	-0.1607
-24.6	-0.0781	-24.6	-0.1027	-24.6	-0.1219	-24.6	-0.2113	-24.6	-0.0890001	-24.6	-0.1386	-24.6	-0.145	-24.6	-0.1701	-24.6	-0.1311	-24.6	-0.1618
-24.5	-0.0784	-24.5	-0.1001	-24.5	-0.123	-24.5	-0.2119	-24.5	-0.0879002	-24.5	-0.1354	-24.5	-0.144	-24.5	-0.1723	-24.5	-0.1326	-24.5	-0.1622
-24.4	-0.0802	-24.4	-0.1032	-24.4	-0.1243	-24.4	-0.2138	-24.4	-0.0903001	-24.4	-0.1362	-24.4	-0.1464	-24.4	-0.1736	-24.4	-0.1338	-24.4	-0.1633
-24.3	-0.0802	-24.3	-0.1075	-24.3	-0.1231	-24.3	-0.2138	-24.3	-0.0919001	-24.3	-0.1338	-24.3	-0.1445	-24.3	-0.1748	-24.3	-0.1306	-24.3	-0.1623
-24.2	-0.0848	-24.2	-0.1091	-24.2	-0.1243	-24.2	-0.2165	-24.2	-0.0947	-24.2	-0.1347	-24.2	-0.1506	-24.2	-0.1786	-24.2	-0.1328	-24.2	-0.1634
-24.1	-0.0856	-24.1	-0.1105	-24.1	-0.1247	-24.1	-0.2148	-24.1	-0.0927002	-24.1	-0.1322	-24.1	-0.1488	-24.1	-0.1736	-24.1	-0.1339	-24.1	-0.1594
-24	-0.0906	-24	-0.1103	-24	-0.1284	-24	-0.212	-24	-0.0937	-24	-0.1381	-24	-0.1513	-24	-0.1736	-24	-0.1357	-24	-0.1614
-23.9	-0.0913	-23.9	-0.1103	-23.9	-0.1299	-23.9	-0.2094	-23.9	-0.0942001	-23.9	-0.1374	-23.9	-0.1514	-23.9	-0.1746	-23.9	-0.1355	-23.9	-0.1627
-23.8	-0.0924	-23.8	-0.1128	-23.8	-0.1328	-23.8	-0.2078	-23.8	-0.0954001	-23.8	-0.1406	-23.8	-0.1503	-23.8	-0.1776	-23.8	-0.138	-23.8	-0.165
-23.7	-0.0922	-23.7	-0.1128	-23.7	-0.1306	-23.7	-0.2021	-23.7	-0.0967001	-23.7	-0.1408	-23.7	-0.1432	-23.7	-0.1775	-23.7	-0.138	-23.7	-0.1626
-23.6	-0.0929	-23.6	-0.1162	-23.6	-0.1357	-23.6	-0.2034	-23.6	-0.096	-23.6	-0.1423	-23.6	-0.1447	-23.6	-0.1784	-23.6	-0.1374	-23.6	-0.161
-23.5	-0.087	-23.5	-0.1101	-23.5	-0.1357	-23.5	-0.1962	-23.5	-0.0939003	-23.5	-0.1407	-23.5	-0.1402	-23.5	-0.1726	-23.5	-0.1324	-23.5	-0.1565
-23.4	-0.0851	-23.4	-0.1111	-23.4	-0.1369	-23.4	-0.1926	-23.4	-0.0974001	-23.4	-0.1438	-23.4	-0.1393	-23.4	-0.1718	-23.4	-0.1335	-23.4	-0.1529
-23.3	-0.0853	-23.3	-0.11	-23.3	-0.1345	-23.3	-0.1923	-23.3	-0.0957001	-23.3	-0.1482	-23.3	-0.1348	-23.3	-0.1669	-23.3	-0.1317	-23.3	-0.1494
-23.2	-0.082	-23.2	-0.107	-23.2	-0.1308	-23.2	-0.1853	-23.2	-0.0913001	-23.2	-0.1488	-23.2	-0.1317	-23.2	-0.1648	-23.2	-0.1273	-23.2	-0.1456
-23.1	-0.0858	-23.1	-0.1089	-23.1	-0.136	-23.1	-0.1845	-23.1	-0.0892001	-23.1	-0.1522	-23.1	-0.1323	-23.1	-0.1613	-23.1	-0.1273	-23.1	-0.1441
-23	-0.0881	-23	-0.1116	-23	-0.1359	-23	-0.1818	-23	-0.0872001	-23	-0.1538	-23	-0.1316	-23	-0.1623	-23	-0.1275	-23	-0.139
-22.9	-0.0849	-22.9	-0.1118	-22.9	-0.1324	-22.9	-0.1814	-22.9	-0.0820003	-22.9	-0.155	-22.9	-0.137	-22.9	-0.1575	-22.9	-0.1215	-22.9	-0.1396
-22.8	-0.087	-22.8	-0.1101	-22.8	-0.1299	-22.8	-0.1785	-22.8	-0.0775001	-22.8	-0.1586	-22.8	-0.138	-22.8	-0.157	-22.8	-0.1195	-22.8	-0.136
-22.7	-0.0877	-22.7	-0.1148	-22.7	-0.1345	-22.7	-0.1771	-22.7	-0.0796	-22.7	-0.1635	-22.7	-0.14	-22.7	-0.1588	-22.7	-0.1191	-22.7	-0.1359
-22.6	-0.0942	-22.6	-0.1219	-22.6	-0.1432	-22.6	-0.1796	-22.6	-0.0831999	-22.6	-0.1639	-22.6	-0.1453	-22.6	-0.1607	-22.6	-0.1234	-22.6	-0.1392
-22.5	-0.1003	-22.5	-0.1233	-22.5	-0.1441	-22.5	-0.1814	-22.5	-0.0862999	-22.5	-0.1594	-22.5	-0.1473	-22.5	-0.1604	-22.5	-0.1275	-22.5	-0.1421
-22.4	-0.0965	-22.4	-0.1219	-22.4	-0.1356	-22.4	-0.1771	-22.4	-0.0759003	-22.4	-0.155	-22.4	-0.1427	-22.4	-0.1563	-22.4	-0.1235	-22.4	-0.1405
-22.3	-0.1005	-22.3	-0.1259	-22.3	-0.1392	-22.3	-0.1779	-22.3	-0.0773	-22.3	-0.1492	-22.3	-0.1469	-22.3	-0.1547	-22.3	-0.1245	-22.3	-0.1439
-22.2	-0.0998	-22.2	-0.1322	-22.2	-0.1403	-22.2	-0.1777	-22.2	-0.076	-22.2	-0.1449	-22.2	-0.145	-22.2	-0.1551	-22.2	-0.1227	-22.2	-0.1383
-22.1	-0.0978	-22.1	-0.1342	-22.1	-0.1375	-22.1	-0.1773	-22.1	-0.0751001	-22.1	-0.1434	-22.1	-0.1417	-22.1	-0.1554	-22.1	-0.1169	-22.1	-0.1333
-22	-0.0995	-22	-0.1293	-22	-0.1407	-22	-0.1795	-22	-0.0801	-22	-0.1469	-22	-0.1466	-22	-0.1537	-22	-0.1169	-22	-0.1321
-21.9	-0.0971	-21.9	-0.1288	-21.9	-0.1406	-21.9	-0.1798	-21.9	-0.0799001	-21.9	-0.1484	-21.9	-0.1448	-21.9	-0.1506	-21.9	-0.1167	-21.9	-0.129
-21.8	-0.0977	-21.8	-0.1325	-21.8	-0.137	-21.8	-0.1815	-21.8	-0.0796	-21.8	-0.1524	-21.8	-0.1458	-21.8	-0.1405	-21.8	-0.1184	-21.8	-0.1341
-21.7	-0.1033	-21.7	-0.1354	-21.7	-0.1369	-21.7	-0.1883	-21.7	-0.0863	-21.7	-0.1583	-21.7	-0.1513	-21.7	-0.1366	-21.7	-0.1251	-21.7	-0.1373
-21.6	-0.1034	-21.6	-0.1386	-21.6	-0.1341	-21.6	-0.1907	-21.6	-0.0856001	-21.6	-0.1613	-21.6	-0.1531	-21.6	-0.1341	-21.6	-0.1238	-21.6	-0.1331
-21.5	-0.1018	-21.5	-0.14	-21.5	-0.1266	-21.5	-0.1866	-21.5	-0.0826002	-21.5	-0.1624	-21.5	-0.1483	-21.5	-0.132	-21.5	-0.12	-21.5	-0.132
-21.4	-0.1001	-21.4	-0.1431	-21.4	-0.1254	-21.4	-0.1841	-21.4	-0.0831001	-21.4	-0.1629	-21.4	-0.1534	-21.4	-0.138	-21.4	-0.1152	-21.4	-0.1303
-21.3	-0.0927	-21.3	-0.1468	-21.3	-0.1279	-21.3	-0.1848	-21.3	-0.0892001	-21.3	-0.1698	-21.3	-0.1593	-21.3	-0.1472	-21.3	-0.1113	-21.3	-0.1271
-21.2	-0.0926	-21.2	-0.1496	-21.2	-0.1407	-21.2	-0.1937	-21.2	-0.0931	-21.2	-0.1788	-21.2	-0.1709	-21.2	-0.1494	-21.2	-0.1133	-21.2	-0.1314
-21.1	-0.098	-21.1	-0.1535	-21.1	-0.1444	-21.1	-0.1984	-21.1	-0.0928	-21.1	-0.1825	-21.1	-0.1676	-21.1	-0.1506	-21.1	-0.1159	-21.1	-0.1314
-21	-0.0997	-21	-0.1563	-21	-0.1462	-21	-0.2018	-21	-0.0935	-21	-0.1876	-21	-0.1661	-21	-0.1493	-21	-0.1049	-21	-0.1324
-20.9	-0.103	-20.9	-0.159	-20.9	-0.1462	-20.9	-0.2063	-20.9	-0.0925	-20.9	-0.1843	-20.9	-0.168	-20.9	-0.151	-20.9	-0.0967	-20.9	-0.1308
-20.8	-0.103	-20.8	-0.1597	-20.8	-0.1575	-20.8	-0.2118	-20.8	-0.0928999	-20.8	-0.193	-20.8	-0.17	-20.8	-0.1565	-20.8	-0.0911	-20.8	-0.1376
-20.7	-0.1098	-20.7	-0.1533	-20.7	-0.1582	-20.7	-0.2021	-20.7	-0.097	-20.7	-0.1899	-20.7	-0.1715	-20.7	-0.158	-20.7	-0.0853	-20.7	-0.1409
-20.6	-0.0997	-20.6	-0.1396	-20.6	-0.1542	-20.6	-0.1849	-20.6	-0.0841003	-20.6	-0.1887	-20.6	-0.1732	-20.6	-0.1438	-20.6	-0.077	-20.6	-0.1323
-20.5	-0.0926	-20.5	-0.1296	-20.5	-0.1636	-20.5	-0.1777	-20.5	-0.0763	-20.5	-0.1903	-20.5	-0.1902	-20.5	-0.1347	-20.5	-0.0749	-20.5	-0.1304
-20.4	-0.0961	-20.4	-0.1197	-20.4	-0.1785	-20.4	-0.1803	-20.4	-0.0801997	-20.4	-0.2014	-20.4	-0.2001	-20.4	-0.1437	-20.4	-0.0917	-20.4	-0.1301
-20.3	-0.112	-20.3	-0.1344	-20.3	-0.1798	-20.3	-0.1827	-20.3	-0.0786998	-20.3	-0.2159	-20.3	-0.2124	-20.3	-0.1494	-20.3	-0.1149	-20.3	-0.1289
-20.2	-0.1326	-20.2	-0.1574	-20.2	-0.1897	-20.2	-0.1876	-20.2	-0.0816998	-20.2	-0.2271	-20.2	-0.2209	-20.2	-0.1642	-20.2	-0.1442	-20.2	-0.1397
-20.1	-0.1529	-20.1	-0.1825	-20.1	-0.2002	-20.1	-0.1911	-20.1	-0.1001	-20.1	-0.2326	-20.1	-0.216	-20.1	-0.1795	-20.1	-0.1676	-20.1	-0.1438
-20	-0.1638	-20	-0.195	-20	-0.2108	-20	-0.196	-20	-0.111	-20	-0.2362	-20	-0.1988	-20	-0.1922	-20	-0.1793	-20	-0.143
-19.9	-0.1557	-19.9	-0.203	-19.9	-0.2055	-19.9	-0.2011	-19.9	-0.1163	-19.9	-0.2273	-19.9	-0.198	-19.9	-0.1961	-19.9	-0.1858	-19.9	-0.1387
-19.8	-0.1426	-19.8	-0.2102	-19.8	-0.2006	-19.8	-0.2032	-19.8	-0.1157	-19.8	-0.2102	-19.8	-0.1856	-19.8	-0.188	-19.8	-0.1885	-19.8	-0.1413
-19.7	-0.1372	-19.7	-0.1989	-19.7	-0.1861	-19.7	-0.2054	-19.7	-0.1024	-19.7	-0.1921	-19.7	-0.1771	-19.7	-0.1768	-19.7	-0.1801	-19.7	-0.1397
-19.6	-0.1244	-19.6	-0.1796	-19.6	-0.1693	-19.6	-0.192601	-19.6	-0.0836008	-19.6	-0.168	-19.6	-0.1597	-19.6	-0.1612	-19.6	-0.1787	-19.6	-0.1271
-19.5	-0.115	-19.5	-0.1656	-19.5	-0.1554	-19.5	-0.181801	-19.5	-0.0675007	-19.5	-0.1548	-19.5	-0.1489	-19.5	-0.1464	-19.5	-0.1662	-19.5	-0.1171
-19.4	-0.1055	-19.4	-0.1574	-19.4	-0.1494	-19.4	-0.1705	-19.4	-0.0533005	-19.4	-0.1454	-19.4	-0.1344	-19.4	-0.1303	-19.4	-0.1564	-19.4	-0.1047
-19.3	-0.0953	-19.3	-0.1469	-19.3	-0.1442	-19.3	-0.1541	-19.3	-0.0516001	-19.3	-0.1465	-19.3	-0.1276	-19.3	-0.1276	-19.3	-0.1651	-19.3	-0.101
-19.2	-0.0932	-19.2	-0.1393	-19.2	-0.1513	-19.2	-0.1453	-19.2	-0.0465	-19.2	-0.1613	-19.2	-0.1207	-19.2	-0.1393	-19.2	-0.1659	-19.2	-0.1062
-19.1	-0.0884	-19.1	-0.1296	-19.1	-0.1438	-19.1	-0.1414	-19.1	-0.0444	-19.1	-0.1687	-19.1	-0.1213	-19.1	-0.15	-19.1	-0.1658	-19.1	-0.0999
-19	-0.089	-19	-0.1259	-19	-0.1392	-19	-0.1351	-19	-0.0411001	-19	-0.1663	-19	-0.1169	-19	-0.1397	-19	-0.1611	-19	-0.094
-18.9	-0.0962	-18.9	-0.1269	-18.9	-0.1442	-18.9	-0.1368	-18.9	-0.0463999	-18.9	-0.1736	-18.9	-0.1165	-18.9	-0.1417	-18.9	-0.1662	-18.9	-0.0935
-18.8	-0.098	-18.8	-0.1319	-18.8	-0.1467	-18.8	-0.1444	-18.8	-0.0425	-18.8	-0.1758	-18.8	-0.1156	-18.8	-0.1334	-18.8	-0.1693	-18.8	-0.092
-18.7	-0.0903	-18.7	-0.1346	-18.7	-0.1383	-18.7	-0.14	-18.7	-0.0388002	-18.7	-0.1657	-18.7	-0.112	-18.7	-0.1193	-18.7	-0.1667	-18.7	-0.0862
-18.6	-0.0903	-18.6	-0.1286	-18.6	-0.1306	-18.6	-0.1422	-18.6	-0.0385003	-18.6	-0.161	-18.6	-0.1102	-18.6	-0.1126	-18.6	-0.1642	-18.6	-0.0815
-18.5	-0.0874	-18.5	-0.1258	-18.5	-0.1138	-18.5	-0.1455	-18.5	-0.0431004	-18.5	-0.1553	-18.5	-0.1103	-18.5	-0.1095	-18.5	-0.1607	-18.5	-0.0764
-18.4	-0.08	-18.4	-0.114	-18.4	-0.0961004	-18.4	-0.142401	-18.4	-0.0336007	-18.4	-0.1403	-18.4	-0.0995007	-18.4	-0.108901	-18.4	-0.1492	-18.4	-0.0648
-18.3	-0.0727	-18.3	-0.1039	-18.3	-0.0813	-18.3	-0.1434	-18.3	-0.0291003	-18.3	-0.1274	-18.3	-0.0937003	-18.3	-0.1047	-18.3	-0.1371	-18.3	-0.0542
-18.2	-0.0689	-18.2	-0.1051	-18.2	-0.0719002	-18.2	-0.1435	-18.2	-0.0238002	-18.2	-0.1132	-18.2	-0.0860002	-18.2	-0.1013	-18.2	-0.1319	-18.2	-0.0513
-18.1	-0.0704	-18.1	-0.1126	-18.1	-0.0714	-18.1	-0.1525	-18.1	-0.0294	-18.1	-0.114	-18.1	-0.0876	-18.1	-0.1054	-18.1	-0.1364	-18.1	-0.0668
-18	-0.061	-18	-0.1022	-18	-0.0706002	-18	-0.149	-18	-0.0188003	-18	-0.1194	-18	-0.0766002	-18	-0.1034	-18	-0.1405	-18	-0.0605
-17.9	-0.0543	-17.9	-0.0923	-17.9	-0.0693001	-17.9	-0.1485	-17.9	-0.0135002	-17.9	-0.1144	-17.9	-0.0666002	-17.9	-0.0985002	-17.9	-0.1433	-17.9	-0.0543
-17.8	-0.0423	-17.8	-0.0898	-17.8	-0.0737	-17.8	-0.1486	-17.8	-0.00860009	-17.8	-0.1057	-17.8	-0.0643001	-17.8	-0.0938001	-17.8	-0.1378	-17.8	-0.0552
-17.7	-0.0534	-17.7	-0.1023	-17.7	-0.0933998	-17.7	-0.1529	-17.7	-0.0181998	-17.7	-0.1173	-17.7	-0.0723998	-17.7	-0.0937998	-17.7	-0.1525	-17.7	-0.0713
-17.6	-0.0618	-17.6	-0.1128	-17.6	-0.1091	-17.6	-0.1572	-17.6	-0.0196997	-17.6	-0.1297	-17.6	-0.0801999	-17.6	-0.1024	-17.6	-0.1672	-17.6	-0.0826
-17.5	-0.0643	-17.5	-0.1176	-17.5	-0.113	-17.5	-0.1582	-17.5	-0.0142	-17.5	-0.1403	-17.5	-0.078	-17.5	-0.103	-17.5	-0.1721	-17.5	-0.0857
-17.4	-0.0696	-17.4	-0.1215	-17.4	-0.1094	-17.4	-0.1559	-17.4	-0.0220001	-17.4	-0.1449	-17.4	-0.0820001	-17.4	-0.101	-17.4	-0.1725	-17.4	-0.0832
-17.3	-0.0777	-17.3	-0.1289	-17.3	-0.1081	-17.3	-0.1544	-17.3	-0.0267001	-17.3	-0.1445	-17.3	-0.0740001	-17.3	-0.0949001	-17.3	-0.1727	-17.3	-0.0827
-17.2	-0.0931	-17.2	-0.136	-17.2	-0.1098	-17.2	-0.1669	-17.2	-0.032	-17.2	-0.1479	-17.2	-0.0808	-17.2	-0.0962	-17.2	-0.1778	-17.2	-0.0905
-17.1	-0.0955	-17.1	-0.1428	-17.1	-0.1009	-17.1	-0.1765	-17.1	-0.0294004	-17.1	-0.1385	-17.1	-0.0761002	-17.1	-0.0940002	-17.1	-0.1726	-17.1	-0.0787
-17	-0.1048	-17	-0.1554	-17	-0.0941001	-17	-0.1944	-17	-0.0350002	-17	-0.1347	-17	-0.0735001	-17	-0.1096	-17	-0.174	-17	-0.0806
-16.9	-0.1038	-16.9	-0.1598	-16.9	-0.0852003	-16.9	-0.196701	-16.9	-0.0333005	-16.9	-0.1221	-16.9	-0.0604005	-16.9	-0.111401	-16.9	-0.1625	-16.9	-0.0868
-16.8	-0.1008	-16.8	-0.1701	-16.8	-0.0769	-16.8	-0.2098	-16.8	-0.0398002	-16.8	-0.116	-16.8	-0.0579002	-16.8	-0.1161	-16.8	-0.1614	-16.8	-0.0942
-16.7	-0.1008	-16.7	-0.1657	-16.7	-0.0837001	-16.7	-0.2136	-16.7	-0.0448001	-16.7	-0.1136	-16.7	-0.0636001	-16.7	-0.114	-16.7	-0.1699	-16.7	-0.098
-16.6	-0.0872	-16.6	-0.1494	-16.6	-0.0868002	-16.6	-0.2036	-16.6	-0.0349005	-16.6	-0.1	-16.6	-0.0651002	-16.6	-0.1122	-16.6	-0.1626	-16.6	-0.1039
-16.5	-0.0793	-16.5	-0.1391	-16.5	-0.0883001	-16.5	-0.1907	-16.5	-0.0261003	-16.5	-0.1008	-16.5	-0.0642001	-16.5	-0.1006	-16.5	-0.1558	-16.5	-0.1047
-16.4	-0.0773	-16.4	-0.1464	-16.4	-0.0972999	-16.4	-0.1908	-16.4	-0.0266999	-16.4	-0.1148	-16.4	-0.0732999	-16.4	-0.1022	-16.4	-0.1587	-16.4	-0.1086
-16.3	-0.0782	-16.3	-0.159	-16.3	-0.1051	-16.3	-0.174	-16.3	-0.0287	-16.3	-0.1226	-16.3	-0.0702	-16.3	-0.0985	-16.3	-0.1532	-16.3	-0.1073
-16.2	-0.0805	-16.2	-0.1767	-16.2	-0.1104	-16.2	-0.1804	-16.2	-0.0450998	-16.2	-0.1446	-16.2	-0.0764998	-16.2	-0.1133	-16.2	-0.1636	-16.2	-0.1168
-16.1	-0.0789	-16.1	-0.1913	-16.1	-0.1023	-16.1	-0.1849	-16.1	-0.0539997	-16.1	-0.1571	-16.1	-0.0853999	-16.1	-0.1337	-16.1	-0.1618	-16.1	-0.1256
-16	-0.0737	-16	-0.1862	-16	-0.0879002	-16	-0.1788	-16	-0.0477003	-16	-0.1574	-16	-0.0795002	-16	-0.1301	-16	-0.1484	-16	-0.1208
-15.9	-0.0777	-15.9	-0.1951	-15.9	-0.0813001	-15.9	-0.1873	-15.9	-0.0439003	-15.9	-0.1489	-15.9	-0.0792003	-15.9	-0.1333	-15.9	-0.1392	-15.9	-0.1208
-15.8	-0.0943	-15.8	-0.2023	-15.8	-0.0887	-15.8	-0.2049	-15.8	-0.0489	-15.8	-0.141	-15.8	-0.0885	-15.8	-0.1442	-15.8	-0.1437	-15.8	-0.1277
-15.7	-0.1069	-15.7	-0.2	-15.7	-0.097	-15.7	-0.2154	-15.7	-0.0621	-15.7	-0.1389	-15.7	-0.0941	-15.7	-0.1482	-15.7	-0.142	-15.7	-0.1382
-15.6	-0.1168	-15.6	-0.1989	-15.6	-0.0964001	-15.6	-0.2199	-15.6	-0.0658002	-15.6	-0.1413	-15.6	-0.0958001	-15.6	-0.1532	-15.6	-0.1442	-15.6	-0.1514
-15.5	-0.127	-15.5	-0.1861	-15.5	-0.1131	-15.5	-0.2223	-15.5	-0.0685002	-15.5	-0.1423	-15.5	-0.101	-15.5	-0.155	-15.5	-0.1521	-15.5	-0.1639
-15.4	-0.129	-15.4	-0.1739	-15.4	-0.1204	-15.4	-0.2238	-15.4	-0.0645001	-15.4	-0.1449	-15.4	-0.1067	-15.4	-0.1507	-15.4	-0.1575	-15.4	-0.1705
-15.3	-0.1287	-15.3	-0.1664	-15.3	-0.1146	-15.3	-0.2204	-15.3	-0.0610002	-15.3	-0.1388	-15.3	-0.1051	-15.3	-0.1418	-15.3	-0.1594	-15.3	-0.175
-15.2	-0.1274	-15.2	-0.1743	-15.2	-0.1173	-15.2	-0.2176	-15.2	-0.06	-15.2	-0.142	-15.2	-0.1146	-15.2	-0.1358	-15.2	-0.1618	-15.2	-0.1892
-15.1	-0.1126	-15.1	-0.1689	-15.1	-0.1123	-15.1	-0.2059	-15.1	-0.0581004	-15.1	-0.1317	-15.1	-0.1114	-15.1	-0.1237	-15.1	-0.1592	-15.1	-0.1816
-15	-0.1144	-15	-0.1709	-15	-0.1164	-15	-0.2007	-15	-0.0569001	-15	-0.1327	-15	-0.1143	-15	-0.1314	-15	-0.1624	-15	-0.1832
-14.9	-0.1131	-14.9	-0.1673	-14.9	-0.1101	-14.9	-0.1965	-14.9	-0.0599003	-14.9	-0.127	-14.9	-0.106	-14.9	-0.1339	-14.9	-0.1581	-14.9	-0.1809
-14.8	-0.105	-14.8	-0.1567	-14.8	-0.0978	-14.8	-0.1836	-14.8	-0.0552002	-14.8	-0.1225	-14.8	-0.0988002	-14.8	-0.1256	-14.8	-0.1442	-14.8	-0.1782
-14.7	-0.1098	-14.7	-0.1644	-14.7	-0.0954001	-14.7	-0.1803	-14.7	-0.0516001	-14.7	-0.1201	-14.7	-0.0952001	-14.7	-0.1198	-14.7	-0.1428	-14.7	-0.1794
-14.6	-0.1137	-14.6	-0.1765	-14.6	-0.1089	-14.6	-0.1836	-14.6	-0.0619997	-14.6	-0.125	-14.6	-0.1106	-14.6	-0.1283	-14.6	-0.1538	-14.6	-0.1828
-14.5	-0.1181	-14.5	-0.1761	-14.5	-0.1065	-14.5	-0.1886	-14.5	-0.069	-14.5	-0.1243	-14.5	-0.1229	-14.5	-0.1289	-14.5	-0.1537	-14.5	-0.1897
-14.4	-0.1112	-14.4	-0.1658	-14.4	-0.0990001	-14.4	-0.1926	-14.4	-0.0631003	-14.4	-0.1121	-14.4	-0.1156	-14.4	-0.1247	-14.4	-0.1439	-14.4	-0.1949
-14.3	-0.1107	-14.3	-0.1557	-14.3	-0.0997	-14.3	-0.195	-14.3	-0.0648001	-14.3	-0.1119	-14.3	-0.1182	-14.3	-0.1284	-14.3	-0.1418	-14.3	-0.1937
-14.2	-0.1078	-14.2	-0.1414	-14.2	-0.0970001	-14.2	-0.1857	-14.2	-0.0643001	-14.2	-0.1051	-14.2	-0.1185	-14.2	-0.1268	-14.2	-0.1397	-14.2	-0.1951
-14.1	-0.1035	-14.1	-0.1209	-14.1	-0.0868002	-14.1	-0.1737	-14.1	-0.0527003	-14.1	-0.0936	-14.1	-0.1118	-14.1	-0.1294	-14.1	-0.1349	-14.1	-0.1954
-14	-0.0969	-14	-0.1047	-14	-0.0806001	-14	-0.1591	-14	-0.0398003	-14	-0.0897001	-14	-0.1018	-14	-0.1262	-14	-0.1289	-14	-0.192
-13.9	-0.0882	-13.9	-0.0839	-13.9	-0.0773001	-13.9	-0.1484	-13.9	-0.0259002	-13.9	-0.0912001	-13.9	-0.1001	-13.9	-0.1208	-13.9	-0.1237	-13.9	-0.1911
-13.8	-0.0833	-13.8	-0.0827	-13.8	-0.0724	-13.8	-0.1257	-13.8	-0.0193001	-13.8	-0.0925	-13.8	-0.0959001	-13.8	-0.1168	-13.8	-0.1191	-13.8	-0.1846
-13.7	-0.0858	-13.7	-0.0959	-13.7	-0.0794999	-13.7	-0.111	-13.7	-0.0283999	-13.7	-0.0981	-13.7	-0.1037	-13.7	-0.125	-13.7	-0.1203	-13.7	-0.1891
-13.6	-0.0945	-13.6	-0.1121	-13.6	-0.0880998	-13.6	-0.1193	-13.6	-0.0412995	-13.6	-0.1119	-13.6	-0.132	-13.6	-0.1423	-13.6	-0.1338	-13.6	-0.1965
-13.5	-0.0876	-13.5	-0.1185	-13.5	-0.0884	-13.5	-0.1256	-13.5	-0.0405	-13.5	-0.1117	-13.5	-0.1333	-13.5	-0.1412	-13.5	-0.1332	-13.5	-0.1963
-13.4	-0.0796	-13.4	-0.1284	-13.4	-0.0846	-13.4	-0.1347	-13.4	-0.0417	-13.4	-0.112	-13.4	-0.1372	-13.4	-0.1301	-13.4	-0.132	-13.4	-0.2072
-13.3	-0.0766	-13.3	-0.1277	-13.3	-0.0829	-13.3	-0.1328	-13.3	-0.0423	-13.3	-0.1133	-13.3	-0.1372	-13.3	-0.1231	-13.3	-0.1307	-13.3	-0.2072
-13.2	-0.0838	-13.2	-0.1333	-13.2	-0.0795	-13.2	-0.1462	-13.2	-0.0478	-13.2	-0.1128	-13.2	-0.1369	-13.2	-0.1239	-13.2	-0.1347	-13.2	-0.2149
-13.1	-0.085	-13.1	-0.1241	-13.1	-0.0762001	-13.1	-0.1521	-13.1	-0.0450002	-13.1	-0.1067	-13.1	-0.1322	-13.1	-0.1113	-13.1	-0.1361	-13.1	-0.2091
-13	-0.0827	-13	-0.117	-13	-0.0677001	-13	-0.1523	-13	-0.0496003	-13	-0.0958001	-13	-0.1298	-13	-0.1098	-13	-0.1343	-13	-0.2021
-12.9	-0.0721	-12.9	-0.1099	-12.9	-0.0650003	-12.9	-0.144201	-12.9	-0.0476006	-12.9	-0.0746003	-12.9	-0.125301	-12.9	-0.0959006	-12.9	-0.1251	-12.9	-0.1912
-12.8	-0.0762	-12.8	-0.108	-12.8	-0.069	-12.8	-0.146	-12.8	-0.0531001	-12.8	-0.0683	-12.8	-0.135	-12.8	-0.0859001	-12.8	-0.1186	-12.8	-0.1931
-12.7	-0.0639	-12.7	-0.0992	-12.7	-0.0578002	-12.7	-0.1398	-12.7	-0.0531002	-12.7	-0.0507	-12.7	-0.1324	-12.7	-0.0746002	-12.7	-0.1036	-12.7	-0.1865
-12.6	-0.0642	-12.6	-0.0959	-12.6	-0.0479	-12.6	-0.137	-12.6	-0.0547001	-12.6	-0.044	-12.6	-0.141	-12.6	-0.0695	-12.6	-0.1011	-12.6	-0.1887
-12.5	-0.0564	-12.5	-0.0898	-12.5	-0.0502001	-12.5	-0.1354	-12.5	-0.0533001	-12.5	-0.0493001	-12.5	-0.1466	-12.5	-0.0644001	-12.5	-0.097	-12.5	-0.19
-12.4	-0.0549	-12.4	-0.1002	-12.4	-0.0594998	-12.4	-0.1385	-12.4	-0.0632997	-12.4	-0.0659998	-12.4	-0.1557	-12.4	-0.0733997	-12.4	-0.1058	-12.4	-0.202
-12.3	-0.0507	-12.3	-0.0978	-12.3	-0.0589	-12.3	-0.1358	-12.3	-0.0450001	-12.3	-0.0684	-12.3	-0.1487	-12.3	-0.0692001	-12.3	-0.1068	-12.3	-0.1912
-12.2	-0.051	-12.2	-0.0983	-12.2	-0.0653	-12.2	-0.144	-12.2	-0.0436	-12.2	-0.0827	-12.2	-0.1438	-12.2	-0.0654	-12.2	-0.118	-12.2	-0.1882
-12.1	-0.0474	-12.1	-0.0876	-12.1	-0.0622002	-12.1	-0.1416	-12.1	-0.0312003	-12.1	-0.0856	-12.1	-0.1304	-12.1	-0.0527002	-12.1	-0.1221	-12.1	-0.1726
-12	-0.0415	-12	-0.0849	-12	-0.0568001	-12	-0.1372	-12	-0.0223003	-12	-0.0802001	-12	-0.1198	-12	-0.0476001	-12	-0.124	-12	-0.1606
-11.9	-0.0385	-11.9	-0.087	-11.9	-0.0533001	-11.9	-0.132	-11.9	-0.0126002	-11.9	-0.0788001	-11.9	-0.1138	-11.9	-0.0459002	-11.9	-0.1238	-11.9	-0.157
-11.8	-0.0403	-11.8	-0.0911	-11.8	-0.0575	-11.8	-0.1375	-11.8	-0.0103	-11.8	-0.0789	-11.8	-0.1132	-11.8	-0.0496	-11.8	-0.1238	-11.8	-0.151
-11.7	-0.0471	-11.7	-0.1002	-11.7	-0.0626999	-11.7	-0.1473	-11.7	-0.0105999	-11.7	-0.0846	-11.7	-0.1162	-11.7	-0.0556999	-11.7	-0.1298	-11.7	-0.148
-11.6	-0.0604	-11.6	-0.1096	-11.6	-0.0643998	-11.6	-0.1576	-11.6	-0.0177997	-11.6	-0.0912	-11.6	-0.1292	-11.6	-0.0645998	-11.6	-0.1348	-11.6	-0.1545
-11.5	-0.0562	-11.5	-0.1082	-11.5	-0.0583001	-11.5	-0.153	-11.5	-0.0196001	-11.5	-0.0881001	-11.5	-0.1244	-11.5	-0.0654001	-11.5	-0.1231	-11.5	-0.1485
-11.4	-0.0502	-11.4	-0.108	-11.4	-0.0632	-11.4	-0.1535	-11.4	-0.0217001	-11.4	-0.0845	-11.4	-0.1196	-11.4	-0.0679001	-11.4	-0.1152	-11.4	-0.1395
-11.3	-0.0455	-11.3	-0.1068	-11.3	-0.0637	-11.3	-0.1512	-11.3	-0.0275	-11.3	-0.0836	-11.3	-0.1144	-11.3	-0.067	-11.3	-0.1098	-11.3	-0.1445
-11.2	-0.039	-11.2	-0.1067	-11.2	-0.0620001	-11.2	-0.1479	-11.2	-0.0265001	-11.2	-0.0781	-11.2	-0.1131	-11.2	-0.0638001	-11.2	-0.1014	-11.2	-0.1399
-11.1	-0.0315	-11.1	-0.1011	-11.1	-0.0605001	-11.1	-0.1405	-11.1	-0.0176003	-11.1	-0.0686	-11.1	-0.1105	-11.1	-0.0580001	-11.1	-0.0873	-11.1	-0.1337
-11	-0.029	-11	-0.1019	-11	-0.0636	-11	-0.141	-11	-0.0126	-11	-0.0693	-11	-0.1098	-11	-0.0573	-11	-0.0828	-11	-0.1372
-10.9	-0.0307	-10.9	-0.0987	-10.9	-0.0609	-10.9	-0.1355	-10.9	-0.00580005	-10.9	-0.0685	-10.9	-0.1027	-10.9	-0.0572001	-10.9	-0.0786	-10.9	-0.1372
-10.8	-0.0311	-10.8	-0.1071	-10.8	-0.0651	-10.8	-0.1355	-10.8	-0.0130999	-10.8	-0.0748	-10.8	-0.1102	-10.8	-0.0603999	-10.8	-0.0819	-10.8	-0.1317
-10.7	-0.0312	-10.7	-0.1156	-10.7	-0.0695	-10.7	-0.1346	-10.7	-0.0141	-10.7	-0.0853	-10.7	-0.1175	-10.7	-0.0625	-10.7	-0.0779	-10.7	-0.1325
-10.6	-0.0313	-10.6	-0.1109	-10.6	-0.0729	-10.6	-0.1336	-10.6	-0.0152	-10.6	-0.0887	-10.6	-0.1253	-10.6	-0.0634	-10.6	-0.0728	-10.6	-0.1294
-10.5	-0.0245	-10.5	-0.1062	-10.5	-0.0723001	-10.5	-0.1317	-10.5	-0.0135001	-10.5	-0.0883001	-10.5	-0.1236	-10.5	-0.0610001	-10.5	-0.0625	-10.5	-0.1307
-10.4	-0.0213	-10.4	-0.106	-10.4	-0.0781	-10.4	-0.1265	-10.4	-0.0122	-10.4	-0.0936	-10.4	-0.1223	-10.4	-0.0628	-10.4	-0.0539	-10.4	-0.1289
-10.3	-0.0199	-10.3	-0.097	-10.3	-0.0777	-10.3	-0.1199	-10.3	-0.0103001	-10.3	-0.0971	-10.3	-0.1163	-10.3	-0.0542001	-10.3	-0.0455	-10.3	-0.1229
-10.2	-0.0202	-10.2	-0.0928	-10.2	-0.0769001	-10.2	-0.1184	-10.2	-0.00470012	-10.2	-0.1001	-10.2	-0.115	-10.2	-0.0491001	-10.2	-0.0349	-10.2	-0.109
-10.1	-0.023	-10.1	-0.0958	-10.1	-0.0842	-10.1	-0.1185	-10.1	-0.00630002	-10.1	-0.1063	-10.1	-0.1167	-10.1	-0.05	-10.1	-0.0312	-10.1	-0.107
-10	-0.028	-10	-0.099	-10	-0.0875999	-10	-0.126	-10	-0.0136999	-10	-0.12	-10	-0.124	-10	-0.0550999	-10	-0.0363	-10	-0.1008
-9.9	-0.0332	-9.9	-0.1001	-9.9	-0.0931	-9.9	-0.1258	-9.9	-0.0153	-9.9	-0.121	-9.9	-0.1268	-9.9	-0.0549	-9.9	-0.0385	-9.9	-0.1052
-9.8	-0.0387	-9.8	-0.0964	-9.8	-0.095	-9.8	-0.1271	-9.8	-0.016	-9.8	-0.1178	-9.8	-0.1253	-9.8	-0.0538	-9.8	-0.0426	-9.8	-0.105
-9.7	-0.0354	-9.7	-0.0894	-9.7	-0.0913001	-9.7	-0.1236	-9.7	-0.0125001	-9.7	-0.109	-9.7	-0.1202	-9.7	-0.0510001	-9.7	-0.0428	-9.7	-0.1009
-9.6	-0.0295	-9.6	-0.0887	-9.6	-0.0879001	-9.6	-0.1181	-9.6	-0.0112002	-9.6	-0.1059	-9.6	-0.1136	-9.6	-0.0474001	-9.6	-0.04	-9.6	-0.1005
-9.5	-0.0233	-9.5	-0.08	-9.5	-0.0814001	-9.5	-0.1114	-9.5	-0.00670019	-9.5	-0.1049	-9.5	-0.1038	-9.5	-0.0440001	-9.5	-0.0405	-9.5	-0.1038
-9.4	-0.0223	-9.4	-0.0789	-9.4	-0.0779	-9.4	-0.1087	-9.4	-0.0072	-9.4	-0.1115	-9.4	-0.1048	-9.4	-0.0455	-9.4	-0.0392	-9.4	-0.1167
-9.3	-0.0213	-9.3	-0.0752	-9.3	-0.0773	-9.3	-0.1041	-9.3	-0.00550009	-9.3	-0.1123	-9.3	-0.0998001	-9.3	-0.0433001	-9.3	-0.0319	-9.3	-0.1239
-9.2	-0.019	-9.2	-0.071	-9.2	-0.0812	-9.2	-0.1069	-9.2	-0.00460003	-9.2	-0.1089	-9.2	-0.0998	-9.2	-0.0416	-9.2	-0.0351	-9.2	-0.114
-9.1	-0.0168	-9.1	-0.0682	-9.1	-0.0785001	-9.1	-0.1043	-9.1	-0.000200195	-9.1	-0.1003	-9.1	-0.0950001	-9.1	-0.0401001	-9.1	-0.0307	-9.1	-0.088
-9	-0.0169	-9	-0.0665	-9	-0.0722001	-9	-0.1031	-9	-0.000200149	-9	-0.0811001	-9	-0.0876001	-9	-0.0411001	-9	-0.0257	-9	-0.0798
-8.9	-0.0231	-8.9	-0.0669	-8.9	-0.0765	-8.9	-0.1017	-8.9	-0.000999922	-8.9	-0.0779	-8.9	-0.0907999	-8.9	-0.0441999	-8.9	-0.027	-8.9	-0.0807
-8.8	-0.0352	-8.8	-0.073	-8.8	-0.0797	-8.8	-0.1014	-8.8	-0.00329995	-8.8	-0.0774	-8.8	-0.0957	-8.8	-0.0434	-8.8	-0.0296	-8.8	-0.0766
-8.7	-0.0343	-8.7	-0.0762	-8.7	-0.0827	-8.7	-0.097	-8.7	0.00069997	-8.7	-0.0722	-8.7	-0.0949	-8.7	-0.0444	-8.7	-0.0308	-8.7	-0.0779
-8.6	-0.0357	-8.6	-0.0787	-8.6	-0.0872	-8.6	-0.0998	-8.6	-0.00569996	-8.6	-0.0685	-8.6	-0.0945	-8.6	-0.0522	-8.6	-0.0298	-8.6	-0.0719
-8.5	-0.0283	-8.5	-0.0742	-8.5	-0.0825001	-8.5	-0.0950002	-8.5	-0.00870015	-8.5	-0.0599001	-8.5	-0.0892001	-8.5	-0.0499001	-8.5	-0.0227	-8.5	-0.0535
-8.4	-0.0286	-8.4	-0.0736	-8.4	-0.0832	-8.4	-0.0918	-8.4	-0.0152	-8.4	-0.0516	-8.4	-0.0832	-8.4	-0.0519	-8.4	-0.0198	-8.4	-0.0455
-8.3	-0.0239	-8.3	-0.073	-8.3	-0.0788	-8.3	-0.0873001	-8.3	-0.0193001	-8.3	-0.0515	-8.3	-0.0740001	-8.3	-0.0529001	-8.3	-0.0236	-8.3	-0.0413
-8.2	-0.0173	-8.2	-0.0697	-8.2	-0.0664001	-8.2	-0.0876001	-8.2	-0.0174001	-8.2	-0.0498	-8.2	-0.0678001	-8.2	-0.0512001	-8.2	-0.0254	-8.2	-0.0326
-8.1	-0.0118	-8.1	-0.0681	-8.1	-0.0651	-8.1	-0.0963	-8.1	-0.0177	-8.1	-0.05	-8.1	-0.0639	-8.1	-0.0429	-8.1	-0.0287	-8.1	-0.0317
-8	-0.0127	-8	-0.0642	-8	-0.0620001	-8	-0.0977001	-8	-0.0181001	-8	-0.0476001	-8	-0.0616001	-8	-0.0343001	-8	-0.0325	-8	-0.0262
-7.9	-0.0144	-7.9	-0.0682	-7.9	-0.0665	-7.9	-0.0951	-7.9	-0.0168	-7.9	-0.0489	-7.9	-0.064	-7.9	-0.0413	-7.9	-0.035	-7.9	-0.025
-7.8	-0.0096	-7.8	-0.0597	-7.8	-0.0632	-7.8	-0.0937001	-7.8	-0.0154001	-7.8	-0.0451	-7.8	-0.0658001	-7.8	-0.0445001	-7.8	-0.028	-7.8	-0.0268
-7.7	-0.0102	-7.7	-0.0561	-7.7	-0.0617	-7.7	-0.0978	-7.7	-0.0181	-7.7	-0.0411	-7.7	-0.0701	-7.7	-0.0462	-7.7	-0.0303	-7.7	-0.0237
-7.6	-0.0109	-7.6	-0.0503	-7.6	-0.0602001	-7.6	-0.0943001	-7.6	-0.0125001	-7.6	-0.042	-7.6	-0.0677001	-7.6	-0.0435001	-7.6	-0.0277	-7.6	-0.0212
-7.5	-0.0073	-7.5	-0.0469	-7.5	-0.0624001	-7.5	-0.0907002	-7.5	-0.00840017	-7.5	-0.0431001	-7.5	-0.0625001	-7.5	-0.0430001	-7.5	-0.0285	-7.5	-0.0192
-7.4	-0.0062	-7.4	-0.0451	-7.4	-0.0605001	-7.4	-0.0856001	-7.4	-0.00580013	-7.4	-0.0423001	-7.4	-0.0616001	-7.4	-0.0352001	-7.4	-0.0253	-7.4	-0.0101
-7.3	-0.0028	-7.3	-0.0398	-7.3	-0.0585	-7.3	-0.0811001	-7.3	-0.00430012	-7.3	-0.0376	-7.3	-0.0567001	-7.3	-0.0272001	-7.3	-0.0196	-7.3	-0.0022
-7.2	-0.000800004	-7.2	-0.0399	-7.2	-0.0585	-7.2	-0.0779	-7.2	-0.00190002	-7.2	-0.0368	-7.2	-0.0546	-7.2	-0.0334	-7.2	-0.0174	-7.2	-0.0037
-7.1	-0.0026	-7.1	-0.0383	-7.1	-0.0546001	-7.1	-0.0667002	-7.1	0.000799842	-7.1	-0.034	-7.1	-0.0518001	-7.1	-0.0315001	-7.1	-0.0086	-7.1	0.006
-7	-0.0034	-7	-0.0366	-7	-0.0493001	-7	-0.0585002	-7	0.00509977	-7	-0.0344001	-7	-0.0472001	-7	-0.0275001	-7	0.000200003	-7	0.0108
-6.9	-0.0047	-6.9	-0.0341	-6.9	-0.047	-6.9	-0.0580001	-6.9	0.00539991	-6.9	-0.0312	-6.9	-0.0444001	-6.9	-0.0255001	-6.9	-0.0017	-6.9	0.0155
-6.8	-0.0024	-6.8	-0.0322	-6.8	-0.0441	-6.8	-0.0548001	-6.8	0.00739992	-6.8	-0.024	-6.8	-0.0414001	-6.8	-0.0257001	-6.8	-0.0035	-6.8	0.0159
-6.7	-0.0004	-6.7	-0.0269	-6.7	-0.0434001	-6.7	-0.0471001	-6.7	0.00939987	-6.7	-0.0229	-6.7	-0.0368001	-6.7	-0.0211001	-6.7	-0.0008	-6.7	0.0256
-6.6	0.000300001	-6.6	-0.0227	-6.6	-0.0397001	-6.6	-0.0446002	-6.6	0.00929982	-6.6	-0.0176	-6.6	-0.0314001	-6.6	-0.0157001	-6.6	-0.000399999	-6.6	0.03
-6.5	-0.0082	-6.5	-0.0248	-6.5	-0.0436	-6.5	-0.0507	-6.5	0.000400044	-6.5	-0.0203	-6.5	-0.0327	-6.5	-0.021	-6.5	-0.0063	-6.5	0.0287
-6.4	-0.0125	-6.4	-0.0225	-6.4	-0.0365	-6.4	-0.0515	-6.4	0.00109995	-6.4	-0.0218	-6.4	-0.0344	-6.4	-0.0237	-6.4	-0.0068	-6.4	0.0265
-6.3	-0.0106	-6.3	-0.016	-6.3	-0.0283	-6.3	-0.0436001	-6.3	0.00499988	-6.3	-0.0195	-6.3	-0.0298001	-6.3	-0.0196001	-6.3	-0.0045	-6.3	0.0301
-6.2	-0.008	-6.2	-0.0103	-6.2	-0.0211001	-6.2	-0.0363001	-6.2	0.00459991	-6.2	-0.0179	-6.2	-0.0289001	-6.2	-0.0180001	-6.2	-0.0076	-6.2	0.0303
-6.1	-0.0053	-6.1	-0.0089	-6.1	-0.0179001	-6.1	-0.0264002	-6.1	0.00569979	-6.1	-0.0133	-6.1	-0.0239001	-6.1	-0.0140001	-6.1	-0.0063	-6.1	0.0381
-6	-0.00200012	-6	-0.00520012	-6	-0.0140001	-6	-0.0226002	-6	0.00599976	-6	-0.00920012	-6	-0.0177001	-6	-0.00820012	-6	-0.0026	-6	0.0469
-5.9	-0.0021	-5.9	-0.0039	-5.9	-0.0104001	-5.9	-0.0216001	-5.9	0.00589991	-5.9	-0.01	-5.9	-0.0186001	-5.9	-0.00750009	-5.9	-0.0043	-5.9	0.0482
-5.8	-0.0045	-5.8	-0.011	-5.8	-0.0139	-5.8	-0.0260999	-5.8	0.00270006	-5.8	-0.0169	-5.8	-0.0242	-5.8	-0.0117	-5.8	-0.0114	-5.8	0.0464
-5.7	-0.00779998	-5.7	-0.0111	-5.7	-0.0144	-5.7	-0.0235	-5.7	0.00389995	-5.7	-0.0186	-5.7	-0.0252	-5.7	-0.0115	-5.7	-0.0081	-5.7	0.0375
-5.6	-0.0088	-5.6	-0.0137	-5.6	-0.0179	-5.6	-0.0232	-5.6	0.000399969	-5.6	-0.02	-5.6	-0.0246	-5.6	-0.0139	-5.6	-0.0118	-5.6	0.032
-5.5	-0.0097	-5.5	-0.0129	-5.5	-0.0147	-5.5	-0.0203	-5.5	-0.0064	-5.5	-0.0186	-5.5	-0.0214	-5.5	-0.0111	-5.5	-0.011	-5.5	0.0363
-5.4	-0.0067	-5.4	-0.0113	-5.4	-0.0118002	-5.4	-0.0121002	-5.4	-0.00630017	-5.4	-0.0154	-5.4	-0.0189002	-5.4	-0.0108002	-5.4	-0.0051	-5.4	0.0367
-5.3	-0.0028	-5.3	-0.008	-5.3	-0.0079	-5.3	-0.00520028	-5.3	-0.00480028	-5.3	-0.0123	-5.3	-0.0146	-5.3	-0.0081	-5.3	-0.0006	-5.3	0.0383
-5.2	-0.0008	-5.2	-0.007	-5.2	-0.00620021	-5.2	-0.00410021	-5.2	-0.00230021	-5.2	-0.00720021	-5.2	-0.00720021	-5.2	-0.00510021	-5.2	0.0013	-5.2	0.0299
-5.1	-0.0024	-5.1	-0.0051	-5.1	-0.0054	-5.1	-0.00260008	-5.1	-0.00320008	-5.1	-0.0042	-5.1	-0.00540008	-5.1	-0.00310008	-5.1	-0.0016	-5.1	0.0134
-5	0	-5	0.0023	-5	-0.0016	-5	0	-5	0	-5	0	-5	-0.0006	-5	0	-5	0	-5	0
-4.9	0.0009	-4.9	0.0031	-4.9	0.000899863	-4.9	-0.00160014	-4.9	0.000399863	-4.9	0.0036	-4.9	0.000899863	-4.9	0.00359986	-4.9	0.0021	-4.9	-0.0105
-4.8	-0.0011	-4.8	-0.0015	-4.8	0.0002	-4.8	-0.00650002	-4.8	0.000199981	-4.8	0.0013	-4.8	0.0054	-4.8	0.0034	-4.8	0.0003	-4.8	-0.0294
-4.7	0.0012	-4.7	-0.0005	-4.7	0.00259995	-4.7	-0.00340005	-4.7	-0.000600046	-4.7	0.00269995	-4.7	0.00539995	-4.7	0.00529995	-4.7	-0.0005	-4.7	-0.0335
-4.6	0.007	-4.6	0.004	-4.6	0.0105	-4.6	-0.000100199	-4.6	0.0045998	-4.6	0.0042	-4.6	0.0105998	-4.6	0.0083998	-4.6	0.0029	-4.6	-0.0237
-4.5	0.0089	-4.5	0.0082	-4.5	0.0177	-4.5	0.006	-4.5	0.0051	-4.5	0.006	-4.5	0.0122	-4.5	0.0112	-4.5	0.0044	-4.5	-0.0129
-4.4	0.0114	-4.4	0.0092	-4.4	0.0119999	-4.4	0.00639992	-4.4	0.00609992	-4.4	0.0061	-4.4	0.0116999	-4.4	0.0101999	-4.4	0.006	-4.4	-0.0059
-4.3	0.0146	-4.3	0.0132	-4.3	0.0202	-4.3	0.0126997	-4.3	0.0111997	-4.3	0.0165	-4.3	0.0163	-4.3	0.018	-4.3	0.016	-4.3	0.0063
-4.2	0.0139	-4.2	0.0168	-4.2	0.0220998	-4.2	0.0125998	-4.2	0.0158998	-4.2	0.0209998	-4.2	0.0166998	-4.2	0.0230998	-4.2	0.0204	-4.2	0.0101
-4.1	0.0156	-4.1	0.023	-4.1	0.0248	-4.1	0.0161998	-4.1	0.0184998	-4.1	0.0214	-4.1	0.0189998	-4.1	0.0295998	-4.1	0.0287	-4.1	0.0124
-4	0.019	-4	0.0248	-4	0.0264	-4	0.0197	-4	0.0187	-4	0.025	-4	0.0191	-4	0.028	-4	0.033	-4	0.0156
-3.9	0.0218	-3.9	0.0244	-3.9	0.0240998	-3.9	0.0195998	-3.9	0.0190998	-3.9	0.0278	-3.9	0.0205998	-3.9	0.0319998	-3.9	0.0341	-3.9	0.02
-3.8	0.0185	-3.8	0.0196	-3.8	0.0211	-3.8	0.0164	-3.8	0.0168	-3.8	0.0245	-3.8	0.0183	-3.8	0.0325	-3.8	0.0378	-3.8	0.0163
-3.7	0.0184	-3.7	0.0192	-3.7	0.0221999	-3.7	0.0152999	-3.7	0.0149999	-3.7	0.0236999	-3.7	0.0189999	-3.7	0.0317999	-3.7	0.0411	-3.7	0.0113
-3.6	0.0212	-3.6	0.0245	-3.6	0.025	-3.6	0.0134999	-3.6	0.0177999	-3.6	0.0212	-3.6	0.0215999	-3.6	0.0341999	-3.6	0.0425	-3.6	0.0092
-3.5	0.0247	-3.5	0.0224	-3.5	0.0285	-3.5	0.0187	-3.5	0.023	-3.5	0.0225	-3.5	0.0165	-3.5	0.0383	-3.5	0.052	-3.5	0.018
-3.4	0.0302	-3.4	0.023	-3.4	0.0271998	-3.4	0.0199998	-3.4	0.0218998	-3.4	0.0232	-3.4	0.0175998	-3.4	0.0397998	-3.4	0.0565	-3.4	0.0181
-3.3	0.0351	-3.3	0.0264	-3.3	0.0308	-3.3	0.0259998	-3.3	0.0277998	-3.3	0.0297	-3.3	0.0186	-3.3	0.0428	-3.3	0.0593	-3.3	0.0206
-3.2	0.037	-3.2	0.0288	-3.2	0.0338998	-3.2	0.0325998	-3.2	0.0293998	-3.2	0.0314998	-3.2	0.0228998	-3.2	0.0415998	-3.2	0.0617	-3.2	0.0275
-3.1	0.0403	-3.1	0.0339	-3.1	0.0381	-3.1	0.0360999	-3.1	0.0250999	-3.1	0.0324	-3.1	0.0228999	-3.1	0.0445999	-3.1	0.0655	-3.1	0.0269
-3	0.0311	-3	0.0306	-3	0.0284	-3	0.0344	-3	0.0207	-3	0.0312	-3	0.0187	-3	0.0443	-3	0.0614	-3	0.0168
-2.9	0.0372	-2.9	0.0377	-2.9	0.0339997	-2.9	0.0430997	-2.9	0.0279997	-2.9	0.0335	-2.9	0.0257997	-2.9	0.0491997	-2.9	0.069	-2.9	0.0244
-2.8	0.0452	-2.8	0.0413	-2.8	0.0407	-2.8	0.0485997	-2.8	0.0375997	-2.8	0.0393	-2.8	0.0289	-2.8	0.0567	-2.8	0.0751	-2.8	0.0293
-2.7	0.0519	-2.7	0.0445	-2.7	0.0404997	-2.7	0.0520997	-2.7	0.0394997	-2.7	0.0417997	-2.7	0.0354997	-2.7	0.0628997	-2.7	0.0795	-2.7	0.0321
-2.6	0.0524	-2.6	0.0398	-2.6	0.0379	-2.6	0.0533999	-2.6	0.0390999	-2.6	0.0458	-2.6	0.0410999	-2.6	0.0648999	-2.6	0.0835	-2.6	0.0236
-2.5	0.0552	-2.5	0.0405	-2.5	0.0405	-2.5	0.059	-2.5	0.0407	-2.5	0.0455	-2.5	0.0446	-2.5	0.0667	-2.5	0.0855	-2.5	0.0187
-2.4	0.0523	-2.4	0.0411	-2.4	0.0435999	-2.4	0.0552999	-2.4	0.0408999	-2.4	0.0382	-2.4	0.0492999	-2.4	0.0562999	-2.4	0.0857	-2.4	0.0177
-2.3	0.0522	-2.3	0.0362	-2.3	0.0473	-2.3	0.0552998	-2.3	0.0434998	-2.3	0.0437	-2.3	0.0455	-2.3	0.0611	-2.3	0.0878	-2.3	0.0116
-2.2	0.0573	-2.2	0.0406	-2.2	0.0522998	-2.2	0.0474998	-2.2	0.0497998	-2.2	0.0475998	-2.2	0.0433998	-2.2	0.0616998	-2.2	0.0889	-2.2	0.0142
-2.1	0.0559	-2.1	0.0363	-2.1	0.0496	-2.1	0.0390001	-2.1	0.0408001	-2.1	0.0397	-2.1	0.0355001	-2.1	0.0565001	-2.1	0.0893	-2.1	0.0116
-2	0.0545	-2	0.0321	-2	0.0409	-2	0.0342	-2	0.0351	-2	0.0386	-2	0.0247	-2	0.0567	-2	0.0824	-2	0.0067
-1.9	0.0644	-1.9	0.0298	-1.9	0.0371999	-1.9	0.0408999	-1.9	0.0355999	-1.9	0.0423	-1.9	0.0267999	-1.9	0.0607999	-1.9	0.0819	-1.9	0.0059
-1.8	0.0732	-1.8	0.0415	-1.8	0.0352	-1.8	0.0441997	-1.8	0.0406997	-1.8	0.0572	-1.8	0.0411	-1.8	0.0705	-1.8	0.0946	-1.8	0.0111
-1.7	0.0732	-1.7	0.0418	-1.7	0.0348001	-1.7	0.0284001	-1.7	0.0365001	-1.7	0.0678001	-1.7	0.0384001	-1.7	0.0673001	-1.7	0.0966	-1.7	0.0125
-1.6	0.0692	-1.6	0.0466	-1.6	0.0372	-1.6	0.0319999	-1.6	0.0358999	-1.6	0.0724	-1.6	0.0422999	-1.6	0.0741999	-1.6	0.1027	-1.6	0.0036
-1.5	0.0879	-1.5	0.0526	-1.5	0.0569	-1.5	0.0371	-1.5	0.0358	-1.5	0.0908	-1.5	0.0471	-1.5	0.0943	-1.5	0.1252	-1.5	0.0135
-1.4	0.0762	-1.4	0.0526	-1.4	0.0484	-1.4	0.0282	-1.4	0.0358	-1.4	0.0817	-1.4	0.0275	-1.4	0.1017	-1.4	0.1186	-1.4	0.02
-1.3	0.0703	-1.3	0.0467	-1.3	0.0425	-1.3	0.0223	-1.3	0.0299002	-1.3	0.0758	-1.3	0.0216	-1.3	0.1017	-1.3	0.1122	-1.3	0.021
-1.2	0.0703	-1.2	0.0463	-1.2	0.0425	-1.2	0.0213002	-1.2	0.0299	-1.2	0.0758	-1.2	0.0196001	-1.2	0.1017	-1.2	0.1122	-1.2	0.021
-1.1	0.0703	-1.1	0.0447	-1.1	0.0405	-1.1	0.0203001	-1.1	0.0279001	-1.1	0.0744	-1.1	0.0173	-1.1	0.1014	-1.1	0.105	-1.1	0.02
-1	0.0697	-1	0.0413	-1	0.0387	-1	0.0169	-1	0.0253	-1	0.0738	-1	0.0162	-1	0.0943	-1	0.1016	-1	0.0179
-0.899998	0.0318	-0.899998	-0.000499999	-0.900002	0.0017	-0.900002	-0.0182997	-0.900002	-0.0114997	-0.899998	0.0319	-0.900002	-0.0188984	-0.900002	0.0666	-0.899998	0.0643	-0.899998	0.0179
-0.799999	0.0318	-0.799999	-0.000499999	-0.799999	-0.00379838	-0.800003	-0.00389876	-0.800003	-0.0071995	-0.799999	0.0319	-0.799999	-0.0189	-0.799999	0.0627016	-0.799999	0.0643	-0.799999	0.0135
-0.699997		-0.699997		-0.700001		-0.700001		-0.700001		-0.700001		-0.700001		-0.700001		-0.699997		-0.699997
-0.599998		-0.599998		-0.599998		-0.600002		-0.600002		-0.599998		-0.600002		-0.600002		-0.599998		-0.599998
-0.5		-0.5		-0.5		-0.5		-0.5		-0.5		-0.5		-0.5		-0.5		-0.5
-0.399998		-0.399998		-0.400002		-0.400002		-0.400002		-0.399998		-0.400002		-0.400002		-0.399998		-0.399998
-0.299999		-0.299999		-0.299999		-0.300003		-0.300003		-0.299999		-0.299999		-0.299999		-0.299999		-0.299999
-0.199997		-0.199997		-0.200001		-0.200001		-0.200001		-0.200001		-0.200001		-0.200001		-0.199997		-0.199997
-0.0999985		-0.0999985		-0.0999985		-0.100002		-0.100002		-0.0999985		-0.100002		-0.100002		-0.0999985		-0.0999985
0		0		0		0		0		0		0		0		0		0
0.100002		0.100002		0.0999985		0.0999985		0.0999985		0.100002		0.0999985		0.0999985		0.100002		0.100002
0.200001		0.200001		0.200001		0.199997		0.199997		0.200001		0.200001		0.200001		0.200001		0.200001
0.300003		0.300003		0.299999		0.299999		0.299999		0.299999		0.299999		0.299999		0.300003		0.300003
0.400002		0.400002		0.400002		0.399998		0.399998		0.400002		0.399998		0.399998		0.400002		0.400002
0.5		0.5		0.5		0.5		0.5		0.5		0.5		0.5		0.5		0.5
0.600002		0.600002		0.599998		0.599998		0.599998		0.600002		0.599998		0.599998		0.600002		0.600002
0.700001		0.700001		0.700001		0.699997		0.699997		0.700001		0.700001		0.700001		0.700001		0.700001
0.800003		0.800003		0.799999		0.799999		0.799999		0.799999		0.799999		0.799999		0.800003		0.800003
0.900002		0.900002		0.900002		0.899998		0.899998		0.900002		0.899998		0.899998		0.900002		0.900002
1		1		1		1		1		1		1		1		1		1
1.1		1.1		1.1		1.1		1.1		1.1		1.1		1.1		1.1		1.1
1.2		1.2		1.2		1.2		1.2		1.2		1.2		1.2		1.2		1.2
1.3		1.3		1.3		1.3		1.3		1.3		1.3		1.3		1.3		1.3
1.4		1.4		1.4		1.4		1.4		1.4		1.4		1.4		1.4		1.4
1.5		1.5		1.5		1.5		1.5		1.5		1.5		1.5		1.5		1.5
1.6		1.6		1.6		1.6		1.6		1.6		1.6		1.6		1.6		1.6
1.7		1.7		1.7		1.7		1.7		1.7		1.7		1.7		1.7		1.7
1.8	0.0736373	1.8	0.240235	1.8	0.941988	1.8	1.15182	1.8	1.27392	1.8	1.79404	1.8	2.41682	1.8	2.94577	1.8	4.15499	1.8	5.4959
1.9	0.146228	1.9	0.297528	1.9	0.941986	1.9	1.15045	1.9	1.27392	1.9	1.79404	1.9	2.41376	1.9	2.94061	1.9	4.14904	1.9	5.14466
2	0.225401	2	0.297871	2	0.941454	2	1.11207	2	1.27366	2	1.79394	2	2.28752	2	2.67798	2	3.59927	2	4.79308
2.1	0.233961	2.1	0.319874	2.1	0.888712	2.1	1.07369	2.1	1.22067	2.1	1.78404	2.1	2.24233	2.1	2.60694	2.1	3.50012	2.1	4.62448
2.2	0.233961	2.2	0.319874	2.2	0.860471	2.2	1.04031	2.2	1.21005	2.2	1.69642	2.2	2.11167	2.2	2.56417	2.2	3.33524	2.2	4.39011
2.3	0.225401	2.3	0.319874	2.3	0.839997	2.3	0.920339	2.3	1.21005	2.3	1.62095	2.3	2.00534	2.3	2.55896	2.3	3.31409	2.3	4.13361
2.4	0.146228	2.4	0.319874	2.4	0.792687	2.4	0.919598	2.4	1.21005	2.4	1.62095	2.4	1.98816	2.4	2.345	2.4	3.11092	2.4	4.07506
2.5	0.233961	2.5	0.319874	2.5	0.786849	2.5	0.804936	2.5	1.21005	2.5	1.69642	2.5	1.98816	2.5	2.3086	2.5	3.11092	2.5	4.13361
2.6	0.173842	2.6	0.249188	2.6	0.788988	2.6	0.896701	2.6	1.01728	2.6	1.59949	2.6	1.86287	2.6	2.33773	2.6	3.02478	2.6	3.94801
2.7	0.159269	2.7	0.207205	2.7	0.753806	2.7	0.685252	2.7	1.05644	2.7	1.46859	2.7	1.765	2.7	2.30783	2.7	2.95457	2.7	3.86315
2.8	0.104347	2.8	0.354078	2.8	0.60967	2.8	0.85204	2.8	1.03451	2.8	1.45211	2.8	1.65599	2.8	2.25259	2.8	2.77762	2.8	3.81425
2.9	0.0326523	2.9	0.293765	2.9	0.626247	2.9	0.712729	2.9	0.869227	2.9	1.321	2.9	1.40684	2.9	2.0975	2.9	2.72399	2.9	3.64715
3	-0.0594619	3	0.252483	3	0.626631	3	0.63245	3	0.841826	3	1.25411	3	1.52964	3	2.06944	3	2.69454	3	3.49285
3.1	-0.118315	3.1	0.187191	3.1	0.650256	3.1	0.66186	3.1	0.704399	3.1	1.24198	3.1	1.50873	3.1	2.0026	3.1	2.5594	3.1	3.37939
3.2	-0.0864658	3.2	0.24198	3.2	0.734039	3.2	0.729257	3.2	0.784622	3.2	1.24258	3.2	1.59589	3.2	2.07871	3.2	2.598	3.2	3.48262
3.3	-0.0162022	3.3	0.313402	3.3	0.793073	3.3	0.765286	3.3	0.90029	3.3	1.33635	3.3	1.66777	3.3	2.08103	3.3	2.63281	3.3	3.52064
3.4	0.0410688	3.4	0.314727	3.4	0.85436	3.4	0.826471	3.4	0.969577	3.4	1.37765	3.4	1.65005	3.4	2.08889	3.4	2.68072	3.4	3.56856
3.5	0.0586166	3.5	0.328561	3.5	0.800794	3.5	0.768707	3.5	0.931604	3.5	1.3196	3.5	1.64221	3.5	2.10899	3.5	2.65048	3.5	3.52392
3.6	0.0252666	3.6	0.271692	3.6	0.778557	3.6	0.692317	3.6	0.973059	3.6	1.29095	3.6	1.61619	3.6	2.1141	3.6	2.62023	3.6	3.41387
3.7	0.00943221	3.7	0.262049	3.7	0.758719	3.7	0.713393	3.7	0.987838	3.7	1.29163	3.7	1.54606	3.7	2.06831	3.7	2.6387	3.7	3.42191
3.8	0.0298034	3.8	0.317528	3.8	0.777883	3.8	0.726461	3.8	1.00531	3.8	1.32951	3.8	1.57486	3.8	2.04763	3.8	2.63836	3.8	3.41694
3.9	0.0465707	3.9	0.374007	3.9	0.788453	3.9	0.772751	3.9	1.01358	3.9	1.36979	3.9	1.60726	3.9	2.04885	3.9	2.66223	3.9	3.42967
4	0.00980311	4	0.357744	4	0.766403	4	0.734879	4	1.00513	4	1.34784	4	1.58203	4	2.06574	4	2.63607	4	3.38508
4.1	0.022676	4.1	0.355906	4.1	0.758858	4.1	0.745937	4.1	1.00119	4.1	1.34351	4.1	1.59111	4.1	2.07715	4.1	2.64632	4.1	3.37629
4.2	-0.0120719	4.2	0.345459	4.2	0.741506	4.2	0.734684	4.2	0.984541	4.2	1.32116	4.2	1.56828	4.2	2.05854	4.2	2.61915	4.2	3.3323
4.3	0.0185156	4.3	0.340618	4.3	0.735462	4.3	0.744838	4.3	0.991102	4.3	1.35343	4.3	1.58886	4.3	2.07775	4.3	2.63479	4.3	3.34819
4.4	0.0169843	4.4	0.319871	4.4	0.709317	4.4	0.730592	4.4	0.950348	4.4	1.3503	4.4	1.57193	4.4	2.04914	4.4	2.61402	4.4	3.33708
4.5	-0.00264977	4.5	0.306627	4.5	0.703373	4.5	0.722744	4.5	0.927305	4.5	1.34577	4.5	1.56061	4.5	2.03204	4.5	2.58055	4.5	3.30947
4.6	0.0384475	4.6	0.328008	4.6	0.721348	4.6	0.75872	4.6	0.94598	4.6	1.33975	4.6	1.58269	4.6	2.05185	4.6	2.5889	4.6	3.30569
4.7	0.0337185	4.7	0.310263	4.7	0.708708	4.7	0.752085	4.7	0.935542	4.7	1.33992	4.7	1.55407	4.7	2.04625	4.7	2.57023	4.7	3.28188
4.8	0.0110882	4.8	0.302223	4.8	0.706471	4.8	0.73034	4.8	0.914699	4.8	1.30198	4.8	1.54915	4.8	2.01825	4.8	2.53866	4.8	3.25347
4.9	0.0149622	4.9	0.309789	4.9	0.716432	4.9	0.742294	4.9	0.919258	4.9	1.30055	4.9	1.53282	4.9	2.02884	4.9	2.55539	4.9	3.24305
5	0.0346435	5	0.314151	5	0.709189	5	0.75116	5	0.91102	5	1.30112	5	1.5484	5	2.03524	5	2.55392	5	3.23794
5.1	0.0443215	5.1	0.326817	5.1	0.711648	5.1	0.737116	5.1	0.911181	5.1	1.29348	5.1	1.55668	5.1	2.03454	5.1	2.55485	5.1	3.23942
5.2	0.0500973	5.2	0.334587	5.2	0.722817	5.2	0.753481	5.2	0.925656	5.2	1.30665	5.2	1.54866	5.2	2.04394	5.2	2.56358	5.2	3.2442
5.3	0.0424738	5.3	0.313347	5.3	0.703675	5.3	0.743345	5.3	0.903213	5.3	1.29032	5.3	1.55004	5.3	2.04183	5.3	2.54231	5.3	3.22538
5.4	0.0483516	5.4	0.317312	5.4	0.709343	5.4	0.735206	5.4	0.91198	5.4	1.29559	5.4	1.55512	5.4	2.04223	5.4	2.53773	5.4	3.20735
5.5	0.0374232	5.5	0.310678	5.5	0.691606	5.5	0.740871	5.5	0.892937	5.5	1.27695	5.5	1.53669	5.5	2.02562	5.5	2.52236	5.5	3.19672
5.6	0.0270979	5.6	0.307345	5.6	0.669668	5.6	0.731935	5.6	0.90611	5.6	1.28163	5.6	1.53547	5.6	2.01832	5.6	2.51238	5.6	3.175
5.7	0.0249754	5.7	0.309611	5.7	0.672739	5.7	0.719791	5.7	0.897579	5.7	1.2631	5.7	1.53205	5.7	2.01051	5.7	2.50451	5.7	3.16167
5.8	0.0199526	5.8	0.296672	5.8	0.661605	5.8	0.708449	5.8	0.89484	5.8	1.27058	5.8	1.53373	5.8	2.01131	5.8	2.49503	5.8	3.15044
5.9	0.0219324	5.9	0.292041	5.9	0.659671	5.9	0.714913	5.9	0.885003	5.9	1.26784	5.9	1.5229	5.9	1.9999	5.9	2.48005	5.9	3.1294
6	0.0164092	6	0.288205	6	0.654337	6	0.716078	6	0.886172	6	1.27472	6	1.51428	6	1.9931	6	2.48997	6	3.12546
6.1	0.0216937	6.1	0.291175	6.1	0.652012	6.1	0.72975	6.1	0.885841	6.1	1.2742	6.1	1.49986	6.1	1.98109	6.1	2.48829	6.1	3.11713
6.2	0.0352834	6.2	0.27514	6.2	0.646282	6.2	0.736221	6.2	0.872311	6.2	1.27327	6.2	1.49834	6.2	1.98679	6.2	2.47772	6.2	3.13129
6.3	0.0390633	6.3	0.27411	6.3	0.626448	6.3	0.743291	6.3	0.86798	6.3	1.27344	6.3	1.48442	6.3	1.97969	6.3	2.48264	6.3	3.12605
6.4	0.0518515	6.4	0.268783	6.4	0.638627	6.4	0.745067	6.4	0.869457	6.4	1.27412	6.4	1.48681	6.4	1.97618	6.4	2.48616	6.4	3.1401
6.5	0.0467353	6.5	0.26626	6.5	0.631207	6.5	0.74814	6.5	0.877935	6.5	1.2731	6.5	1.48309	6.5	1.97169	6.5	2.48869	6.5	3.14127
6.6	0.0561256	6.6	0.269945	6.6	0.627982	6.6	0.735314	6.6	0.889716	6.6	1.27348	6.6	1.48148	6.6	1.97139	6.6	2.47651	6.6	3.13433
6.7	0.0506133	6.7	0.270023	6.7	0.619256	6.7	0.710385	6.7	0.887291	6.7	1.26806	6.7	1.47797	6.7	1.97439	6.7	2.47533	6.7	3.12998
6.8	0.0574038	6.8	0.285411	6.8	0.628643	6.8	0.708662	6.8	0.889269	6.8	1.28365	6.8	1.47935	6.8	1.99019	6.8	2.47825	6.8	3.11484
6.9	0.0575909	6.9	0.292595	6.9	0.627021	6.9	0.688338	6.9	0.898152	6.9	1.28123	6.9	1.47044	6.9	1.98719	6.9	2.48357	6.9	3.11889
7	0.0533759	7	0.305484	7	0.615802	7	0.686317	7	0.908837	7	1.28261	7	1.47993	7	1.98239	7	2.478	7	3.10095
7.1	0.050663	7.1	0.296957	7.1	0.592077	7.1	0.661092	7.1	0.905412	7.1	1.28079	7.1	1.49132	7.1	1.96759	7.1	2.46951	7.1	3.09579
7.2	0.0384502	7.2	0.296336	7.2	0.588457	7.2	0.662776	7.2	0.905891	7.2	1.27717	7.2	1.47991	7.2	1.96169	7.2	2.46153	7.2	3.08445
7.3	0.0399385	7.3	0.29902	7.3	0.581737	7.3	0.659458	7.3	0.889873	7.3	1.28036	7.3	1.4751	7.3	1.95039	7.3	2.46006	7.3	3.0827
7.4	0.0392271	7.4	0.295801	7.4	0.579824	7.4	0.654737	7.4	0.882054	7.4	1.27704	7.4	1.46149	7.4	1.93759	7.4	2.45358	7.4	3.07675
7.5	0.0394202	7.5	0.293782	7.5	0.570206	7.5	0.662924	7.5	0.873238	7.5	1.26763	7.5	1.45448	7.5	1.93069	7.5	2.45809	7.5	3.0671
7.6	0.0360127	7.6	0.284765	7.6	0.568391	7.6	0.673715	7.6	0.883429	7.6	1.26522	7.6	1.43407	7.6	1.92979	7.6	2.43911	7.6	3.07154
7.7	0.0258086	7.7	0.278945	7.7	0.566476	7.7	0.674399	7.7	0.876111	7.7	1.2457	7.7	1.42006	7.7	1.91119	7.7	2.44133	7.7	3.06129
7.8	0.0217094	7.8	0.280929	7.8	0.54866	7.8	0.671982	7.8	0.874895	7.8	1.24609	7.8	1.41185	7.8	1.91589	7.8	2.41584	7.8	3.03883
7.9	0.0243153	7.9	0.282115	7.9	0.544447	7.9	0.660868	7.9	0.877682	7.9	1.24668	7.9	1.40974	7.9	1.9096	7.9	2.41696	7.9	3.03237
8	0.0323184	8	0.275798	8	0.546038	8	0.646354	8	0.876567	8	1.24548	8	1.40493	8	1.9055	8	2.40808	8	3.02371
8.1	0.0248088	8.1	0.25748	8.1	0.544229	8.1	0.636636	8.1	0.873954	8.1	1.24637	8.1	1.41533	8.1	1.8745	8.1	2.38769	8.1	3.03384
8.2	0.0206039	8.2	0.251765	8.2	0.525715	8.2	0.62732	8.2	0.86974	8.2	1.25247	8.2	1.41092	8.2	1.8646	8.2	2.36571	8.2	3.00847
8.3	0.0180009	8.3	0.24655	8.3	0.532312	8.3	0.62801	8.3	0.866029	8.3	1.24796	8.3	1.39532	8.3	1.8496	8.3	2.37162	8.3	3.0041
8.4	0.0282052	8.4	0.248143	8.4	0.528711	8.4	0.628698	8.4	0.864818	8.4	1.24805	8.4	1.39461	8.4	1.85601	8.4	2.36664	8.4	2.99484
8.5	0.0292011	8.5	0.255639	8.5	0.512199	8.5	0.629287	8.5	0.852009	8.5	1.25715	8.5	1.3765	8.5	1.84531	8.5	2.35965	8.5	2.99177
8.6	0.0204929	8.6	0.252928	8.6	0.517797	8.6	0.617872	8.6	0.860106	8.6	1.27285	8.6	1.3632	8.6	1.83311	8.6	2.36706	8.6	2.9669
8.7	0.00849178	8.7	0.26653	8.7	0.509092	8.7	0.615562	8.7	0.8453	8.7	1.27444	8.7	1.35289	8.7	1.82671	8.7	2.38157	8.7	2.96313
8.8	-0.00561051	8.8	0.261815	8.8	0.492882	8.8	0.610849	8.8	0.842797	8.8	1.27713	8.8	1.34108	8.8	1.82221	8.8	2.37928	8.8	2.95706
8.9	-0.0182122	8.9	0.264806	8.9	0.492876	8.9	0.600542	8.9	0.842791	8.9	1.27663	8.9	1.33988	8.9	1.82171	8.9	2.38109	8.9	2.94079
9	-0.0207125	9	0.262197	9	0.49037	9	0.596234	9	0.827486	9	1.27612	9	1.33128	9	1.81942	9	2.3805	9	2.92882
9.1	-0.0239118	9.1	0.261391	9.1	0.480161	9.1	0.59413	9.1	0.824681	9.1	1.26912	9.1	1.33828	9.1	1.83472	9.1	2.37561	9.1	2.93493
9.2	-0.0305126	9.2	0.257383	9.2	0.472756	9.2	0.589424	9.2	0.813173	9.2	1.26041	9.2	1.34578	9.2	1.82882	9.2	2.36782	9.2	2.90775
9.3	-0.0226012	9.3	0.243775	9.3	0.466554	9.3	0.60133	9.3	0.792969	9.3	1.23611	9.3	1.34638	9.3	1.82113	9.3	2.34913	9.3	2.92067
9.4	-0.0267966	9.4	0.235068	9.4	0.47256	9.4	0.609635	9.4	0.784464	9.4	1.2132	9.4	1.35398	9.4	1.81053	9.4	2.33874	9.4	2.93058
9.5	-0.0369971	9.5	0.224165	9.5	0.477765	9.5	0.620842	9.5	0.782162	9.5	1.2088	9.5	1.33578	9.5	1.78393	9.5	2.31215	9.5	2.9199
9.6	-0.03729	9.6	0.224672	9.6	0.474365	9.6	0.63335	9.6	0.766863	9.6	1.20341	9.6	1.34689	9.6	1.78284	9.6	2.30846	9.6	2.91952
9.7	-0.0431863	9.7	0.219678	9.7	0.468364	9.7	0.64196	9.7	0.777173	9.7	1.19	9.7	1.35699	9.7	1.77384	9.7	2.30237	9.7	2.91343
9.8	-0.0483822	9.8	0.211682	9.8	0.462262	9.8	0.625459	9.8	0.770683	9.8	1.1634	9.8	1.33789	9.8	1.74794	9.8	2.29407	9.8	2.91614
9.9	-0.0482753	9.9	0.21329	9.9	0.477074	9.9	0.62437	9.9	0.769485	9.9	1.14351	9.9	1.3248	9.9	1.72905	9.9	2.29018	9.9	2.91116
10	-0.0503694	10	0.210697	10	0.474982	10	0.632979	10	0.765087	10	1.12501	10	1.3144	10	1.70755	10	2.28799	10	2.90467
10.1	-0.0555639	10.1	0.220907	10.1	0.469288	10.1	0.620882	10.1	0.7774	10.1	1.11931	10.1	1.31001	10.1	1.70055	10.1	2.28649	10.1	2.90169
10.2	-0.0580564	10.2	0.232219	10.2	0.439582	10.2	0.609189	10.2	0.774804	10.2	1.13052	10.2	1.30861	10.2	1.69256	10.2	2.2811	10.2	2.8983
10.3	-0.0586465	10.3	0.230522	10.3	0.456491	10.3	0.607694	10.3	0.789818	10.3	1.12462	10.3	1.30392	10.3	1.68436	10.3	2.29811	10.3	2.88761
10.4	-0.063438	10.4	0.228025	10.4	0.453187	10.4	0.600697	10.4	0.787022	10.4	1.12063	10.4	1.28052	10.4	1.67876	10.4	2.29751	10.4	2.88781
10.5	-0.0658341	10.5	0.223225	10.5	0.446283	10.5	0.589598	10.5	0.780026	10.5	1.13174	10.5	1.27042	10.5	1.67337	10.5	2.26901	10.5	2.8798
10.6	-0.068823	10.6	0.224231	10.6	0.461094	10.6	0.590108	10.6	0.794243	10.6	1.13285	10.6	1.27053	10.6	1.68627	10.6	2.29742	10.6	2.8908
10.7	-0.0832195	10.7	0.222238	10.7	0.473905	10.7	0.612425	10.7	0.795453	10.7	1.13276	10.7	1.26894	10.7	1.68398	10.7	2.29172	10.7	2.86921
10.8	-0.0968133	10.8	0.218345	10.8	0.471017	10.8	0.633042	10.8	0.791362	10.8	1.14167	10.8	1.28205	10.8	1.68549	10.8	2.29043	10.8	2.86911
10.9	-0.113708	10.9	0.213752	10.9	0.468128	10.9	0.643553	10.9	0.788673	10.9	1.15488	10.9	1.27716	10.9	1.6946	10.9	2.30573	10.9	2.84591
11	-0.115591	11	0.211861	11	0.46644	11	0.641463	11	0.787985	11	1.15199	11	1.27387	11	1.6884	11	2.30064	11	2.85732
11.1	-0.114574	11.1	0.214471	11.1	0.466353	11.1	0.644576	11.1	0.796797	11.1	1.1497	11.1	1.28847	11.1	1.69141	11.1	2.31164	11.1	2.86742
11.2	-0.120162	11.2	0.206773	11.2	0.467567	11.2	0.635582	11.2	0.809911	11.2	1.14781	11.2	1.28448	11.2	1.69712	11.2	2.29225	11.2	2.85273
11.3	-0.119744	11.3	0.198775	11.3	0.466278	11.3	0.624889	11.3	0.819125	11.3	1.14653	11.3	1.28998	11.3	1.71903	11.3	2.27826	11.3	2.85673
11.4	-0.112226	11.4	0.185175	11.4	0.465292	11.4	0.607492	11.4	0.81463	11.4	1.14254	11.4	1.28369	11.4	1.72853	11.4	2.27546	11.4	2.86643
11.5	-0.116907	11.5	0.183687	11.5	0.458103	11.5	0.592498	11.5	0.799038	11.5	1.13325	11.5	1.2881	11.5	1.71934	11.5	2.26836	11.5	2.86232
11.6	-0.121687	11.6	0.187901	11.6	0.454919	11.6	0.580408	11.6	0.782348	11.6	1.13117	11.6	1.28891	11.6	1.73245	11.6	2.24737	11.6	2.86772
11.7	-0.118864	11.7	0.194317	11.7	0.454738	11.7	0.572721	11.7	0.769262	11.7	1.12828	11.7	1.29012	11.7	1.73966	11.7	2.23218	11.7	2.84893
11.8	-0.115541	11.8	0.201333	11.8	0.455557	11.8	0.576842	11.8	0.757776	11.8	1.1269	11.8	1.28934	11.8	1.74237	11.8	2.23058	11.8	2.82783
11.9	-0.115218	11.9	0.198243	11.9	0.449974	11.9	0.568559	11.9	0.751293	11.9	1.12181	11.9	1.28435	11.9	1.73947	11.9	2.22508	11.9	2.82442
12	-0.117097	12	0.193351	12	0.448992	12	0.566178	12	0.74501	12	1.11513	12	1.27026	12	1.72918	12	2.20748	12	2.82072
12.1	-0.11738	12.1	0.19406	12.1	0.4436	12.1	0.565395	12.1	0.746532	12.1	1.10284	12.1	1.26657	12.1	1.72849	12.1	2.20709	12.1	2.83031
12.2	-0.118566	12.2	0.195968	12.2	0.44081	12.2	0.562005	12.2	0.742644	12.2	1.09255	12.2	1.25767	12.2	1.72379	12.2	2.20659	12.2	2.8286
12.3	-0.123049	12.3	0.198979	12.3	0.442724	12.3	0.562319	12.3	0.743458	12.3	1.08536	12.3	1.25518	12.3	1.7227	12.3	2.20289	12.3	2.8216
12.4	-0.132734	12.4	0.192987	12.4	0.44344	12.4	0.561636	12.4	0.738575	12.4	1.08177	12.4	1.24929	12.4	1.7172	12.4	2.19879	12.4	2.81369
12.5	-0.137618	12.5	0.194601	12.5	0.444258	12.5	0.560154	12.5	0.737092	12.5	1.07708	12.5	1.246	12.5	1.71761	12.5	2.20359	12.5	2.80858
12.6	-0.145605	12.6	0.193313	12.6	0.439174	12.6	0.561073	12.6	0.729204	12.6	1.0713	12.6	1.23691	12.6	1.70702	12.6	2.19129	12.6	2.80657
12.7	-0.15069	12.7	0.187321	12.7	0.446393	12.7	0.559489	12.7	0.723221	12.7	1.05701	12.7	1.23272	12.7	1.69062	12.7	2.18788	12.7	2.79496
12.8	-0.15037	12.8	0.186333	12.8	0.443811	12.8	0.555809	12.8	0.722742	12.8	1.05293	12.8	1.23393	12.8	1.68343	12.8	2.18408	12.8	2.78905
12.9	-0.147547	12.9	0.187345	12.9	0.444432	12.9	0.552028	12.9	0.721862	12.9	1.04964	12.9	1.21974	12.9	1.68773	12.9	2.17468	12.9	2.78573
13	-0.138515	13	0.202369	13	0.446454	13	0.55325	13	0.726489	13	1.05206	13	1.21746	13	1.68704	13	2.17228	13	2.78832
13.1	-0.143494	13.1	0.206887	13.1	0.45008	13.1	0.542868	13.1	0.716708	13.1	1.04748	13.1	1.21697	13.1	1.68165	13.1	2.16758	13.1	2.7918
13.2	-0.14437	13.2	0.210308	13.2	0.445403	13.2	0.535591	13.2	0.705028	13.2	1.04751	13.2	1.20638	13.2	1.67716	13.2	2.15438	13.2	2.79328
13.3	-0.150346	13.3	0.210432	13.3	0.440627	13.3	0.521416	13.3	0.686147	13.3	1.05063	13.3	1.18599	13.3	1.67247	13.3	2.12948	13.3	2.79617
13.4	-0.159621	13.4	0.201352	13.4	0.442858	13.4	0.502836	13.4	0.68137	13.4	1.04315	13.4	1.18961	13.4	1.66088	13.4	2.12688	13.4	2.77965
13.5	-0.153189	13.5	0.205177	13.5	0.452192	13.5	0.509466	13.5	0.684598	13.5	1.04018	13.5	1.19433	13.5	1.67179	13.5	2.12048	13.5	2.78274
13.6	-0.13708	13.6	0.221307	13.6	0.464064	13.6	0.517483	13.6	0.697326	13.6	1.05633	13.6	1.20137	13.6	1.68792	13.6	2.13658	13.6	2.79883
13.7	-0.134021	13.7	0.224335	13.7	0.452192	13.7	0.521901	13.7	0.698508	13.7	1.06072	13.7	1.20591	13.7	1.69222	13.7	2.13959	13.7	2.80184
13.8	-0.12979	13.8	0.224354	13.8	0.441226	13.8	0.524911	13.8	0.700336	13.8	1.06076	13.8	1.20593	13.8	1.69223	13.8	2.1396	13.8	2.80186
13.9	-0.129661	13.9	0.228183	13.9	0.441214	13.9	0.525669	13.9	0.702652	13.9	1.06479	13.9	1.20991	13.9	1.695	13.9	2.14396	13.9	2.80186
14	-0.126005	14	0.228409	14	0.441226	14	0.528626	14	0.702868	14	1.06484	14	1.21003	14	1.69529	14	2.14766	14	2.80547
14.1	-0.126005	14.1	0.228482	14.1	0.44548	14.1	0.529049	14.1	0.70405	14.1	1.06508	14.1	1.21029	14.1	1.69584	14.1	2.15279	14.1	2.80583
14.2	-0.129661	14.2	0.228482	14.2	0.443723	14.2	0.529127	14.2	0.704356	14.2	1.06508	14.2	1.21032	14.2	1.69584	14.2	2.15318	14.2	2.80547
14.3		14.3		14.3		14.3		14.3		14.3		14.3		14.3		14.3		14.3
14.4		14.4		14.4		14.4		14.4		14.4		14.4		14.4		14.4		14.4
14.5		14.5		14.5		14.5		14.5		14.5		14.5		14.5		14.5		14.5
14.6		14.6		14.6		14.6		14.6		14.6		14.6		14.6		14.6		14.6
14.7		14.7		14.7		14.7		14.7		14.7		14.7		14.7		14.7		14.7
14.8		14.8		14.8		14.8		14.8		14.8		14.8		14.8		14.8		14.8
14.9		14.9		14.9		14.9		14.9		14.9		14.9		14.9		14.9		14.9
15		15		15		15		15		15		15		15		15		15
15.1		15.1		15.1		15.1		15.1		15.1		15.1		15.1		15.1		15.1
15.2		15.2		15.2		15.2		15.2		15.2		15.2		15.2		15.2		15.2
15.3		15.3		15.3		15.3		15.3		15.3		15.3		15.3		15.3		15.3
15.4		15.4		15.4		15.4		15.4		15.4		15.4		15.4		15.4		15.4
15.5		15.5		15.5		15.5		15.5		15.5		15.5		15.5		15.5		15.5
15.6		15.6		15.6		15.6		15.6		15.6		15.6		15.6		15.6		15.6
15.7		15.7		15.7		15.7		15.7		15.7		15.7		15.7		15.7		15.7
15.8		15.8		15.8		15.8		15.8		15.8		15.8		15.8		15.8		15.8
15.9		15.9		15.9		15.9		15.9		15.9		15.9		15.9		15.9		15.9
16		16		16		16		16		16		16		16		16		16
16.1		16.1		16.1		16.1		16.1		16.1		16.1		16.1		16.1		16.1
16.2		16.2		16.2		16.2		16.2		16.2		16.2		16.2		16.2		16.2
16.3		16.3		16.3		16.3		16.3		16.3		16.3		16.3		16.3		16.3
16.4		16.4		16.4		16.4		16.4		16.4		16.4		16.4		16.4		16.4
16.5		16.5		16.5		16.5		16.5		16.5		16.5		16.5		16.5		16.5
16.6		16.6		16.6		16.6		16.6		16.6		16.6		16.6		16.6		16.6
16.7		16.7		16.7		16.7		16.7		16.7		16.7		16.7		16.7		16.7
16.8	0.0955	16.8	-0.1011	16.8	0.1836	16.8	-0.2219	16.8	-0.5587	16.8	-0.329	16.8	-0.8984	16.8	-1.1756	16.8	-1.8488	16.8	-2.7632
16.9	0.0366001	16.9	-0.1011	16.9	0.0588	16.9	-0.2219	16.9	-0.504968	16.9	-0.329	16.9	-0.8984	16.9	-1.1756	16.9	-1.6232	16.9	-2.5071
17	-0.0300001	17	-0.1011	17	0.00509993	17	-0.2219	17	-0.469682	17	-0.329	17	-0.8984	17	-1.13777	17	-1.4931	17	-2.1922
17.1	-0.0874	17.1	-0.1387	17.1	-0.0446	17.1	-0.250289	17.1	-0.354589	17.1	-0.3425	17.1	-0.728882	17.1	-0.892682	17.1	-1.3691	17.1	-1.8631
17.2	-0.104	17.2	-0.167	17.2	-0.0484999	17.2	-0.2736	17.2	-0.2357	17.2	-0.4732	17.2	-0.5801	17.2	-0.7767	17.2	-0.9538	17.2	-1.6153
17.3	-0.1095	17.3	-0.1387	17.3	-0.135092	17.3	-0.250289	17.3	-0.1931	17.3	-0.3425	17.3	-0.5013	17.3	-0.557992	17.3	-0.7273	17.3	-1.3226
17.4	-0.104	17.4	0.0529	17.4	-0.0446	17.4	-0.112292	17.4	-0.168992	17.4	-0.3225	17.4	-0.398592	17.4	-0.4445	17.4	-0.6862	17.4	-1.1566
17.5	-0.104	17.5	-0.167	17.5	-0.0446	17.5	-0.2736	17.5	-0.1931	17.5	-0.3225	17.5	-0.5013	17.5	-0.4445	17.5	-0.6737	17.5	-1.1566
17.6	-0.1183	17.6	-0.1528	17.6	0.00350308	17.6	0.00170308	17.6	-0.147197	17.6	-0.1341	17.6	-0.546897	17.6	-0.426097	17.6	-0.6092	17.6	-1.0901
17.7	0.0187	17.7	-0.0458	17.7	-0.0015	17.7	-0.0754975	17.7	-0.289497	17.7	-0.1602	17.7	-0.4705	17.7	-0.342	17.7	-0.4794	17.7	-0.9288
17.8	-0.0581	17.8	0.1546	17.8	0.0366015	17.8	-0.0861985	17.8	-0.188799	17.8	-0.168799	17.8	-0.358599	17.8	-0.315599	17.8	-0.5271	17.8	-0.5915
17.9	-0.0899	17.9	0.00680001	17.9	0.0943	17.9	-0.0743005	17.9	-0.0818005	17.9	-0.092	17.9	0.0708995	17.9	-0.287401	17.9	-0.3105	17.9	-0.6226
18	-0.1579	18	-0.172	18	-0.00399999	18	-0.154	18	-0.1755	18	-0.1922	18	-0.2598	18	-0.3888	18	-0.3185	18	-0.6969
18.1	-0.103	18.1	-0.1295	18.1	0.0875993	18.1	-0.104801	18.1	-0.0796007	18.1	-0.1439	18.1	-0.248701	18.1	-0.333201	18.1	-0.1862	18.1	-0.5643
18.2	-0.1374	18.2	-0.1408	18.2	0.0164	18.2	-0.106299	18.2	-0.105899	18.2	-0.1498	18.2	-0.2907	18.2	-0.2608	18.2	-0.2338	18.2	-0.674
18.3	-0.1317	18.3	-0.12	18.3	0.0295987	18.3	-0.0724013	18.3	-0.0889013	18.3	-0.0761013	18.3	-0.247201	18.3	-0.263701	18.3	-0.242	18.3	-0.6486
18.4	-0.1809	18.4	-0.0325	18.4	0.0889	18.4	-0.0041007	18.4	-0.0982007	18.4	-0.067	18.4	-0.207401	18.4	-0.223601	18.4	-0.2415	18.4	-0.6243
18.5	-0.1754	18.5	-0.0434	18.5	0.0395	18.5	-0.0615	18.5	-0.1298	18.5	-0.0859	18.5	-0.2198	18.5	-0.1998	18.5	-0.2918	18.5	-0.5346
18.6	-0.1739	18.6	-0.0795	18.6	0.0439001	18.6	-0.0464999	18.6	-0.1348	18.6	-0.0773	18.6	-0.1901	18.6	-0.2119	18.6	-0.2479	18.6	-0.5198
18.7	-0.1756	18.7	-0.0599	18.7	0.0482	18.7	-0.0137007	18.7	-0.0973007	18.7	-0.045	18.7	-0.1732	18.7	-0.197	18.7	-0.2011	18.7	-0.4994
18.8	-0.1758	18.8	-0.0587	18.8	0.0485997	18.8	-0.0173003	18.8	-0.0996003	18.8	-0.0385003	18.8	-0.1566	18.8	-0.1934	18.8	-0.2077	18.8	-0.4848
18.9	-0.1619	18.9	-0.0463	18.9	0.0621	18.9	-0.00190063	18.9	-0.112101	18.9	-0.0227	18.9	-0.135501	18.9	-0.164001	18.9	-0.1793	18.9	-0.4555
19	-0.1343	19	-0.0568	19	0.065	19	-0.00879997	19	-0.1076	19	-0.00269997	19	-0.1154	19	-0.1333	19	-0.1661	19	-0.4227
19.1	-0.1078	19.1	-0.039	19.1	0.0955985	19.1	0.0177985	19.1	-0.0692015	19.1	0.0465	19.1	-0.0666015	19.1	-0.0931015	19.1	-0.1034	19.1	-0.3744
19.2	-0.0647	19.2	-0.00209998	19.2	0.1289	19.2	0.0541989	19.2	-0.0610011	19.2	0.0873	19.2	-0.048	19.2	-0.054	19.2	-0.0777	19.2	-0.3514
19.3	-0.0594	19.3	0.0133	19.3	0.1229	19.3	0.0456999	19.3	-0.0682001	19.3	0.0637999	19.3	-0.0506001	19.3	-0.0606001	19.3	-0.0859	19.3	-0.3264
19.4	-0.0579	19.4	0.00130002	19.4	0.1181	19.4	0.0473001	19.4	-0.0491999	19.4	0.0726	19.4	-0.0446999	19.4	-0.0933999	19.4	-0.0974	19.4	-0.3219
19.5	-0.0477	19.5	0.0158	19.5	0.1259	19.5	0.0482	19.5	-0.0319	19.5	0.0824	19.5	-0.0327	19.5	-0.08	19.5	-0.0881	19.5	-0.3021
19.6	-0.0365	19.6	0.0361	19.6	0.1408	19.6	0.0643997	19.6	-0.0160003	19.6	0.0891	19.6	-0.0327003	19.6	-0.0700003	19.6	-0.0657	19.6	-0.2876
19.7	-0.0296	19.7	0.0466	19.7	0.1512	19.7	0.0808995	19.7	0.00719952	19.7	0.1041	19.7	-0.0107	19.7	-0.0348	19.7	-0.0668	19.7	-0.2768
19.8	-0.0377	19.8	0.0463	19.8	0.1506	19.8	0.0765999	19.8	0.00799989	19.8	0.0994999	19.8	-0.00330011	19.8	-0.0201001	19.8	-0.0634	19.8	-0.2633
19.9	-0.0408	19.9	0.0401	19.9	0.1386	19.9	0.0670003	19.9	-0.00669971	19.9	0.0812	19.9	-0.0108997	19.9	-0.0356997	19.9	-0.067	19.9	-0.2747
20	-0.0289	20	0.0388	20	0.1437	20	0.0757	20	0.006	20	0.0844	20	-0.0065	20	-0.0333	20	-0.0686	20	-0.2642
20.1	-0.0291	20.1	0.032	20.1	0.1348	20.1	0.0749	20.1	0.0076	20.1	0.0837	20.1	-0.0075	20.1	-0.0259	20.1	-0.0663	20.1	-0.2632
20.2	-0.0294	20.2	0.0293	20.2	0.1384	20.2	0.0797999	20.2	0.00519992	20.2	0.0794	20.2	-0.00870002	20.2	-0.0172	20.2	-0.0614	20.2	-0.2554
20.3	-0.023	20.3	0.0347	20.3	0.1372	20.3	0.0754998	20.3	0.0102998	20.3	0.0869998	20.3	0.00819981	20.3	-0.0118002	20.3	-0.0643	20.3	-0.2525
20.4	-0.0131	20.4	0.0351	20.4	0.1461	20.4	0.0823998	20.4	0.0196998	20.4	0.0903	20.4	0.0243998	20.4	-0.00970017	20.4	-0.0565	20.4	-0.2475
20.5	-0.00889999	20.5	0.0412	20.5	0.1478	20.5	0.0854	20.5	0.0269	20.5	0.0888	20.5	0.0308	20.5	-0.00399999	20.5	-0.0519	20.5	-0.2479
20.6	-0.0125	20.6	0.0431	20.6	0.1407	20.6	0.0866999	20.6	0.0285999	20.6	0.0893	20.6	0.0294999	20.6	-0.00820012	20.6	-0.0451	20.6	-0.2437
20.7	-0.0111	20.7	0.0372	20.7	0.1423	20.7	0.0931999	20.7	0.0365999	20.7	0.0941	20.7	0.028	20.7	-0.00919999	20.7	-0.043	20.7	-0.2364
20.8	-0.0128	20.8	0.0454	20.8	0.1423	20.8	0.0927999	20.8	0.0436999	20.8	0.0949999	20.8	0.0304999	20.8	-0.00170008	20.8	-0.039	20.8	-0.2265
20.9	-0.0169	20.9	0.0422	20.9	0.139	20.9	0.0942001	20.9	0.0380001	20.9	0.0856	20.9	0.0283001	20.9	-0.0083999	20.9	-0.0486	20.9	-0.232
21	-0.015	21	0.0453	21	0.1437	21	0.0964	21	0.0374	21	0.0859	21	0.0283	21	-0.0112	21	-0.04	21	-0.2221
21.1	-0.017	21.1	0.0488	21.1	0.1459	21.1	0.0933001	21.1	0.0346001	21.1	0.0809	21.1	0.0277001	21.1	-0.00749995	21.1	-0.0354	21.1	-0.2233
21.2	-0.0171	21.2	0.0565	21.2	0.1493	21.2	0.0974999	21.2	0.0388999	21.2	0.0855	21.2	0.0254	21.2	-0.00460002	21.2	-0.0306	21.2	-0.2117
21.3	-0.0132	21.3	0.0631	21.3	0.1553	21.3	0.1022	21.3	0.0423998	21.3	0.0882998	21.3	0.0317998	21.3	-0.00200023	21.3	-0.0252	21.3	-0.206
21.4	-0.0145	21.4	0.0621	21.4	0.1539	21.4	0.1044	21.4	0.0381999	21.4	0.0856	21.4	0.0340999	21.4	-0.000800099	21.4	-0.0197	21.4	-0.2072
21.5	-0.0141	21.5	0.0642	21.5	0.1533	21.5	0.1017	21.5	0.0418	21.5	0.0847	21.5	0.0326	21.5	-0.0064	21.5	-0.022	21.5	-0.204
21.6	-0.0108	21.6	0.0674	21.6	0.154	21.6	0.1011	21.6	0.0389999	21.6	0.0829	21.6	0.0305999	21.6	-0.00850006	21.6	-0.0236	21.6	-0.2032
21.7	-0.0117	21.7	0.0659	21.7	0.1518	21.7	0.0991	21.7	0.0385	21.7	0.0879	21.7	0.0318	21.7	-0.0123	21.7	-0.026	21.7	-0.1949
21.8	-0.0104	21.8	0.0608	21.8	0.15	21.8	0.0931	21.8	0.0336	21.8	0.0893	21.8	0.0337	21.8	-0.0156	21.8	-0.0293	21.8	-0.189
21.9	-0.00320002	21.9	0.0653	21.9	0.1516	21.9	0.1005	21.9	0.0348998	21.9	0.0921	21.9	0.0336998	21.9	-0.0086002	21.9	-0.0302	21.9	-0.187
22	0.000699996	22	0.0685	22	0.1573	22	0.1078	22	0.0366	22	0.0944	22	0.0385	22	-0.0088	22	-0.031	22	-0.1757
22.1	-0.000300015	22.1	0.0714	22.1	0.163	22.1	0.1101	22.1	0.0392998	22.1	0.0942	22.1	0.0448998	22.1	-0.00740019	22.1	-0.0311	22.1	-0.1678
22.2	0.00109999	22.2	0.0741	22.2	0.1602	22.2	0.1079	22.2	0.0385999	22.2	0.0951	22.2	0.0451	22.2	-0.00930001	22.2	-0.031	22.2	-0.1678
22.3	0.00580001	22.3	0.0759	22.3	0.1618	22.3	0.1066	22.3	0.0368999	22.3	0.0966999	22.3	0.0491999	22.3	-0.00900011	22.3	-0.0334	22.3	-0.1658
22.4	0.00329998	22.4	0.0771	22.4	0.1603	22.4	0.1063	22.4	0.0367	22.4	0.0935	22.4	0.0478	22.4	-0.00470002	22.4	-0.0317	22.4	-0.1607
22.5	-0.000899984	22.5	0.0732	22.5	0.1599	22.5	0.1051	22.5	0.0347	22.5	0.0929	22.5	0.0489	22.5	-0.00679998	22.5	-0.0281	22.5	-0.158
22.6	-0.00169998	22.6	0.0732	22.6	0.1623	22.6	0.1081	22.6	0.0356999	22.6	0.0912	22.6	0.0489999	22.6	-0.0056001	22.6	-0.0273	22.6	-0.1612
22.7	-0.00220002	22.7	0.0752	22.7	0.161	22.7	0.1087	22.7	0.0354	22.7	0.0853	22.7	0.0474	22.7	-0.00290002	22.7	-0.03	22.7	-0.1571
22.8	-0.00330002	22.8	0.0739	22.8	0.1596	22.8	0.1118	22.8	0.0389	22.8	0.084	22.8	0.0464	22.8	-0.00410002	22.8	-0.0302	22.8	-0.1549
22.9	-0.00720001	22.9	0.0718	22.9	0.1583	22.9	0.1149	22.9	0.0392999	22.9	0.0876	22.9	0.0449999	22.9	-0.00460007	22.9	-0.0274	22.9	-0.1556
23	-0.01	23	0.0712	23	0.1586	23	0.1147	23	0.0414	23	0.0832	23	0.0436	23	-0.0038	23	-0.0263	23	-0.1575
23.1	-0.00950002	23.1	0.0726	23.1	0.1563	23.1	0.1155	23.1	0.0435999	23.1	0.0826	23.1	0.0455999	23.1	-0.000700084	23.1	-0.0217	23.1	-0.155
23.2	-0.00729999	23.2	0.0721	23.2	0.1592	23.2	0.1147	23.2	0.0433998	23.2	0.0873	23.2	0.0503	23.2	0.00520001	23.2	-0.0155	23.2	-0.1515
23.3	-0.00280001	23.3	0.0726	23.3	0.159	23.3	0.113	23.3	0.0453998	23.3	0.0910998	23.3	0.0544998	23.3	0.0101998	23.3	-0.00860001	23.3	-0.1465
23.4	-0.00220002	23.4	0.0672	23.4	0.1559	23.4	0.115	23.4	0.0445	23.4	0.0877	23.4	0.055	23.4	0.00779998	23.4	-0.01	23.4	-0.1446
23.5	-0.00530001	23.5	0.0639	23.5	0.1574	23.5	0.1137	23.5	0.0416	23.5	0.0849	23.5	0.0534	23.5	0.00589999	23.5	-0.011	23.5	-0.141
23.6	-0.00130003	23.6	0.0674	23.6	0.1594	23.6	0.1189	23.6	0.0468997	23.6	0.0848	23.6	0.0574997	23.6	0.0141997	23.6	-0.00250003	23.6	-0.1321
23.7	0.00100002	23.7	0.0643	23.7	0.1546	23.7	0.1196	23.7	0.0451999	23.7	0.0891	23.7	0.0568	23.7	0.0144	23.7	-0.00179998	23.7	-0.1294
23.8	0.00360002	23.8	0.0653	23.8	0.1544	23.8	0.1194	23.8	0.0444	23.8	0.0922	23.8	0.0568	23.8	0.0123	23.8	-0.00189998	23.8	-0.1321
23.9	0.00290003	23.9	0.0637	23.9	0.1536	23.9	0.119	23.9	0.0435	23.9	0.0912	23.9	0.0547	23.9	0.00970003	23.9	-0.00179997	23.9	-0.1321
24	0.00400003	24	0.0627	24	0.1524	24	0.1182	24	0.0438	24	0.0919	24	0.0554	24	0.00970003	24	-0.00179997	24	-0.1307
24.1	0.00650002	24.1	0.0609	24.1	0.1508	24.1	0.1216	24.1	0.0463999	24.1	0.0955	24.1	0.0578999	24.1	0.0152999	24.1	0.000800018	24.1	-0.1304
24.2	0.00540002	24.2	0.0594	24.2	0.1486	24.2	0.1198	24.2	0.0476999	24.2	0.0961	24.2	0.0565	24.2	0.0179	24.2	0.00870002	24.2	-0.1274
24.3	0.00440001	24.3	0.0561	24.3	0.1435	24.3	0.1171	24.3	0.0483999	24.3	0.0971999	24.3	0.0517999	24.3	0.0225999	24.3	0.0109	24.3	-0.1221
24.4	0.006	24.4	0.0558	24.4	0.1438	24.4	0.1203	24.4	0.0504999	24.4	0.0986	24.4	0.0526999	24.4	0.0241999	24.4	0.0119	24.4	-0.1158
24.5	0.00750001	24.5	0.0549	24.5	0.1443	24.5	0.1197	24.5	0.05	24.5	0.1031	24.5	0.0524	24.5	0.022	24.5	0.0113	24.5	-0.1124
24.6	0.00419999	24.6	0.0545	24.6	0.1418	24.6	0.1197	24.6	0.0530999	24.6	0.1047	24.6	0.0567999	24.6	0.0229999	24.6	0.0119	24.6	-0.1076
24.7	0.0004	24.7	0.052	24.7	0.1409	24.7	0.1194	24.7	0.0533999	24.7	0.104	24.7	0.0558	24.7	0.021	24.7	0.0134	24.7	-0.1062
24.8	-0.00119997	24.8	0.0515	24.8	0.1436	24.8	0.1217	24.8	0.0544998	24.8	0.1057	24.8	0.0572998	24.8	0.0202998	24.8	0.0197	24.8	-0.1015
24.9	-0.00389998	24.9	0.0516	24.9	0.1461	24.9	0.1212	24.9	0.0526999	24.9	0.1056	24.9	0.0573999	24.9	0.0232999	24.9	0.0228	24.9	-0.1001
25	-0.00429997	25	0.0491	25	0.1418	25	0.1175	25	0.0538	25	0.1014	25	0.0525	25	0.0263	25	0.0257	25	-0.097
25.1	-0.00530001	25.1	0.0513	25.1	0.1441	25.1	0.1171	25.1	0.0548998	25.1	0.1041	25.1	0.0529998	25.1	0.0270998	25.1	0.0301	25.1	-0.0941
25.2	-0.0108	25.2	0.0468	25.2	0.1454	25.2	0.1151	25.2	0.0523	25.2	0.1018	25.2	0.0497	25.2	0.0259	25.2	0.0307	25.2	-0.0967
25.3	-0.0108	25.3	0.0442	25.3	0.1416	25.3	0.1171	25.3	0.0546999	25.3	0.102	25.3	0.0467999	25.3	0.0282999	25.3	0.0289	25.3	-0.0969
25.4	-0.0132	25.4	0.0414	25.4	0.1416	25.4	0.1179	25.4	0.0551999	25.4	0.1036	25.4	0.0485999	25.4	0.0338999	25.4	0.0286	25.4	-0.0935
25.5	-0.0126	25.5	0.045	25.5	0.1444	25.5	0.1195	25.5	0.0546	25.5	0.1052	25.5	0.0531	25.5	0.0358	25.5	0.0314	25.5	-0.095
25.6	-0.00630002	25.6	0.0503	25.6	0.1461	25.6	0.1199	25.6	0.0554998	25.6	0.106	25.6	0.0554998	25.6	0.0436998	25.6	0.0355	25.6	-0.0924
25.7	-0.00529999	25.7	0.0527	25.7	0.1469	25.7	0.1186	25.7	0.0548999	25.7	0.1055	25.7	0.0537	25.7	0.0437	25.7	0.0367	25.7	-0.0891
25.8	-0.00910002	25.8	0.0495	25.8	0.1419	25.8	0.116	25.8	0.0516	25.8	0.1037	25.8	0.051	25.8	0.0385	25.8	0.0384	25.8	-0.0833
25.9	-0.0046	25.9	0.0464	25.9	0.1423	25.9	0.1125	25.9	0.0508999	25.9	0.1029	25.9	0.0489999	25.9	0.0406999	25.9	0.0425	25.9	-0.0765
26	-0.00439998	26	0.047	26	0.1471	26	0.1121	26	0.0531	26	0.109	26	0.0482	26	0.0478	26	0.0447	26	-0.0726
26.1	0.00129973	26.1	0.0526997	26.1	0.1512	26.1	0.1149	26.1	0.0577997	26.1	0.1128	26.1	0.0524997	26.1	0.0529997	26.1	0.0481	26.1	-0.0705
26.2	0.00110012	26.2	0.0570001	26.2	0.1483	26.2	0.1139	26.2	0.0588999	26.2	0.1134	26.2	0.0576	26.2	0.0554	26.2	0.0461	26.2	-0.0703
26.3	0.000600026	26.3	0.0564	26.3	0.1485	26.3	0.1135	26.3	0.0607998	26.3	0.114	26.3	0.0566999	26.3	0.0547999	26.3	0.046	26.3	-0.0718
26.4	0.0012	26.4	0.055	26.4	0.1484	26.4	0.1161	26.4	0.0623	26.4	0.1168	26.4	0.0598999	26.4	0.0519999	26.4	0.0445	26.4	-0.0732
26.5	-0.0026	26.5	0.0521	26.5	0.1439	26.5	0.1144	26.5	0.0644	26.5	0.119	26.5	0.0621999	26.5	0.0519999	26.5	0.0449	26.5	-0.0725
26.6	-0.00539998	26.6	0.0463	26.6	0.1421	26.6	0.1121	26.6	0.0635	26.6	0.1185	26.6	0.0673	26.6	0.0529	26.6	0.0444	26.6	-0.0735
26.7	-0.00839998	26.7	0.0437	26.7	0.1361	26.7	0.1062	26.7	0.0607001	26.7	0.1168	26.7	0.0637	26.7	0.0525	26.7	0.0423	26.7	-0.0788
26.8	-0.0122	26.8	0.0406	26.8	0.1356	26.8	0.1034	26.8	0.0588	26.8	0.1184	26.8	0.0637	26.8	0.0515	26.8	0.0404	26.8	-0.0801
26.9	-0.0139	26.9	0.0405	26.9	0.1361	26.9	0.1055	26.9	0.0563	26.9	0.1183	26.9	0.0635999	26.9	0.0546999	26.9	0.0436	26.9	-0.0818
27	-0.011	27	0.0434	27	0.1418	27	0.1074	27	0.0611	27	0.1277	27	0.0651998	27	0.0592998	27	0.0468	27	-0.0777
27.1	-0.0107	27.1	0.0409	27.1	0.1401	27.1	0.1048	27.1	0.063	27.1	0.1263	27.1	0.0657001	27.1	0.0615001	27.1	0.0473	27.1	-0.0751
27.2	-0.0093	27.2	0.041	27.2	0.1453	27.2	0.1123	27.2	0.0672997	27.2	0.1272	27.2	0.0680998	27.2	0.0705998	27.2	0.0534	27.2	-0.0691
27.3	-0.00600002	27.3	0.0464	27.3	0.1491	27.3	0.1182	27.3	0.0685996	27.3	0.1347	27.3	0.0681998	27.3	0.0762998	27.3	0.0601	27.3	-0.0592
27.4	-0.00689998	27.4	0.0452	27.4	0.1512	27.4	0.1185	27.4	0.0709	27.4	0.1378	27.4	0.0707999	27.4	0.0780999	27.4	0.0605	27.4	-0.0538
27.5	-0.0067	27.5	0.0477	27.5	0.1587	27.5	0.1189	27.5	0.0749	27.5	0.1452	27.5	0.0779998	27.5	0.0800998	27.5	0.0662	27.5	-0.0457
27.6	-0.00610001	27.6	0.0497	27.6	0.1622	27.6	0.1208	27.6	0.0742	27.6	0.144	27.6	0.0809002	27.6	0.0866002	27.6	0.0697	27.6	-0.0449
27.7	-0.00719999	27.7	0.0507	27.7	0.1665	27.7	0.1244	27.7	0.0757997	27.7	0.1445	27.7	0.0854998	27.7	0.0907998	27.7	0.0728	27.7	-0.0393
27.8	-0.00780001	27.8	0.0504	27.8	0.1639	27.8	0.1241	27.8	0.0794	27.8	0.1426	27.8	0.0832	27.8	0.0921	27.8	0.0741	27.8	-0.0406
27.9	-0.00419998	27.9	0.0543	27.9	0.1681	27.9	0.1282	27.9	0.082	27.9	0.1457	27.9	0.0857998	27.9	0.0956998	27.9	0.0797	27.9	-0.0324
28	-0.00699999	28	0.05	28	0.1691	28	0.1267	28	0.0851	28	0.1492	28	0.0868999	28	0.0994999	28	0.0855	28	-0.0285
28.1	-0.0047	28.1	0.0471	28.1	0.1696	28.1	0.1297	28.1	0.0894	28.1	0.1513	28.1	0.0867002	28.1	0.104	28.1	0.0893	28.1	-0.0271
28.2	-0.000399967	28.2	0.0451	28.2	0.1709	28.2	0.1346	28.2	0.0954997	28.2	0.1567	28.2	0.0884998	28.2	0.1081	28.2	0.0937	28.2	-0.023
28.3	-0.000499985	28.3	0.0421	28.3	0.1753	28.3	0.1398	28.3	0.0976997	28.3	0.1575	28.3	0.0910999	28.3	0.11	28.3	0.0956	28.3	-0.018
28.4	-0.000899967	28.4	0.0412	28.4	0.1787	28.4	0.1399	28.4	0.1001	28.4	0.1572	28.4	0.0889999	28.4	0.1099	28.4	0.0998	28.4	-0.0129
28.5	0.00350002	28.5	0.0439	28.5	0.1864	28.5	0.1456	28.5	0.1048	28.5	0.1631	28.5	0.0941998	28.5	0.1129	28.5	0.1024	28.5	-0.00569998
28.6	0.00500002	28.6	0.0493	28.6	0.1844	28.6	0.1494	28.6	0.1063	28.6	0.1668	28.6	0.0921	28.6	0.1172	28.6	0.1022	28.6	-0.00559998
28.7	0.00049997	28.7	0.0485	28.7	0.182	28.7	0.148	28.7	0.103	28.7	0.166	28.7	0.0889	28.7	0.1098	28.7	0.1004	28.7	-0.00700003
28.8	-0.00100003	28.8	0.0462	28.8	0.181	28.8	0.1427	28.8	0.1012	28.8	0.1664	28.8	0.0902	28.8	0.108	28.8	0.1011	28.8	-0.00670003
28.9	-0.000799942	28.9	0.0500001	28.9	0.1817	28.9	0.1424	28.9	0.1023	28.9	0.1698	28.9	0.0917999	28.9	0.111	28.9	0.1014	28.9	-0.00309994
29	0.00129995	29	0.052	29	0.1854	29	0.1433	29	0.1051	29	0.1711	29	0.0954998	29	0.1151	29	0.1009	29	0.00119995
29.1	-0.00279994	29.1	0.0461001	29.1	0.1845	29.1	0.1399	29.1	0.1017	29.1	0.1654	29.1	0.0929002	29.1	0.1122	29.1	0.0982001	29.1	-0.00139994
29.2	-0.00320003	29.2	0.047	29.2	0.19	29.2	0.1427	29.2	0.1025	29.2	0.1689	29.2	0.0944998	29.2	0.1183	29.2	0.0957	29.2	0.00159997
29.3	-0.00719995	29.3	0.046	29.3	0.1919	29.3	0.1451	29.3	0.1015	29.3	0.1705	29.3	0.0930999	29.3	0.1214	29.3	0.095	29.3	0.000500045
29.4	-0.0113	29.4	0.0432	29.4	0.1896	29.4	0.1434	29.4	0.1018	29.4	0.1696	29.4	0.0916	29.4	0.1173	29.4	0.0916	29.4	0.00320003
29.5	-0.0085	29.5	0.0481	29.5	0.1952	29.5	0.1471	29.5	0.1087	29.5	0.1772	29.5	0.0939998	29.5	0.1263	29.5	0.0986	29.5	0.0134
29.6	-0.00950005	29.6	0.0505999	29.6	0.1918	29.6	0.1464	29.6	0.1097	29.6	0.1793	29.6	0.0946001	29.6	0.1268	29.6	0.0972999	29.6	0.0135999
29.7	-0.0111	29.7	0.0482	29.7	0.1927	29.7	0.1446	29.7	0.11	29.7	0.1744	29.7	0.0948999	29.7	0.1214	29.7	0.0963	29.7	0.0155
29.8	-0.0129	29.8	0.052	29.8	0.1991	29.8	0.1491	29.8	0.1135	29.8	0.1737	29.8	0.0998999	29.8	0.1234	29.8	0.0995	29.8	0.0204
29.9	-0.0149	29.9	0.0494	29.9	0.2003	29.9	0.1447	29.9	0.1118	29.9	0.1707	29.9	0.099	29.9	0.1217	29.9	0.0973	29.9	0.0199
30	-0.0135	30	0.0524	30	0.2012	30	0.1454	30	0.1153	30	0.1717	30	0.1011	30	0.1271	30	0.1015	30	0.0236
30.1	-0.0115	30.1	0.052	30.1	0.2064	30.1	0.1465	30.1	0.1192	30.1	0.1763	30.1	0.1009	30.1	0.1284	30.1	0.1031	30.1	0.0272
30.2	-0.0179	30.2	0.0509	30.2	0.206	30.2	0.1418	30.2	0.1192	30.2	0.1742	30.2	0.0986	30.2	0.1237	30.2	0.1021	30.2	0.0271
30.3	-0.0181	30.3	0.0535	30.3	0.2131	30.3	0.1441	30.3	0.1216	30.3	0.1736	30.3	0.0998998	30.3	0.1251	30.3	0.1027	30.3	0.0306
30.4	-0.0179	30.4	0.0597	30.4	0.2224	30.4	0.1442	30.4	0.1166	30.4	0.1741	30.4	0.1032	30.4	0.1244	30.4	0.1047	30.4	0.0334
30.5	-0.0175	30.5	0.0684	30.5	0.2263	30.5	0.1461	30.5	0.1154	30.5	0.1752	30.5	0.1064	30.5	0.1281	30.5	0.1082	30.5	0.0373
30.6	-0.017	30.6	0.0736	30.6	0.2302	30.6	0.1464	30.6	0.1199	30.6	0.1766	30.6	0.1119	30.6	0.1311	30.6	0.1121	30.6	0.0447
30.7	-0.0149001	30.7	0.0766999	30.7	0.2348	30.7	0.1465	30.7	0.1189	30.7	0.1736	30.7	0.1089	30.7	0.1285	30.7	0.1126	30.7	0.0433999
30.8	-0.0136	30.8	0.0793	30.8	0.234	30.8	0.1435	30.8	0.1172	30.8	0.1733	30.8	0.1086	30.8	0.1278	30.8	0.1156	30.8	0.0403
30.9	-0.0129999	30.9	0.0805001	30.9	0.2313	30.9	0.1431	30.9	0.1176	30.9	0.1716	30.9	0.107	30.9	0.1291	30.9	0.1127	30.9	0.0412001
31	-0.0104001	31	0.0808999	31	0.2338	31	0.1424	31	0.1198	31	0.1725	31	0.107	31	0.1263	31	0.1125	31	0.0417999
31.1	-0.00929997	31.1	0.0879	31.1	0.2425	31.1	0.1457	31.1	0.1201	31.1	0.1759	31.1	0.1096	31.1	0.1267	31.1	0.112	31.1	0.0462
31.2	-0.00530005	31.2	0.0905	31.2	0.2456	31.2	0.1496	31.2	0.1233	31.2	0.1795	31.2	0.1115	31.2	0.1322	31.2	0.1132	31.2	0.0488
31.3	0.00280004	31.3	0.1006	31.3	0.2481	31.3	0.152699	31.3	0.129599	31.3	0.188	31.3	0.1197	31.3	0.1401	31.3	0.1148	31.3	0.0571
31.4	0.000300001	31.4	0.0979	31.4	0.2485	31.4	0.1492	31.4	0.1271	31.4	0.1904	31.4	0.1182	31.4	0.1425	31.4	0.1175	31.4	0.0592
31.5	-0.00170004	31.5	0.0937	31.5	0.2466	31.5	0.1451	31.5	0.1215	31.5	0.1859	31.5	0.1128	31.5	0.1361	31.5	0.1161	31.5	0.0562
31.6	0.00340006	31.6	0.0939001	31.6	0.2516	31.6	0.148	31.6	0.124	31.6	0.1882	31.6	0.1147	31.6	0.1398	31.6	0.1184	31.6	0.0551001
31.7	0.00490003	31.7	0.0953	31.7	0.2511	31.7	0.1489	31.7	0.1233	31.7	0.1909	31.7	0.1165	31.7	0.1354	31.7	0.1155	31.7	0.0507
31.8	0.00490004	31.8	0.0952	31.8	0.2503	31.8	0.1517	31.8	0.1233	31.8	0.1903	31.8	0.1138	31.8	0.1382	31.8	0.1188	31.8	0.0509
31.9	0.0118	31.9	0.1027	31.9	0.2573	31.9	0.1589	31.9	0.126	31.9	0.1969	31.9	0.1218	31.9	0.1455	31.9	0.1266	31.9	0.0592
32	0.00940004	32	0.1023	32	0.2598	32	0.1624	32	0.1231	32	0.1956	32	0.1249	32	0.1428	32	0.1243	32	0.0584
32.1	0.0037	32.1	0.0967	32.1	0.2548	32.1	0.1597	32.1	0.122	32.1	0.1907	32.1	0.1271	32.1	0.1394	32.1	0.1224	32.1	0.0571
32.2	0.00259998	32.2	0.098	32.2	0.2598	32.2	0.1598	32.2	0.125	32.2	0.1918	32.2	0.1306	32.2	0.1415	32.2	0.1231	32.2	0.0612
32.3	0.00570002	32.3	0.0952	32.3	0.2659	32.3	0.1624	32.3	0.1219	32.3	0.1936	32.3	0.1303	32.3	0.1435	32.3	0.1265	32.3	0.064
32.4	0.00680004	32.4	0.096	32.4	0.2685	32.4	0.1651	32.4	0.1235	32.4	0.1951	32.4	0.132	32.4	0.1475	32.4	0.1287	32.4	0.0679
32.5	0.00950005	32.5	0.0944001	32.5	0.2665	32.5	0.1622	32.5	0.1227	32.5	0.1933	32.5	0.1296	32.5	0.1489	32.5	0.1304	32.5	0.0684001
32.6	0.0182	32.6	0.0999	32.6	0.2717	32.6	0.169	32.6	0.1255	32.6	0.1948	32.6	0.136	32.6	0.1532	32.6	0.1355	32.6	0.0704
32.7	0.0235	32.7	0.1083	32.7	0.277899	32.7	0.175299	32.7	0.130899	32.7	0.2007	32.7	0.1354	32.7	0.16	32.7	0.1428	32.7	0.077
32.8	0.0293	32.8	0.1107	32.8	0.2829	32.8	0.181	32.8	0.1322	32.8	0.2018	32.8	0.1355	32.8	0.1659	32.8	0.1473	32.8	0.0849
32.9	0.0320999	32.9	0.1118	32.9	0.2861	32.9	0.1806	32.9	0.1328	32.9	0.2032	32.9	0.1369	32.9	0.1663	32.9	0.1501	32.9	0.0819999
33	0.0323	33	0.1092	33	0.2802	33	0.1805	33	0.1344	33	0.1982	33	0.1381	33	0.1634	33	0.147	33	0.0811
33.1	0.0293	33.1	0.1076	33.1	0.2773	33.1	0.1748	33.1	0.1294	33.1	0.1914	33.1	0.1357	33.1	0.1603	33.1	0.1453	33.1	0.0791
33.2	0.0331	33.2	0.1071	33.2	0.2787	33.2	0.1784	33.2	0.1313	33.2	0.1949	33.2	0.1393	33.2	0.161	33.2	0.1526	33.2	0.0798
33.3	0.0344	33.3	0.1089	33.3	0.2784	33.3	0.1742	33.3	0.1298	33.3	0.1964	33.3	0.143	33.3	0.1584	33.3	0.153	33.3	0.0759
33.4	0.0365999	33.4	0.1102	33.4	0.2814	33.4	0.1744	33.4	0.1315	33.4	0.1934	33.4	0.1494	33.4	0.1585	33.4	0.1551	33.4	0.0774999
33.5	0.0349999	33.5	0.1047	33.5	0.2774	33.5	0.1737	33.5	0.132	33.5	0.1905	33.5	0.147	33.5	0.1598	33.5	0.1541	33.5	0.0804999
33.6	0.0354001	33.6	0.1001	33.6	0.2748	33.6	0.1748	33.6	0.1316	33.6	0.1857	33.6	0.1443	33.6	0.1629	33.6	0.1548	33.6	0.0780001
33.7	0.0363	33.7	0.1028	33.7	0.276	33.7	0.179	33.7	0.1343	33.7	0.1877	33.7	0.147	33.7	0.1613	33.7	0.1589	33.7	0.0828
33.8	0.0402	33.8	0.1051	33.8	0.276	33.8	0.1795	33.8	0.1361	33.8	0.1902	33.8	0.1482	33.8	0.1606	33.8	0.159	33.8	0.0801
33.9	0.0395	33.9	0.1027	33.9	0.2745	33.9	0.1763	33.9	0.1354	33.9	0.1904	33.9	0.1497	33.9	0.1609	33.9	0.1586	33.9	0.0795
34	0.0353	34	0.0972	34	0.2717	34	0.1725	34	0.1342	34	0.1891	34	0.148	34	0.1605	34	0.1543	34	0.0786
34.1	0.0353	34.1	0.0969	34.1	0.2721	34.1	0.1726	34.1	0.1375	34.1	0.1879	34.1	0.1463	34.1	0.1618	34.1	0.1528	34.1	0.0822
34.2	0.0359	34.2	0.0968	34.2	0.27	34.2	0.1669	34.2	0.1365	34.2	0.1877	34.2	0.1486	34.2	0.1602	34.2	0.1496	34.2	0.0826
34.3	0.0356	34.3	0.0996	34.3	0.2695	34.3	0.1621	34.3	0.1326	34.3	0.1872	34.3	0.1482	34.3	0.1652	34.3	0.1503	34.3	0.0828
34.4	0.0392	34.4	0.1024	34.4	0.2657	34.4	0.1578	34.4	0.1345	34.4	0.189	34.4	0.1498	34.4	0.1685	34.4	0.1511	34.4	0.0806
34.5	0.0395	34.5	0.1042	34.5	0.2657	34.5	0.1607	34.5	0.1347	34.5	0.1915	34.5	0.1561	34.5	0.1736	34.5	0.1517	34.5	0.0861
34.6	0.0353	34.6	0.1042	34.6	0.2622	34.6	0.16	34.6	0.132	34.6	0.1889	34.6	0.1563	34.6	0.1737	34.6	0.1509	34.6	0.09
34.7	0.0358	34.7	0.1013	34.7	0.2638	34.7	0.1602	34.7	0.1355	34.7	0.1921	34.7	0.1593	34.7	0.1753	34.7	0.1568	34.7	0.0941
34.8	0.0353999	34.8	0.1037	34.8	0.2647	34.8	0.1588	34.8	0.1384	34.8	0.1952	34.8	0.1644	34.8	0.1805	34.8	0.1595	34.8	0.1004
34.9	0.0334	34.9	0.1049	34.9	0.2639	34.9	0.161	34.9	0.14	34.9	0.192	34.9	0.1663	34.9	0.1811	34.9	0.1648	34.9	0.0997
35	0.0297	35	0.1016	35	0.2628	35	0.1565	35	0.1374	35	0.1902	35	0.1656	35	0.1763	35	0.164	35	0.0983
35.1	0.0277	35.1	0.0967	35.1	0.2578	35.1	0.1526	35.1	0.1365	35.1	0.1863	35.1	0.1634	35.1	0.1761	35.1	0.1602	35.1	0.098
35.2	0.0286	35.2	0.1017	35.2	0.2578	35.2	0.155	35.2	0.1385	35.2	0.1908	35.2	0.1687	35.2	0.1795	35.2	0.1615	35.2	0.1027
35.3	0.03	35.3	0.0996	35.3	0.2577	35.3	0.1545	35.3	0.1382	35.3	0.1887	35.3	0.1703	35.3	0.1739	35.3	0.1627	35.3	0.1014
35.4	0.033	35.4	0.1016	35.4	0.2589	35.4	0.154	35.4	0.1399	35.4	0.1894	35.4	0.1721	35.4	0.173	35.4	0.1671	35.4	0.1031
35.5	0.0386	35.5	0.1057	35.5	0.2631	35.5	0.1582	35.5	0.1409	35.5	0.1912	35.5	0.173	35.5	0.1772	35.5	0.172	35.5	0.1064
35.6	0.0357	35.6	0.1034	35.6	0.2609	35.6	0.1569	35.6	0.1362	35.6	0.1852	35.6	0.171	35.6	0.1747	35.6	0.1654	35.6	0.106
35.7	0.0356	35.7	0.0989	35.7	0.2601	35.7	0.1533	35.7	0.1332	35.7	0.1834	35.7	0.1706	35.7	0.1742	35.7	0.1672	35.7	0.1068
35.8	0.0316	35.8	0.0965	35.8	0.258	35.8	0.1487	35.8	0.1333	35.8	0.186	35.8	0.1702	35.8	0.1779	35.8	0.1652	35.8	0.109
35.9	0.0283001	35.9	0.0940001	35.9	0.2573	35.9	0.1415	35.9	0.1362	35.9	0.1854	35.9	0.1652	35.9	0.1762	35.9	0.1672	35.9	0.1057
36	0.0273	36	0.0947	36	0.2577	36	0.1441	36	0.1422	36	0.1883	36	0.1676	36	0.1812	36	0.1719	36	0.1094
36.1	0.0287	36.1	0.0952	36.1	0.2602	36.1	0.1472	36.1	0.1422	36.1	0.1925	36.1	0.1697	36.1	0.1816	36.1	0.1723	36.1	0.1107
36.2	0.0298	36.2	0.0977	36.2	0.2601	36.2	0.1504	36.2	0.1434	36.2	0.1935	36.2	0.1733	36.2	0.1858	36.2	0.1771	36.2	0.111
36.3	0.0346	36.3	0.0992	36.3	0.2631	36.3	0.1532	36.3	0.1456	36.3	0.1957	36.3	0.1762	36.3	0.1859	36.3	0.1786	36.3	0.1155
36.4	0.036	36.4	0.0977	36.4	0.2592	36.4	0.1512	36.4	0.1446	36.4	0.1959	36.4	0.1758	36.4	0.1829	36.4	0.1769	36.4	0.116
36.5	0.0336	36.5	0.0942	36.5	0.2537	36.5	0.1527	36.5	0.1468	36.5	0.1975	36.5	0.1764	36.5	0.1853	36.5	0.1776	36.5	0.1158
36.6	0.0308001	36.6	0.0890001	36.6	0.256	36.6	0.1489	36.6	0.1488	36.6	0.197	36.6	0.1769	36.6	0.1842	36.6	0.1777	36.6	0.1163
36.7	0.0331	36.7	0.0887	36.7	0.2586	36.7	0.1522	36.7	0.1496	36.7	0.1987	36.7	0.1785	36.7	0.1863	36.7	0.182	36.7	0.1216
36.8	0.0365	36.8	0.0876	36.8	0.2583	36.8	0.1543	36.8	0.156	36.8	0.2044	36.8	0.182	36.8	0.1918	36.8	0.1854	36.8	0.1214
36.9	0.0426	36.9	0.0928	36.9	0.264	36.9	0.161	36.9	0.1645	36.9	0.2115	36.9	0.1883	36.9	0.1981	36.9	0.1911	36.9	0.1313
37	0.0443	37	0.0929	37	0.2648	37	0.161	37	0.1673	37	0.2103	37	0.1885	37	0.2009	37	0.1959	37	0.1336
37.1	0.0433	37.1	0.0918	37.1	0.2606	37.1	0.1624	37.1	0.165	37.1	0.2092	37.1	0.1907	37.1	0.203	37.1	0.1964	37.1	0.1365
37.2	0.0391	37.2	0.0876	37.2	0.2544	37.2	0.1628	37.2	0.1622	37.2	0.2079	37.2	0.1875	37.2	0.1998	37.2	0.2004	37.2	0.1344
37.3	0.0356	37.3	0.0831	37.3	0.2532	37.3	0.1627	37.3	0.1617	37.3	0.2104	37.3	0.1898	37.3	0.1974	37.3	0.2017	37.3	0.1341
37.4	0.0338	37.4	0.0761	37.4	0.2545	37.4	0.1628	37.4	0.1589	37.4	0.2082	37.4	0.1903	37.4	0.1965	37.4	0.2031	37.4	0.1328
37.5	0.0378	37.5	0.0806	37.5	0.2557	37.5	0.1656	37.5	0.1616	37.5	0.2109	37.5	0.1958	37.5	0.1956	37.5	0.2053	37.5	0.1385
37.6	0.0353	37.6	0.0851	37.6	0.2588	37.6	0.1689	37.6	0.1668	37.6	0.2131	37.6	0.2018	37.6	0.1997	37.6	0.2052	37.6	0.1398
37.7	0.0322	37.7	0.0861	37.7	0.2587	37.7	0.1685	37.7	0.1669	37.7	0.2119	37.7	0.2026	37.7	0.1999	37.7	0.2074	37.7	0.1451
37.8	0.0335999	37.8	0.0839999	37.8	0.2648	37.8	0.1693	37.8	0.1686	37.8	0.2142	37.8	0.206	37.8	0.2019	37.8	0.2115	37.8	0.1492
37.9	0.0309	37.9	0.0844	37.9	0.2657	37.9	0.1707	37.9	0.1671	37.9	0.216	37.9	0.212	37.9	0.2011	37.9	0.2096	37.9	0.1522
38	0.0277	38	0.0854	38	0.2678	38	0.1699	38	0.1686	38	0.2165	38	0.2137	38	0.2024	38	0.2138	38	0.153
38.1	0.032	38.1	0.0883	38.1	0.2701	38.1	0.17	38.1	0.1746	38.1	0.2236	38.1	0.2175	38.1	0.2108	38.1	0.2214	38.1	0.1592
38.2	0.0428	38.2	0.0937	38.2	0.274599	38.2	0.173199	38.2	0.178199	38.2	0.2284	38.2	0.2212	38.2	0.2163	38.2	0.2234	38.2	0.166
38.3	0.0476	38.3	0.0919	38.3	0.2741	38.3	0.1774	38.3	0.1782	38.3	0.234	38.3	0.2214	38.3	0.2208	38.3	0.2264	38.3	0.1713
38.4	0.0459	38.4	0.0917	38.4	0.2705	38.4	0.1757	38.4	0.1825	38.4	0.2345	38.4	0.2208	38.4	0.2198	38.4	0.2253	38.4	0.1744
38.5	0.0464	38.5	0.0934	38.5	0.2678	38.5	0.1754	38.5	0.1848	38.5	0.2366	38.5	0.2198	38.5	0.2182	38.5	0.2285	38.5	0.176
38.6	0.0421999	38.6	0.0947999	38.6	0.2694	38.6	0.1751	38.6	0.1843	38.6	0.2401	38.6	0.219	38.6	0.2195	38.6	0.2293	38.6	0.1782
38.7	0.0409	38.7	0.0969	38.7	0.2685	38.7	0.1705	38.7	0.1845	38.7	0.2407	38.7	0.2226	38.7	0.2226	38.7	0.2308	38.7	0.1803
38.8	0.041	38.8	0.096	38.8	0.2688	38.8	0.1699	38.8	0.1842	38.8	0.238	38.8	0.2286	38.8	0.2201	38.8	0.2314	38.8	0.1816
38.9	0.041	38.9	0.0951	38.9	0.2671	38.9	0.1691	38.9	0.185	38.9	0.2381	38.9	0.2324	38.9	0.2211	38.9	0.2335	38.9	0.1809
39	0.0433	39	0.097	39	0.264	39	0.1687	39	0.1895	39	0.2392	39	0.2296	39	0.2243	39	0.2353	39	0.1862
39.1	0.0465	39.1	0.0974	39.1	0.2659	39.1	0.1661	39.1	0.1953	39.1	0.2466	39.1	0.2285	39.1	0.2253	39.1	0.2381	39.1	0.1882
39.2	0.0507	39.2	0.1009	39.2	0.2691	39.2	0.1706	39.2	0.2019	39.2	0.2542	39.2	0.2298	39.2	0.2329	39.2	0.2431	39.2	0.1946
39.3	0.0469	39.3	0.1033	39.3	0.2694	39.3	0.1668	39.3	0.2039	39.3	0.2508	39.3	0.2261	39.3	0.2306	39.3	0.2387	39.3	0.1948
39.4	0.0474	39.4	0.096	39.4	0.2662	39.4	0.1629	39.4	0.2013	39.4	0.2492	39.4	0.2191	39.4	0.2281	39.4	0.2376	39.4	0.196
39.5	0.0436	39.5	0.0874	39.5	0.2595	39.5	0.1572	39.5	0.1976	39.5	0.2475	39.5	0.217	39.5	0.2252	39.5	0.234	39.5	0.1929
39.6	0.0462	39.6	0.0915	39.6	0.2626	39.6	0.1599	39.6	0.2018	39.6	0.2488	39.6	0.2218	39.6	0.2274	39.6	0.2348	39.6	0.1932
39.7	0.0442	39.7	0.0938	39.7	0.2636	39.7	0.1599	39.7	0.2008	39.7	0.2502	39.7	0.222	39.7	0.2272	39.7	0.2365	39.7	0.1943
39.8	0.0435001	39.8	0.0898001	39.8	0.2612	39.8	0.1534	39.8	0.1999	39.8	0.2484	39.8	0.2186	39.8	0.2291	39.8	0.2315	39.8	0.1927
39.9	0.0401	39.9	0.0866	39.9	0.2594	39.9	0.1522	39.9	0.2028	39.9	0.2498	39.9	0.2146	39.9	0.2337	39.9	0.2331	39.9	0.1984
40	0.0425	40	0.0904	40	0.265	40	0.1594	40	0.2085	40	0.2533	40	0.2175	40	0.2348	40	0.2379	40	0.204
40.1	0.0498	40.1	0.0962	40.1	0.2694	40.1	0.1686	40.1	0.2144	40.1	0.2554	40.1	0.2223	40.1	0.2356	40.1	0.2426	40.1	0.209
40.2	0.0525	40.2	0.1004	40.2	0.2717	40.2	0.1712	40.2	0.2146	40.2	0.2581	40.2	0.2256	40.2	0.2366	40.2	0.248	40.2	0.2096
40.3	0.0486	40.3	0.1026	40.3	0.2726	40.3	0.1687	40.3	0.2162	40.3	0.2576	40.3	0.2242	40.3	0.2367	40.3	0.2491	40.3	0.2074
40.4	0.0512	40.4	0.1063	40.4	0.2751	40.4	0.1746	40.4	0.2229	40.4	0.2593	40.4	0.2306	40.4	0.2392	40.4	0.2533	40.4	0.2086
40.5	0.0509	40.5	0.1067	40.5	0.2764	40.5	0.1781	40.5	0.2226	40.5	0.2583	40.5	0.2315	40.5	0.2376	40.5	0.2542	40.5	0.2122
40.6	0.0488	40.6	0.1051	40.6	0.2774	40.6	0.1768	40.6	0.2235	40.6	0.2524	40.6	0.2284	40.6	0.2352	40.6	0.2519	40.6	0.2127
40.7	0.0505001	40.7	0.1076	40.7	0.2774	40.7	0.174	40.7	0.227	40.7	0.255	40.7	0.2289	40.7	0.24	40.7	0.2531	40.7	0.2133
40.8	0.0549001	40.8	0.1107	40.8	0.2803	40.8	0.1747	40.8	0.2277	40.8	0.2543	40.8	0.2323	40.8	0.2443	40.8	0.2552	40.8	0.2126
40.9	0.0566	40.9	0.1094	40.9	0.281	40.9	0.1738	40.9	0.2299	40.9	0.2536	40.9	0.2319	40.9	0.2475	40.9	0.2585	40.9	0.2101
41	0.0553	41	0.106	41	0.2817	41	0.1707	41	0.2298	41	0.2531	41	0.2312	41	0.2486	41	0.2523	41	0.208
41.1	0.0543	41.1	0.1053	41.1	0.2788	41.1	0.17	41.1	0.2291	41.1	0.2513	41.1	0.2282	41.1	0.249	41.1	0.2515	41.1	0.2038
41.2	0.0567	41.2	0.1082	41.2	0.2812	41.2	0.1705	41.2	0.2311	41.2	0.2564	41.2	0.2311	41.2	0.2481	41.2	0.2587	41.2	0.2016
41.3	0.0589	41.3	0.1055	41.3	0.2828	41.3	0.1713	41.3	0.2319	41.3	0.258	41.3	0.2305	41.3	0.2469	41.3	0.2634	41.3	0.1996
41.4	0.0645	41.4	0.1088	41.4	0.2856	41.4	0.1746	41.4	0.2347	41.4	0.2598	41.4	0.2319	41.4	0.2516	41.4	0.2653	41.4	0.2029
41.5	0.0684	41.5	0.1091	41.5	0.2853	41.5	0.1765	41.5	0.2373	41.5	0.2597	41.5	0.2316	41.5	0.2542	41.5	0.2635	41.5	0.2055
41.6	0.0628	41.6	0.1049	41.6	0.2798	41.6	0.1734	41.6	0.2345	41.6	0.2562	41.6	0.2296	41.6	0.2487	41.6	0.259	41.6	0.2019
41.7	0.062	41.7	0.1025	41.7	0.2795	41.7	0.1715	41.7	0.2348	41.7	0.2596	41.7	0.2283	41.7	0.2456	41.7	0.2613	41.7	0.2041
41.8	0.0633001	41.8	0.1074	41.8	0.2825	41.8	0.1717	41.8	0.2379	41.8	0.2582	41.8	0.2289	41.8	0.2503	41.8	0.2622	41.8	0.2075
41.9	0.0644	41.9	0.1087	41.9	0.2827	41.9	0.1717	41.9	0.2354	41.9	0.2587	41.9	0.2295	41.9	0.2485	41.9	0.2635	41.9	0.2083
42	0.0669	42	0.1048	42	0.28	42	0.1713	42	0.232	42	0.259	42	0.2313	42	0.2496	42	0.2615	42	0.2095
42.1	0.0638	42.1	0.102	42.1	0.2766	42.1	0.1718	42.1	0.2262	42.1	0.2557	42.1	0.2311	42.1	0.2471	42.1	0.2587	42.1	0.2081
42.2	0.0643	42.2	0.1013	42.2	0.2758	42.2	0.1687	42.2	0.2265	42.2	0.2525	42.2	0.2299	42.2	0.2467	42.2	0.2575	42.2	0.2061
42.3	0.0680999	42.3	0.1025	42.3	0.2767	42.3	0.1674	42.3	0.229	42.3	0.2532	42.3	0.228	42.3	0.2463	42.3	0.2567	42.3	0.2114
42.4	0.07	42.4	0.1063	42.4	0.2791	42.4	0.1707	42.4	0.2302	42.4	0.2547	42.4	0.2345	42.4	0.2469	42.4	0.2626	42.4	0.2143
42.5	0.0681	42.5	0.103	42.5	0.2786	42.5	0.1708	42.5	0.2276	42.5	0.254	42.5	0.2342	42.5	0.2451	42.5	0.2638	42.5	0.2137
42.6	0.0718	42.6	0.1076	42.6	0.279	42.6	0.1727	42.6	0.229	42.6	0.2545	42.6	0.2363	42.6	0.2439	42.6	0.2658	42.6	0.2151
42.7	0.0728	42.7	0.1101	42.7	0.2749	42.7	0.1707	42.7	0.2291	42.7	0.2553	42.7	0.2362	42.7	0.2471	42.7	0.2669	42.7	0.2148
42.8	0.0701	42.8	0.1095	42.8	0.2734	42.8	0.17	42.8	0.2284	42.8	0.2524	42.8	0.2347	42.8	0.2493	42.8	0.2641	42.8	0.2121
42.9	0.0673	42.9	0.109	42.9	0.2728	42.9	0.1671	42.9	0.2237	42.9	0.2472	42.9	0.2356	42.9	0.2488	42.9	0.2607	42.9	0.2096
43	0.0642	43	0.1035	43	0.2667	43	0.1616	43	0.2186	43	0.2413	43	0.2329	43	0.246	43	0.2567	43	0.2037
43.1	0.064	43.1	0.1043	43.1	0.2677	43.1	0.1584	43.1	0.2162	43.1	0.2428	43.1	0.2343	43.1	0.2432	43.1	0.2573	43.1	0.2036
43.2	0.0656	43.2	0.1052	43.2	0.2705	43.2	0.1575	43.2	0.2215	43.2	0.2452	43.2	0.2345	43.2	0.2438	43.2	0.2585	43.2	0.2065
43.3	0.066	43.3	0.1037	43.3	0.2745	43.3	0.1563	43.3	0.2237	43.3	0.2465	43.3	0.2379	43.3	0.2444	43.3	0.2546	43.3	0.2091
43.4	0.073	43.4	0.1103	43.4	0.2792	43.4	0.1581	43.4	0.2289	43.4	0.2437	43.4	0.2422	43.4	0.2478	43.4	0.258	43.4	0.213
43.5	0.0733	43.5	0.1129	43.5	0.2803	43.5	0.156	43.5	0.2283	43.5	0.2424	43.5	0.2392	43.5	0.2463	43.5	0.2574	43.5	0.2127
43.6	0.072	43.6	0.1128	43.6	0.2831	43.6	0.1544	43.6	0.227	43.6	0.2394	43.6	0.2397	43.6	0.2474	43.6	0.2589	43.6	0.2147
43.7	0.0719	43.7	0.1097	43.7	0.2816	43.7	0.1504	43.7	0.2263	43.7	0.239	43.7	0.237	43.7	0.2438	43.7	0.2601	43.7	0.2148
43.8	0.0703	43.8	0.106	43.8	0.2784	43.8	0.1476	43.8	0.2282	43.8	0.2404	43.8	0.2361	43.8	0.2392	43.8	0.2586	43.8	0.2126
43.9	0.0669999	43.9	0.1035	43.9	0.2771	43.9	0.1459	43.9	0.2281	43.9	0.2368	43.9	0.2391	43.9	0.2409	43.9	0.2577	43.9	0.2102
44	0.0697999	44	0.1024	44	0.2768	44	0.1427	44	0.2329	44	0.2361	44	0.2422	44	0.2412	44	0.2585	44	0.2117
44.1	0.0723	44.1	0.1002	44.1	0.2709	44.1	0.1424	44.1	0.231	44.1	0.231	44.1	0.2366	44.1	0.2389	44.1	0.2522	44.1	0.2116
44.2	0.0701	44.2	0.0999	44.2	0.2676	44.2	0.1415	44.2	0.2302	44.2	0.2278	44.2	0.2328	44.2	0.2358	44.2	0.2507	44.2	0.2127
44.3	0.0686	44.3	0.1015	44.3	0.2674	44.3	0.1425	44.3	0.229	44.3	0.2294	44.3	0.2366	44.3	0.2357	44.3	0.2511	44.3	0.2135
44.4	0.065	44.4	0.1002	44.4	0.2668	44.4	0.1401	44.4	0.2249	44.4	0.2235	44.4	0.236	44.4	0.2288	44.4	0.2488	44.4	0.211
44.5	0.0634001	44.5	0.1034	44.5	0.268	44.5	0.1375	44.5	0.2245	44.5	0.221	44.5	0.2398	44.5	0.2279	44.5	0.2484	44.5	0.2089
44.6	0.0653	44.6	0.1075	44.6	0.2704	44.6	0.1376	44.6	0.2272	44.6	0.2184	44.6	0.2401	44.6	0.2304	44.6	0.2491	44.6	0.2103
44.7	0.0624	44.7	0.1032	44.7	0.2691	44.7	0.1392	44.7	0.226	44.7	0.2151	44.7	0.2404	44.7	0.2285	44.7	0.2495	44.7	0.2093
44.8	0.0622	44.8	0.0993	44.8	0.2703	44.8	0.1409	44.8	0.2275	44.8	0.2156	44.8	0.2406	44.8	0.2263	44.8	0.2494	44.8	0.2123
44.9	0.0599	44.9	0.0935	44.9	0.2673	44.9	0.1372	44.9	0.2265	44.9	0.2149	44.9	0.237	44.9	0.2241	44.9	0.247	44.9	0.2117
45	0.0595	45	0.0939	45	0.2693	45	0.1395	45	0.2297	45	0.2157	45	0.2409	45	0.2239	45	0.2447	45	0.213
45.1	0.0603999	45.1	0.0976999	45.1	0.2722	45.1	0.1487	45.1	0.2303	45.1	0.2151	45.1	0.2451	45.1	0.226	45.1	0.248	45.1	0.2167
45.2	0.0512	45.2	0.0914	45.2	0.2699	45.2	0.1502	45.2	0.2199	45.2	0.2078	45.2	0.2426	45.2	0.2177	45.2	0.2425	45.2	0.211
45.3	0.0465	45.3	0.0952	45.3	0.2688	45.3	0.1444	45.3	0.2187	45.3	0.2003	45.3	0.2466	45.3	0.2086	45.3	0.2386	45.3	0.2019
45.4	0.0489	45.4	0.1017	45.4	0.2731	45.4	0.1523	45.4	0.224	45.4	0.2004	45.4	0.2536	45.4	0.2151	45.4	0.2413	45.4	0.208
45.5	0.0537	45.5	0.1136	45.5	0.2694	45.5	0.1496	45.5	0.2274	45.5	0.2039	45.5	0.2589	45.5	0.2228	45.5	0.245	45.5	0.2108
45.6	0.0543	45.6	0.1153	45.6	0.2702	45.6	0.1448	45.6	0.2248	45.6	0.1975	45.6	0.2571	45.6	0.2196	45.6	0.2461	45.6	0.205
45.7	0.0533999	45.7	0.1173	45.7	0.2754	45.7	0.1393	45.7	0.2331	45.7	0.2022	45.7	0.2594	45.7	0.2176	45.7	0.255	45.7	0.2061
45.8	0.0476	45.8	0.1174	45.8	0.2865	45.8	0.1372	45.8	0.2337	45.8	0.2019	45.8	0.258	45.8	0.2205	45.8	0.2669	45.8	0.2091
45.9	0.0423	45.9	0.1175	45.9	0.2984	45.9	0.141	45.9	0.237	45.9	0.2064	45.9	0.2635	45.9	0.2254	45.9	0.273	45.9	0.2197
46	0.0410001	46	0.1156	46	0.3018	46	0.1447	46	0.2387	46	0.2092	46	0.2676	46	0.225	46	0.2732	46	0.223
46.1	0.0367	46.1	0.117	46.1	0.3019	46.1	0.145	46.1	0.2413	46.1	0.2124	46.1	0.2703	46.1	0.2253	46.1	0.2676	46.1	0.224
46.2	0.038	46.2	0.1184	46.2	0.3048	46.2	0.141	46.2	0.2435	46.2	0.2157	46.2	0.2755	46.2	0.2229	46.2	0.2608	46.2	0.2275
46.3	0.0414	46.3	0.1245	46.3	0.3063	46.3	0.137399	46.3	0.245999	46.3	0.2168	46.3	0.2779	46.3	0.2256	46.3	0.2667	46.3	0.2316
46.4	0.0455001	46.4	0.1257	46.4	0.305	46.4	0.1394	46.4	0.2457	46.4	0.217	46.4	0.2786	46.4	0.2308	46.4	0.2735	46.4	0.2324
46.5	0.0424	46.5	0.1265	46.5	0.3028	46.5	0.14	46.5	0.2442	46.5	0.2187	46.5	0.2748	46.5	0.2322	46.5	0.2732	46.5	0.2362
46.6	0.0455	46.6	0.1309	46.6	0.3015	46.6	0.1468	46.6	0.2457	46.6	0.2279	46.6	0.2746	46.6	0.2382	46.6	0.2737	46.6	0.2419
46.7	0.056	46.7	0.1406	46.7	0.302699	46.7	0.155799	46.7	0.250399	46.7	0.2379	46.7	0.2788	46.7	0.2455	46.7	0.2739	46.7	0.2501
46.8	0.0596999	46.8	0.1423	46.8	0.302	46.8	0.158499	46.8	0.253499	46.8	0.2412	46.8	0.2777	46.8	0.246	46.8	0.2787	46.8	0.2556
46.9	0.0561	46.9	0.1397	46.9	0.3017	46.9	0.1587	46.9	0.2521	46.9	0.2455	46.9	0.278	46.9	0.2442	46.9	0.2783	46.9	0.2544
47	0.0514	47	0.1427	47	0.2999	47	0.155	47	0.2472	47	0.2467	47	0.2794	47	0.2449	47	0.2759	47	0.2515
47.1	0.0479	47.1	0.1457	47.1	0.3008	47.1	0.1555	47.1	0.2459	47.1	0.2497	47.1	0.2897	47.1	0.2442	47.1	0.2759	47.1	0.2539
47.2	0.0506	47.2	0.1556	47.2	0.304499	47.2	0.160699	47.2	0.247999	47.2	0.2582	47.2	0.294	47.2	0.2477	47.2	0.2776	47.2	0.2571
47.3	0.0492001	47.3	0.1534	47.3	0.3039	47.3	0.1607	47.3	0.2475	47.3	0.2582	47.3	0.2978	47.3	0.2457	47.3	0.2813	47.3	0.2602
47.4	0.0508	47.4	0.151	47.4	0.3028	47.4	0.1611	47.4	0.2486	47.4	0.2585	47.4	0.2974	47.4	0.25	47.4	0.28	47.4	0.2611
47.5	0.0565	47.5	0.1578	47.5	0.3009	47.5	0.1709	47.5	0.2575	47.5	0.2648	47.5	0.303	47.5	0.2592	47.5	0.2812	47.5	0.2696
47.6	0.0553	47.6	0.1537	47.6	0.2956	47.6	0.1724	47.6	0.2555	47.6	0.2627	47.6	0.3036	47.6	0.2602	47.6	0.2785	47.6	0.2675
47.7	0.0531	47.7	0.1499	47.7	0.2883	47.7	0.1744	47.7	0.2547	47.7	0.262	47.7	0.3052	47.7	0.2622	47.7	0.2803	47.7	0.2696
47.8	0.0608	47.8	0.1512	47.8	0.2837	47.8	0.176799	47.8	0.259299	47.8	0.2664	47.8	0.3114	47.8	0.2645	47.8	0.2804	47.8	0.2718
47.9	0.06	47.9	0.1493	47.9	0.2886	47.9	0.1756	47.9	0.2585	47.9	0.2725	47.9	0.316	47.9	0.2681	47.9	0.283	47.9	0.2732
48	0.0564	48	0.1481	48	0.2886	48	0.1749	48	0.2569	48	0.2698	48	0.3133	48	0.2626	48	0.2844	48	0.2683
48.1	0.0623	48.1	0.1527	48.1	0.2923	48.1	0.1796	48.1	0.2638	48.1	0.2751	48.1	0.3172	48.1	0.2724	48.1	0.2908	48.1	0.273
48.2	0.0632	48.2	0.1532	48.2	0.2918	48.2	0.1769	48.2	0.2639	48.2	0.2756	48.2	0.3206	48.2	0.2751	48.2	0.2858	48.2	0.2703
48.3	0.0675	48.3	0.1602	48.3	0.302	48.3	0.1795	48.3	0.2647	48.3	0.2792	48.3	0.3204	48.3	0.2759	48.3	0.2911	48.3	0.2689
48.4	0.0716	48.4	0.1649	48.4	0.2986	48.4	0.186	48.4	0.2662	48.4	0.2864	48.4	0.3171	48.4	0.2804	48.4	0.2969	48.4	0.2706
48.5	0.0773	48.5	0.1743	48.5	0.3054	48.5	0.1916	48.5	0.2758	48.5	0.2948	48.5	0.3182	48.5	0.2847	48.5	0.303	48.5	0.2758
48.6	0.0773	48.6	0.1736	48.6	0.3037	48.6	0.1963	48.6	0.2773	48.6	0.2967	48.6	0.3163	48.6	0.2819	48.6	0.3072	48.6	0.2783
48.7	0.0763	48.7	0.1719	48.7	0.3007	48.7	0.198	48.7	0.2749	48.7	0.3004	48.7	0.3146	48.7	0.2807	48.7	0.3054	48.7	0.2744
48.8	0.0763	48.8	0.1703	48.8	0.2934	48.8	0.2027	48.8	0.2735	48.8	0.2987	48.8	0.3121	48.8	0.2802	48.8	0.2995	48.8	0.2672
48.9	0.0785001	48.9	0.1738	48.9	0.2915	48.9	0.2094	48.9	0.2754	48.9	0.303	48.9	0.3148	48.9	0.2875	48.9	0.2993	48.9	0.2652
49	0.0769	49	0.1606	49	0.287	49	0.2103	49	0.2709	49	0.3009	49	0.3118	49	0.2841	49	0.2914	49	0.2559
49.1	0.0806	49.1	0.1608	49.1	0.2904	49.1	0.2166	49.1	0.2769	49.1	0.3083	49.1	0.3171	49.1	0.2945	49.1	0.2939	49.1	0.2589
49.2	0.0822	49.2	0.1581	49.2	0.2887	49.2	0.219	49.2	0.2798	49.2	0.3111	49.2	0.3142	49.2	0.3007	49.2	0.2933	49.2	0.2607
49.3	0.0834	49.3	0.1605	49.3	0.2925	49.3	0.2235	49.3	0.2845	49.3	0.3165	49.3	0.3149	49.3	0.3045	49.3	0.2914	49.3	0.2603
49.4	0.084	49.4	0.1654	49.4	0.2981	49.4	0.231	49.4	0.291	49.4	0.326	49.4	0.3188	49.4	0.3087	49.4	0.2979	49.4	0.2708
49.5	0.0848	49.5	0.1645	49.5	0.2953	49.5	0.2302	49.5	0.2915	49.5	0.3281	49.5	0.313	49.5	0.308	49.5	0.2922	49.5	0.2681
49.6	0.0789	49.6	0.1572	49.6	0.2852	49.6	0.2238	49.6	0.2895	49.6	0.3209	49.6	0.307	49.6	0.3066	49.6	0.2803	49.6	0.2612
49.7	0.0792	49.7	0.1565	49.7	0.2838	49.7	0.2246	49.7	0.2938	49.7	0.3256	49.7	0.3101	49.7	0.3057	49.7	0.2868	49.7	0.2603
49.8	0.0809	49.8	0.1626	49.8	0.2819	49.8	0.227799	49.8	0.302599	49.8	0.3315	49.8	0.3167	49.8	0.3143	49.8	0.2887	49.8	0.2659
49.9	0.0791	49.9	0.1684	49.9	0.2811	49.9	0.2311	49.9	0.3055	49.9	0.3332	49.9	0.3119	49.9	0.3192	49.9	0.2894	49.9	0.2664
50	0.0777	50	0.1707	50	0.2807	50	0.2386	50	0.3093	50	0.3411	50	0.3091	50	0.3237	50	0.2872	50	0.2667
50.1	0.0841	50.1	0.1715	50.1	0.2813	50.1	0.2427	50.1	0.3121	50.1	0.3507	50.1	0.3099	50.1	0.3268	50.1	0.2919	50.1	0.2699
50.2	0.0878999	50.2	0.173	50.2	0.286899	50.2	0.245199	50.2	0.312899	50.2	0.3574	50.2	0.3097	50.2	0.3289	50.2	0.2949	50.2	0.2777
50.3	0.0887	50.3	0.1712	50.3	0.2971	50.3	0.2528	50.3	0.3169	50.3	0.3569	50.3	0.3091	50.3	0.3321	50.3	0.2991	50.3	0.2743
50.4	0.0919	50.4	0.1808	50.4	0.3046	50.4	0.2607	50.4	0.33	50.4	0.3661	50.4	0.3142	50.4	0.3392	50.4	0.31	50.4	0.2761
50.5	0.096	50.5	0.1947	50.5	0.3115	50.5	0.2638	50.5	0.3361	50.5	0.3796	50.5	0.3174	50.5	0.3479	50.5	0.3236	50.5	0.2867
50.6	0.101	50.6	0.2005	50.6	0.3175	50.6	0.2686	50.6	0.3366	50.6	0.3869	50.6	0.317	50.6	0.3493	50.6	0.3249	50.6	0.2945
50.7	0.1027	50.7	0.2097	50.7	0.328399	50.7	0.275799	50.7	0.344799	50.7	0.3896	50.7	0.3223	50.7	0.3561	50.7	0.338	50.7	0.3023
50.8	0.0993	50.8	0.2153	50.8	0.3247	50.8	0.2772	50.8	0.3469	50.8	0.3901	50.8	0.3295	50.8	0.3581	50.8	0.3434	50.8	0.3077
50.9	0.0929	50.9	0.2157	50.9	0.3264	50.9	0.2686	50.9	0.343	50.9	0.3787	50.9	0.3255	50.9	0.3536	50.9	0.3389	50.9	0.2997
51	0.0907	51	0.212	51	0.3257	51	0.2653	51	0.338	51	0.3714	51	0.3274	51	0.3506	51	0.3358	51	0.2971
51.1	0.0854	51.1	0.2089	51.1	0.3269	51.1	0.2697	51.1	0.3378	51.1	0.3712	51.1	0.3326	51.1	0.3507	51.1	0.3409	51.1	0.2955
51.2	0.0849001	51.2	0.2102	51.2	0.3271	51.2	0.2685	51.2	0.338	51.2	0.3727	51.2	0.3359	51.2	0.3509	51.2	0.3474	51.2	0.3003
51.3	0.087	51.3	0.2121	51.3	0.3273	51.3	0.268	51.3	0.338	51.3	0.3716	51.3	0.3395	51.3	0.3523	51.3	0.3435	51.3	0.3017
51.4	0.0848	51.4	0.2085	51.4	0.3314	51.4	0.2664	51.4	0.3401	51.4	0.3701	51.4	0.3424	51.4	0.3571	51.4	0.3351	51.4	0.3026
51.5	0.0812	51.5	0.2059	51.5	0.3253	51.5	0.2662	51.5	0.3376	51.5	0.3645	51.5	0.3403	51.5	0.3564	51.5	0.335	51.5	0.298
51.6	0.0791	51.6	0.207	51.6	0.3251	51.6	0.2623	51.6	0.3371	51.6	0.3637	51.6	0.34	51.6	0.3619	51.6	0.3382	51.6	0.298
51.7	0.0772	51.7	0.2035	51.7	0.3246	51.7	0.261	51.7	0.3358	51.7	0.3621	51.7	0.3413	51.7	0.363	51.7	0.3377	51.7	0.2937
51.8	0.0778	51.8	0.1997	51.8	0.3264	51.8	0.2617	51.8	0.3353	51.8	0.3589	51.8	0.3447	51.8	0.3662	51.8	0.3416	51.8	0.2949
51.9	0.0785	51.9	0.1998	51.9	0.3293	51.9	0.2615	51.9	0.3336	51.9	0.3613	51.9	0.3419	51.9	0.3683	51.9	0.3413	51.9	0.2977
52	0.0781	52	0.2	52	0.3275	52	0.265	52	0.3319	52	0.3601	52	0.3437	52	0.3696	52	0.3417	52	0.2979
52.1	0.0775	52.1	0.2017	52.1	0.3281	52.1	0.271	52.1	0.3326	52.1	0.3568	52.1	0.3427	52.1	0.373	52.1	0.3452	52.1	0.2999
52.2	0.0799999	52.2	0.2027	52.2	0.3282	52.2	0.2712	52.2	0.3297	52.2	0.3595	52.2	0.3405	52.2	0.3752	52.2	0.3465	52.2	0.2978
52.3	0.0819	52.3	0.2055	52.3	0.331	52.3	0.275199	52.3	0.332899	52.3	0.3616	52.3	0.3373	52.3	0.3773	52.3	0.3517	52.3	0.2964
52.4	0.0809	52.4	0.2072	52.4	0.3274	52.4	0.274	52.4	0.3333	52.4	0.3598	52.4	0.3365	52.4	0.3778	52.4	0.3567	52.4	0.2975
52.5	0.0843	52.5	0.205	52.5	0.3283	52.5	0.2762	52.5	0.3347	52.5	0.3592	52.5	0.3351	52.5	0.3778	52.5	0.3589	52.5	0.3004
52.6	0.0893	52.6	0.2032	52.6	0.327	52.6	0.2778	52.6	0.3368	52.6	0.3592	52.6	0.3342	52.6	0.3805	52.6	0.3617	52.6	0.3038
52.7	0.0941	52.7	0.2016	52.7	0.3292	52.7	0.2846	52.7	0.3368	52.7	0.3586	52.7	0.3349	52.7	0.3817	52.7	0.362	52.7	0.3072
52.8	0.0944	52.8	0.2004	52.8	0.3308	52.8	0.283	52.8	0.335	52.8	0.3558	52.8	0.3348	52.8	0.3784	52.8	0.3638	52.8	0.3057
52.9	0.0953999	52.9	0.1972	52.9	0.3302	52.9	0.2847	52.9	0.3369	52.9	0.3555	52.9	0.3357	52.9	0.3792	52.9	0.3613	52.9	0.3058
53	0.0974001	53	0.1974	53	0.3273	53	0.2894	53	0.3409	53	0.3546	53	0.3351	53	0.3809	53	0.3643	53	0.3054
53.1	0.1005	53.1	0.2013	53.1	0.3291	53.1	0.2905	53.1	0.3398	53.1	0.357	53.1	0.3417	53.1	0.3859	53.1	0.3703	53.1	0.3091
53.2	0.1002	53.2	0.2027	53.2	0.3297	53.2	0.2953	53.2	0.3372	53.2	0.3553	53.2	0.346	53.2	0.3907	53.2	0.3758	53.2	0.3108
53.3	0.1016	53.3	0.2043	53.3	0.3301	53.3	0.2977	53.3	0.3425	53.3	0.3505	53.3	0.3498	53.3	0.3908	53.3	0.3757	53.3	0.3111
53.4	0.1024	53.4	0.2085	53.4	0.3326	53.4	0.3036	53.4	0.3443	53.4	0.3542	53.4	0.3538	53.4	0.3929	53.4	0.3739	53.4	0.3129
53.5	0.1054	53.5	0.2134	53.5	0.3305	53.5	0.3108	53.5	0.3444	53.5	0.3536	53.5	0.3624	53.5	0.3924	53.5	0.3732	53.5	0.3178
53.6	0.1095	53.6	0.2131	53.6	0.3363	53.6	0.3112	53.6	0.3422	53.6	0.3572	53.6	0.371	53.6	0.3974	53.6	0.3764	53.6	0.3246
53.7	0.1155	53.7	0.2097	53.7	0.3345	53.7	0.3102	53.7	0.3402	53.7	0.3612	53.7	0.3795	53.7	0.3937	53.7	0.3755	53.7	0.331
53.8	0.1232	53.8	0.2128	53.8	0.3391	53.8	0.308999	53.8	0.342499	53.8	0.3645	53.8	0.385	53.8	0.3976	53.8	0.3832	53.8	0.3372
53.9	0.1225	53.9	0.218	53.9	0.3366	53.9	0.3046	53.9	0.3401	53.9	0.3653	53.9	0.3859	53.9	0.3971	53.9	0.3822	53.9	0.3427
54	0.1241	54	0.2213	54	0.3336	54	0.3063	54	0.3402	54	0.3663	54	0.3871	54	0.3979	54	0.3837	54	0.3448
54.1	0.1194	54.1	0.2108	54.1	0.3264	54.1	0.294	54.1	0.3324	54.1	0.3602	54.1	0.3814	54.1	0.393	54.1	0.3804	54.1	0.3357
54.2	0.1223	54.2	0.2194	54.2	0.331399	54.2	0.294899	54.2	0.335899	54.2	0.3629	54.2	0.3895	54.2	0.3982	54.2	0.3887	54.2	0.3415
54.3	0.1287	54.3	0.2246	54.3	0.3305	54.3	0.298799	54.3	0.343199	54.3	0.3616	54.3	0.3944	54.3	0.3991	54.3	0.392	54.3	0.3473
54.4	0.131	54.4	0.221	54.4	0.327	54.4	0.3007	54.4	0.3422	54.4	0.3614	54.4	0.3954	54.4	0.3908	54.4	0.3913	54.4	0.343
54.5	0.1306	54.5	0.2121	54.5	0.3298	54.5	0.2998	54.5	0.3446	54.5	0.3586	54.5	0.3967	54.5	0.3891	54.5	0.3931	54.5	0.3384
54.6	0.1338	54.6	0.2107	54.6	0.3323	54.6	0.3038	54.6	0.3384	54.6	0.3623	54.6	0.3932	54.6	0.3917	54.6	0.3989	54.6	0.341
54.7	0.131	54.7	0.2061	54.7	0.3321	54.7	0.3011	54.7	0.3383	54.7	0.3636	54.7	0.3854	54.7	0.39	54.7	0.3975	54.7	0.3382
54.8	0.1322	54.8	0.2033	54.8	0.3323	54.8	0.3043	54.8	0.3391	54.8	0.3585	54.8	0.382	54.8	0.3898	54.8	0.3981	54.8	0.3417
54.9	0.1355	54.9	0.2005	54.9	0.3309	54.9	0.2984	54.9	0.3343	54.9	0.3588	54.9	0.3841	54.9	0.3818	54.9	0.402	54.9	0.3441
55	0.1442	55	0.2075	55	0.3348	55	0.3012	55	0.3319			55	0.3924	55	0.3914	55	0.4105	55	0.3519

## Sheet: Fig.2e-1
Run 1; Ch 8; Cy 8; Corr; DDI#4; conc=31.2_X	Run 1; Ch 8; Cy 8; Corr; DDI#4; conc=31.2_Y	Run 1; Ch 8; Cy 9; Corr; DDI#4; conc=62.5_X	Run 1; Ch 8; Cy 9; Corr; DDI#4; conc=62.5_Y	Run 1; Ch 8; Cy 10; Corr; DDI#4; conc=125_X	Run 1; Ch 8; Cy 10; Corr; DDI#4; conc=125_Y	Run 1; Ch 8; Cy 11; Corr; DDI#4; conc=250_X	Run 1; Ch 8; Cy 11; Corr; DDI#4; conc=250_Y	Run 1; Ch 8; Cy 12; Corr; DDI#4; conc=500_X	Run 1; Ch 8; Cy 12; Corr; DDI#4; conc=500_Y
-37	-0.19335	-36.9	-0.0523	-36.9	-0.1071	-36.8	-0.335244	-36.8	-0.229044
-36.9	-0.0902058	-36.8	-0.19145	-36.8	-0.26175	-36.7	-0.28895	-36.7	-0.36145
-36.8	-0.20645	-36.7	-0.23865	-36.7	-0.24345	-36.6	-0.4286	-36.6	-0.4607
-36.7	-0.120155	-36.6	-0.208498	-36.6	-0.251198	-36.5	-0.19565	-36.5	-0.24195
-36.6	-0.166098	-36.5	-0.10835	-36.5	-0.14385	-36.4	-0.0805	-36.4	-0.0773
-36.5	0.03705	-36.4	0.1351	-36.4	0.0858	-36.3	0.130798	-36.3	0.199698
-36.4	-0.00799799	-36.3	0.2351	-36.3	0.00829999	-36.2	0.11455	-36.2	0.15675
-36.3	-0.0193	-36.2	0.04775	-36.2	-0.18445	-36.1	0.1029	-36.1	0.0693
-36.2	-0.073049	-36.1	0.0617006	-36.1	-0.157299	-36	0.10035	-36	0.00964999
-36.1	-0.0716994	-36	-0.04635	-36	-0.15575	-35.9	0.0344	-35.9	-0.0181
-36	-0.11685	-35.9	-0.0128	-35.9	-0.1217	-35.8	0.0380988	-35.8	-0.0343012
-35.9	-0.0282988	-35.8	-0.0456	-35.8	-0.0995	-35.7	0.03125	-35.7	-0.03565
-35.8	-0.0241	-35.7	-0.07175	-35.7	-0.12195	-35.6	-0.02995	-35.6	-0.10295
-35.7	-0.0524489	-35.6	-0.013349	-35.6	-0.081849	-35.5	-0.04375	-35.5	-0.06855
-35.6	-0.046649	-35.5	-0.02565	-35.5	-0.09605	-35.4	-0.0629	-35.4	-0.0585
-35.5	-0.03875	-35.4	-0.0862	-35.4	-0.0943	-35.3	-0.0960515	-35.3	-0.111251
-35.4	-0.0380985	-35.3	-0.06725	-35.3	-0.10445	-35.2	-0.12155	-35.2	-0.12055
-35.3	-0.04505	-35.2	-0.06725	-35.2	-0.13425	-35.1	-0.12975	-35.1	-0.11825
-35.2	-0.0606498	-35.1	-0.0630498	-35.1	-0.10245	-35	-0.1358	-35	-0.1293
-35.1	-0.0353498	-35	-0.0394	-35	-0.1125	-34.9	-0.13345	-34.9	-0.12015
-35	-0.0307	-34.9	-0.03035	-34.9	-0.10335	-34.8	-0.11795	-34.8	-0.11445
-34.9	-0.0404497	-34.8	-0.04855	-34.8	-0.12325	-34.7	-0.12335	-34.7	-0.12305
-34.8	-0.02675	-34.7	-0.05155	-34.7	-0.11915	-34.6	-0.13165	-34.6	-0.14815
-34.7	-0.0193504	-34.6	-0.0624497	-34.6	-0.12505	-34.5	-0.1374	-34.5	-0.1412
-34.6	-0.0297497	-34.5	-0.0586	-34.5	-0.1136	-34.4	-0.13205	-34.4	-0.13185
-34.5	-0.0169	-34.4	-0.05295	-34.4	-0.10865	-34.3	-0.1273	-34.3	-0.1297
-34.4	-0.0163502	-34.3	-0.0457	-34.3	-0.1087	-34.2	-0.12375	-34.2	-0.12445
-34.3	-0.0223	-34.2	-0.05095	-34.2	-0.12165	-34.1	-0.1159	-34.1	-0.1211
-34.2	-0.0233499	-34.1	-0.0504001	-34.1	-0.1158	-34	-0.11475	-34	-0.12115
-34.1	-0.0164001	-34	-0.04715	-34	-0.11655	-33.9	-0.1209	-33.9	-0.1215
-34	-0.01595	-33.9	-0.0506	-33.9	-0.12	-33.8	-0.1085	-33.8	-0.1172
-33.9	-0.0274999	-33.8	-0.0482	-33.8	-0.1178	-33.7	-0.0911	-33.7	-0.1101
-33.8	-0.0215	-33.7	-0.0433	-33.7	-0.1128	-33.6	-0.07395	-33.6	-0.09235
-33.7	-0.0253997	-33.6	-0.0504496	-33.6	-0.10365	-33.5	-0.0767	-33.5	-0.0781
-33.6	-0.0190496	-33.5	-0.0545	-33.5	-0.0928	-33.4	-0.0617	-33.4	-0.0745
-33.5	-0.0236	-33.4	-0.0562	-33.4	-0.0848	-33.3	-0.0556003	-33.3	-0.0796003
-33.4	-0.0270997	-33.3	-0.0624	-33.3	-0.0889	-33.2	-0.05925	-33.2	-0.07625
-33.3	-0.0317	-33.2	-0.05795	-33.2	-0.08435	-33.1	-0.0565	-33.1	-0.071
-33.2	-0.0335498	-33.1	-0.0525	-33.1	-0.0826	-33	-0.0725	-33	-0.0694
-33.1	-0.0312	-33	-0.047	-33	-0.0807	-32.9	-0.07965	-32.9	-0.07585
-33	-0.0307	-32.9	-0.05035	-32.9	-0.08605	-32.8	-0.0854497	-32.8	-0.0833497
-32.9	-0.0248503	-32.8	-0.04385	-32.8	-0.09175	-32.7	-0.09305	-32.7	-0.09175
-32.8	-0.01605	-32.7	-0.04875	-32.7	-0.09875	-32.6	-0.10065	-32.6	-0.09385
-32.7	-0.0230504	-32.6	-0.0463506	-32.6	-0.0911506	-32.5	-0.11465	-32.5	-0.10955
-32.6	-0.0251506	-32.5	-0.06095	-32.5	-0.10195	-32.4	-0.12335	-32.4	-0.11055
-32.5	-0.02245	-32.4	-0.05625	-32.4	-0.11145	-32.3	-0.12795	-32.3	-0.10915
-32.4	-0.0237505	-32.3	-0.05665	-32.3	-0.12085	-32.2	-0.13285	-32.2	-0.12815
-32.3	-0.03025	-32.2	-0.06805	-32.2	-0.11595	-32.1	-0.12545	-32.1	-0.12915
-32.2	-0.0305502	-32.1	-0.0642502	-32.1	-0.12215	-32	-0.1137	-32	-0.1396
-32.1	-0.0361502	-32	-0.0657	-32	-0.1323	-31.9	-0.10835	-31.9	-0.13705
-32	-0.0415	-31.9	-0.0616499	-31.9	-0.13095	-31.8	-0.1027	-31.8	-0.1372
-31.9	-0.0445498	-31.8	-0.062	-31.8	-0.1287	-31.7	-0.09825	-31.7	-0.13485
-31.8	-0.0432	-31.7	-0.05905	-31.7	-0.12595	-31.6	-0.10025	-31.6	-0.13545
-31.7	-0.0402501	-31.6	-0.07075	-31.6	-0.13005	-31.5	-0.11285	-31.5	-0.14035
-31.6	-0.03835	-31.5	-0.07055	-31.5	-0.11885	-31.4	-0.1121	-31.4	-0.1396
-31.5	-0.03915	-31.4	-0.0730001	-31.4	-0.1163	-31.3	-0.11035	-31.3	-0.13855
-31.4	-0.0391001	-31.3	-0.07315	-31.3	-0.12645	-31.2	-0.1057	-31.2	-0.1372
-31.3	-0.03895	-31.2	-0.0679	-31.2	-0.1235	-31.1	-0.0977001	-31.1	-0.1319
-31.2	-0.0347999	-31.1	-0.0629	-31.1	-0.1187	-31	-0.095	-31	-0.1322
-31.1	-0.0294	-31	-0.0628	-31	-0.1146	-30.9	-0.0966	-30.9	-0.1354
-31	-0.0279	-30.9	-0.0642	-30.9	-0.1147	-30.8	-0.0982	-30.8	-0.1361
-30.9	-0.0307001	-30.8	-0.0673	-30.8	-0.1147	-30.7	-0.09945	-30.7	-0.13505
-30.8	-0.0342	-30.7	-0.06365	-30.7	-0.11445	-30.6	-0.0987	-30.6	-0.1359
-30.7	-0.03275	-30.6	-0.0613	-30.6	-0.1129	-30.5	-0.09695	-30.5	-0.13275
-30.6	-0.0349	-30.5	-0.06295	-30.5	-0.10985	-30.4	-0.09355	-30.4	-0.12875
-30.5	-0.03675	-30.4	-0.0573501	-30.4	-0.10415	-30.3	-0.096	-30.3	-0.1321
-30.4	-0.0354501	-30.3	-0.0602	-30.3	-0.1063	-30.2	-0.093	-30.2	-0.1264
-30.3	-0.0408	-30.2	-0.0575	-30.2	-0.1049	-30.1	-0.0897	-30.1	-0.1224
-30.2	-0.039	-30.1	-0.057	-30.1	-0.1028	-30	-0.09255	-30	-0.11985
-30.1	-0.0373	-30	-0.05565	-30	-0.10005	-29.9	-0.0931	-29.9	-0.1215
-30	-0.03665	-29.9	-0.0597	-29.9	-0.0995	-29.8	-0.093	-29.8	-0.1188
-29.9	-0.0351999	-29.8	-0.0599	-29.8	-0.0983	-29.7	-0.0958	-29.7	-0.121
-29.8	-0.035	-29.7	-0.0614	-29.7	-0.0993	-29.6	-0.09505	-29.6	-0.12345
-29.7	-0.0378	-29.6	-0.06355	-29.6	-0.09715	-29.5	-0.09755	-29.5	-0.12405
-29.6	-0.04145	-29.5	-0.06095	-29.5	-0.09565	-29.4	-0.0974	-29.4	-0.1211
-29.5	-0.04205	-29.4	-0.0572	-29.4	-0.0949	-29.3	-0.09765	-29.3	-0.11985
-29.4	-0.0411999	-29.3	-0.05165	-29.3	-0.09955	-29.2	-0.09715	-29.2	-0.11865
-29.3	-0.04365	-29.2	-0.05455	-29.2	-0.09635	-29.1	-0.0917001	-29.1	-0.1165
-29.2	-0.0445499	-29.1	-0.0513	-29.1	-0.0941	-29	-0.09185	-29	-0.11475
-29.1	-0.0434	-29	-0.04705	-29	-0.09085	-28.9	-0.0934	-28.9	-0.1132
-29	-0.04225	-28.9	-0.0433	-28.9	-0.0962	-28.8	-0.09155	-28.8	-0.11485
-28.9	-0.0416	-28.8	-0.04375	-28.8	-0.09535	-28.7	-0.09415	-28.7	-0.11485
-28.8	-0.04075	-28.7	-0.04535	-28.7	-0.09595	-28.6	-0.0952	-28.6	-0.1157
-28.7	-0.04225	-28.6	-0.0452	-28.6	-0.0932	-28.5	-0.09645	-28.5	-0.12175
-28.6	-0.0398	-28.5	-0.04265	-28.5	-0.09195	-28.4	-0.09535	-28.4	-0.12255
-28.5	-0.03905	-28.4	-0.04465	-28.4	-0.09215	-28.3	-0.0951	-28.3	-0.1215
-28.4	-0.04405	-28.3	-0.0425	-28.3	-0.0937	-28.2	-0.09365	-28.2	-0.11905
-28.3	-0.0443	-28.2	-0.04245	-28.2	-0.09275	-28.1	-0.0909	-28.1	-0.1182
-28.2	-0.04125	-28.1	-0.0428	-28.1	-0.0913	-28	-0.0905	-28	-0.1162
-28.1	-0.042	-28	-0.045	-28	-0.0916	-27.9	-0.08765	-27.9	-0.11705
-28	-0.0436	-27.9	-0.04775	-27.9	-0.09155	-27.8	-0.08985	-27.8	-0.11555
-27.9	-0.04395	-27.8	-0.0455499	-27.8	-0.0949499	-27.7	-0.0896	-27.7	-0.1115
-27.8	-0.0440499	-27.7	-0.0438	-27.7	-0.0943	-27.6	-0.08775	-27.6	-0.11655
-27.7	-0.041	-27.6	-0.04475	-27.6	-0.09435	-27.5	-0.0829	-27.5	-0.1174
-27.6	-0.04145	-27.5	-0.0451	-27.5	-0.0978	-27.4	-0.0819	-27.4	-0.1164
-27.5	-0.0395	-27.4	-0.0415999	-27.4	-0.0977999	-27.3	-0.08135	-27.3	-0.11675
-27.4	-0.0375999	-27.3	-0.0409499	-27.3	-0.0976499	-27.2	-0.08145	-27.2	-0.11885
-27.3	-0.0405499	-27.2	-0.03895	-27.2	-0.09755	-27.1	-0.0798	-27.1	-0.1157
-27.2	-0.04185	-27.1	-0.0402	-27.1	-0.0995	-27	-0.0819	-27	-0.1139
-27.1	-0.0442	-27	-0.039	-27	-0.0984	-26.9	-0.0854	-26.9	-0.1097
-27	-0.0455	-26.9	-0.0427	-26.9	-0.0969	-26.8	-0.08515	-26.8	-0.11275
-26.9	-0.0454999	-26.8	-0.0385499	-26.8	-0.0947499	-26.7	-0.08665	-26.7	-0.10865
-26.8	-0.0468499	-26.7	-0.03635	-26.7	-0.09445	-26.6	-0.0870501	-26.6	-0.10385
-26.7	-0.0467499	-26.6	-0.03175	-26.6	-0.09275	-26.5	-0.0860501	-26.5	-0.10245
-26.6	-0.0438499	-26.5	-0.02815	-26.5	-0.09245	-26.4	-0.08725	-26.4	-0.10335
-26.5	-0.0453499	-26.4	-0.0272499	-26.4	-0.0904499	-26.3	-0.0879	-26.3	-0.1037
-26.4	-0.0436498	-26.3	-0.0266	-26.3	-0.089	-26.2	-0.0889	-26.2	-0.1062
-26.3	-0.0391	-26.2	-0.0307	-26.2	-0.0926	-26.1	-0.0891001	-26.1	-0.102
-26.2	-0.0401999	-26.1	-0.0296	-26.1	-0.0896	-26	-0.08865	-26	-0.09645
-26.1	-0.0389999	-26	-0.02535	-26	-0.08655	-25.9	-0.0864	-25.9	-0.0934
-26	-0.0371499	-25.9	-0.0204999	-25.9	-0.0850999	-25.8	-0.08705	-25.8	-0.08945
-25.9	-0.0348998	-25.8	-0.01755	-25.8	-0.08305	-25.7	-0.0889	-25.7	-0.0897
-25.8	-0.03195	-25.7	-0.0161	-25.7	-0.0833	-25.6	-0.0892501	-25.6	-0.0909501
-25.7	-0.0317999	-25.6	-0.01225	-25.6	-0.08545	-25.5	-0.0903	-25.5	-0.0906
-25.6	-0.02965	-25.5	-0.0123	-25.5	-0.0885	-25.4	-0.0896	-25.4	-0.088
-25.5	-0.0312999	-25.4	-0.0086999	-25.4	-0.0929999	-25.3	-0.089	-25.3	-0.0838
-25.4	-0.0286998	-25.3	-0.00689996	-25.3	-0.0939	-25.2	-0.08855	-25.2	-0.08335
-25.3	-0.0246	-25.2	-0.00655001	-25.2	-0.09205	-25.1	-0.08825	-25.1	-0.08125
-25.2	-0.02465	-25.1	-0.00955001	-25.1	-0.08955	-25	-0.0914	-25	-0.0806
-25.1	-0.02115	-25	-0.0134	-25	-0.0929	-24.9	-0.0892	-24.9	-0.0767
-25	-0.0223999	-24.9	-0.00959995	-24.9	-0.0911	-24.8	-0.08635	-24.8	-0.07435
-24.9	-0.0229999	-24.8	-0.00684996	-24.8	-0.09005	-24.7	-0.08265	-24.7	-0.07695
-24.8	-0.02065	-24.7	-0.00535001	-24.7	-0.09485	-24.6	-0.0794501	-24.6	-0.0762501
-24.7	-0.02085	-24.6	-0.00575001	-24.6	-0.09145	-24.5	-0.0796501	-24.5	-0.0761501
-24.6	-0.0195499	-24.5	-0.00645001	-24.5	-0.09085	-24.4	-0.08185	-24.4	-0.08235
-24.5	-0.01805	-24.4	-0.00824999	-24.4	-0.09685	-24.3	-0.0845	-24.3	-0.087
-24.4	-0.01845	-24.3	-0.0112999	-24.3	-0.1029	-24.2	-0.0804	-24.2	-0.0873
-24.3	-0.0211999	-24.2	-0.0117	-24.2	-0.1043	-24.1	-0.0754501	-24.1	-0.0877501
-24.2	-0.0224999	-24.1	-0.01035	-24.1	-0.10355	-24	-0.0753501	-24	-0.0872501
-24.1	-0.0213499	-24	-0.00695	-24	-0.10145	-23.9	-0.0726	-23.9	-0.0849
-24	-0.0190499	-23.9	-0.00209991	-23.9	-0.1031	-23.8	-0.06555	-23.8	-0.07905
-23.9	-0.0202998	-23.8	0.00275004	-23.8	-0.10085	-23.7	-0.06655	-23.7	-0.07875
-23.8	-0.01825	-23.7	0.00415	-23.7	-0.10055	-23.6	-0.0673	-23.6	-0.0789
-23.7	-0.01805	-23.6	0.00380001	-23.6	-0.1028	-23.5	-0.0693	-23.5	-0.0788
-23.6	-0.0172	-23.5	0.003	-23.5	-0.1065	-23.4	-0.0698	-23.4	-0.0795
-23.5	-0.0149999	-23.4	-9.99102e-05	-23.4	-0.1068	-23.3	-0.06775	-23.3	-0.07885
-23.4	-0.0143999	-23.3	0.00065005	-23.3	-0.10345	-23.2	-0.0666	-23.2	-0.0771
-23.3	-0.00924995	-23.2	-0.00369999	-23.2	-0.0998	-23.1	-0.06595	-23.1	-0.07755
-23.2	-0.00889996	-23.1	-0.00415	-23.1	-0.10135	-23	-0.06815	-23	-0.07625
-23.1	-0.01075	-23	-0.00765	-23	-0.10225	-22.9	-0.0682	-22.9	-0.0776
-23	-0.01185	-22.9	-0.0123999	-22.9	-0.1057	-22.8	-0.0674	-22.8	-0.0782
-22.9	-0.0169999	-22.8	-0.0147	-22.8	-0.0994	-22.7	-0.0708	-22.7	-0.0731
-22.8	-0.0176	-22.7	-0.0127	-22.7	-0.1003	-22.6	-0.0688	-22.6	-0.0711
-22.7	-0.0201	-22.6	-0.0135	-22.6	-0.1015	-22.5	-0.0695	-22.5	-0.0732
-22.6	-0.0197	-22.5	-0.0155	-22.5	-0.1011	-22.4	-0.06675	-22.4	-0.07135
-22.5	-0.0228	-22.4	-0.01315	-22.4	-0.10105	-22.3	-0.0682	-22.3	-0.0722
-22.4	-0.0248499	-22.3	-0.00899997	-22.3	-0.0989	-22.2	-0.06765	-22.2	-0.07465
-22.3	-0.0216	-22.2	-0.01105	-22.2	-0.09485	-22.1	-0.0679	-22.1	-0.0746
-22.2	-0.02385	-22.1	-0.0104	-22.1	-0.0951	-22	-0.0691501	-22	-0.0739501
-22.1	-0.0259999	-22	-0.00804999	-22	-0.09495	-21.9	-0.07085	-21.9	-0.07435
-22	-0.02165	-21.9	-0.00744999	-21.9	-0.09495	-21.8	-0.07345	-21.8	-0.07735
-21.9	-0.02295	-21.8	-0.01125	-21.8	-0.09695	-21.7	-0.0748	-21.7	-0.0814
-21.8	-0.02485	-21.7	-0.018	-21.7	-0.0989	-21.6	-0.07545	-21.6	-0.07955
-21.7	-0.0275	-21.6	-0.01955	-21.6	-0.09815	-21.5	-0.07645	-21.5	-0.07885
-21.6	-0.03295	-21.5	-0.01985	-21.5	-0.09735	-21.4	-0.0795	-21.4	-0.0751
-21.5	-0.03325	-21.4	-0.0221	-21.4	-0.0988	-21.3	-0.0808	-21.3	-0.0718
-21.4	-0.0348999	-21.3	-0.0256	-21.3	-0.0997	-21.2	-0.08345	-21.2	-0.07115
-21.3	-0.0377	-21.2	-0.02665	-21.2	-0.10745	-21.1	-0.0809499	-21.1	-0.0770499
-21.2	-0.0346501	-21.1	-0.03555	-21.1	-0.11295	-21	-0.0781499	-21	-0.0842499
-21.1	-0.0410501	-21	-0.04185	-21	-0.12455	-20.9	-0.07245	-20.9	-0.08145
-21	-0.04925	-20.9	-0.0444499	-20.9	-0.12605	-20.8	-0.0726	-20.8	-0.0867
-20.9	-0.0492498	-20.8	-0.0413998	-20.8	-0.1225	-20.7	-0.06835	-20.7	-0.08395
-20.8	-0.0466998	-20.7	-0.03205	-20.7	-0.11395	-20.6	-0.0676001	-20.6	-0.0850001
-20.7	-0.0376499	-20.6	-0.0292	-20.6	-0.1077	-20.5	-0.0641001	-20.5	-0.0828001
-20.6	-0.0305999	-20.5	-0.0246	-20.5	-0.0998	-20.4	-0.0663	-20.4	-0.0864
-20.5	-0.025	-20.4	-0.0256	-20.4	-0.1002	-20.3	-0.0641	-20.3	-0.0812
-20.4	-0.0244	-20.3	-0.0245	-20.3	-0.0992	-20.2	-0.0652	-20.2	-0.0797
-20.3	-0.0241	-20.2	-0.0269	-20.2	-0.1009	-20.1	-0.0665	-20.1	-0.0779
-20.2	-0.0289	-20.1	-0.0264	-20.1	-0.1009	-20	-0.06255	-20	-0.07545
-20.1	-0.0319	-20	-0.02655	-20	-0.09985	-19.9	-0.0639	-19.9	-0.0898
-20	-0.0327501	-19.9	-0.0342	-19.9	-0.106	-19.8	-0.0628	-19.8	-0.092
-19.9	-0.0358001	-19.8	-0.0382	-19.8	-0.1069	-19.7	-0.0614	-19.7	-0.0946
-19.8	-0.0388	-19.7	-0.039	-19.7	-0.1063	-19.6	-0.06145	-19.6	-0.08895
-19.7	-0.0345	-19.6	-0.03595	-19.6	-0.10165	-19.5	-0.06205	-19.5	-0.08825
-19.6	-0.03255	-19.5	-0.02805	-19.5	-0.09775	-19.4	-0.0633	-19.4	-0.0949
-19.5	-0.02955	-19.4	-0.0244999	-19.4	-0.0976999	-19.3	-0.0606	-19.3	-0.0949
-19.4	-0.0343997	-19.3	-0.0235999	-19.3	-0.0943999	-19.2	-0.0597	-19.2	-0.0995
-19.3	-0.0369999	-19.2	-0.0245	-19.2	-0.0932	-19.1	-0.0614001	-19.1	-0.1038
-19.2	-0.0365999	-19.1	-0.027	-19.1	-0.0959	-19	-0.0609501	-19	-0.10275
-19.1	-0.0330999	-19	-0.02805	-19	-0.09485	-18.9	-0.05835	-18.9	-0.10075
-19	-0.0248499	-18.9	-0.02515	-18.9	-0.08665	-18.8	-0.056	-18.8	-0.0999
-18.9	-0.0193499	-18.8	-0.0242	-18.8	-0.0854	-18.7	-0.05295	-18.7	-0.09585
-18.8	-0.0193	-18.7	-0.02105	-18.7	-0.08455	-18.6	-0.0510501	-18.6	-0.0904501
-18.7	-0.0225499	-18.6	-0.02015	-18.6	-0.08155	-18.5	-0.05425	-18.5	-0.08785
-18.6	-0.02255	-18.5	-0.02215	-18.5	-0.08245	-18.4	-0.0584	-18.4	-0.0869
-18.5	-0.02735	-18.4	-0.0299	-18.4	-0.0865	-18.3	-0.0636	-18.3	-0.0914
-18.4	-0.0368	-18.3	-0.0302999	-18.3	-0.0888999	-18.2	-0.0638	-18.2	-0.095
-18.3	-0.0442999	-18.2	-0.0307	-18.2	-0.0903	-18.1	-0.0677002	-18.1	-0.0932002
-18.2	-0.0432998	-18.1	-0.0283	-18.1	-0.0815	-18	-0.0678002	-18	-0.0943002
-18.1	-0.0412998	-18	-0.0268	-18	-0.0761	-17.9	-0.0623	-17.9	-0.0914
-18	-0.0373997	-17.9	-0.0232997	-17.9	-0.0653997	-17.8	-0.05415	-17.8	-0.08435
-17.9	-0.0278994	-17.8	-0.0122497	-17.8	-0.0579497	-17.7	-0.04515	-17.7	-0.07355
-17.8	-0.0211497	-17.7	-0.00355	-17.7	-0.04545	-17.6	-0.0405503	-17.6	-0.0620503
-17.7	-0.0173497	-17.6	0.00755	-17.6	-0.03665	-17.5	-0.0350002	-17.5	-0.0555002
-17.6	-0.0145498	-17.5	0.0147	-17.5	-0.0315	-17.4	-0.0327	-17.4	-0.0509
-17.5	-0.00689994	-17.4	0.0191001	-17.4	-0.0270999	-17.3	-0.03255	-17.3	-0.05175
-17.4	-0.0054999	-17.3	0.0249501	-17.3	-0.0263499	-17.2	-0.0295	-17.2	-0.0516
-17.3	-0.00674992	-17.2	0.0295	-17.2	-0.0249	-17.1	-0.0256501	-17.1	-0.0499501
-17.2	-0.00329992	-17.1	0.03205	-17.1	-0.01935	-17	-0.0172001	-17	-0.0469001
-17.1	-0.0016499	-17	0.0307	-17	-0.0227	-16.9	-0.01785	-16.9	-0.04585
-17	0.00290012	-16.9	0.0353501	-16.9	-0.0226499	-16.8	-0.0196	-16.8	-0.0493
-16.9	0.00125012	-16.8	0.0304001	-16.8	-0.0298999	-16.7	-0.02105	-16.7	-0.05325
-16.8	-0.000399895	-16.7	0.02625	-16.7	-0.03075	-16.6	-0.0172501	-16.6	-0.0538501
-16.7	0.00125014	-16.6	0.02575	-16.6	-0.02955	-16.5	-0.0185501	-16.5	-0.0543501
-16.6	0.00295012	-16.5	0.02415	-16.5	-0.03155	-16.4	-0.0212	-16.4	-0.0529
-16.5	0.0015501	-16.4	0.0224001	-16.4	-0.0311999	-16.3	-0.02315	-16.3	-0.05745
-16.4	0.000100139	-16.3	0.0215501	-16.3	-0.0308499	-16.2	-0.02465	-16.2	-0.05745
-16.3	-0.00254991	-16.2	0.02045	-16.2	-0.02725	-16.1	-0.0257001	-16.1	-0.0558001
-16.2	-0.000849914	-16.1	0.0244	-16.1	-0.0249	-16	-0.0292	-16	-0.0569
-16.1	0.00240003	-16	0.0229	-16	-0.0257	-15.9	-0.02835	-15.9	-0.05725
-16	-0.000599995	-15.9	0.02125	-15.9	-0.02915	-15.8	-0.0294	-15.8	-0.0635
-15.9	-0.00685002	-15.8	0.0243	-15.8	-0.04	-15.7	-0.0276	-15.7	-0.0625
-15.8	-0.0102	-15.7	0.0237	-15.7	-0.042	-15.6	-0.02675	-15.6	-0.06455
-15.7	-0.0148	-15.6	0.01975	-15.6	-0.04425	-15.5	-0.02245	-15.5	-0.06665
-15.6	-0.01565	-15.5	0.01825	-15.5	-0.05265	-15.4	-0.01275	-15.4	-0.06475
-15.5	-0.0163499	-15.4	0.0262501	-15.4	-0.0472499	-15.3	-0.0051	-15.3	-0.0603
-15.4	-0.0132498	-15.3	0.0301001	-15.3	-0.0427999	-15.2	0.0026	-15.2	-0.0521
-15.3	-0.00999986	-15.2	0.0347	-15.2	-0.0371	-15.1	0.00364986	-15.1	-0.0464501
-15.2	-0.00679986	-15.1	0.03835	-15.1	-0.02685	-15	0.00719985	-15	-0.0390002
-15.1	-0.00844985	-15	0.0471	-15	-0.0203	-14.9	0.00775	-14.9	-0.03355
-15	-0.00639986	-14.9	0.05375	-14.9	-0.01435	-14.8	0.00455	-14.8	-0.03805
-14.9	-0.0037499	-14.8	0.0500499	-14.8	-0.0147501	-14.7	-0.00115	-14.7	-0.04485
-14.8	-0.00455005	-14.7	0.04655	-14.7	-0.02035	-14.6	-0.00460003	-14.6	-0.0546
-14.7	-0.01325	-14.6	0.046	-14.6	-0.0237	-14.5	-0.00964991	-14.5	-0.0616499
-14.6	-0.0107001	-14.5	0.03725	-14.5	-0.02915	-14.4	-0.0106	-14.4	-0.0604
-14.5	-0.0125501	-14.4	0.0321999	-14.4	-0.0332001	-14.3	-0.01455	-14.3	-0.06065
-14.4	-0.00510018	-14.3	0.02985	-14.3	-0.03985	-14.2	-0.01465	-14.2	-0.05275
-14.3	0.000349951	-14.2	0.02645	-14.2	-0.04365	-14.1	-0.01105	-14.1	-0.04885
-14.2	0.00545004	-14.1	0.02975	-14.1	-0.04455	-14	-0.00930003	-14	-0.0477
-14.1	0.01295	-14	0.0268	-14	-0.0462	-13.9	-0.0088	-13.9	-0.0525
-14	0.0111	-13.9	0.0294	-13.9	-0.0551	-13.8	-0.00805	-13.8	-0.05745
-13.9	0.00460004	-13.8	0.0340501	-13.8	-0.0620499	-13.7	-0.00625	-13.7	-0.05525
-13.8	-0.00204988	-13.7	0.03815	-13.7	-0.05985	-13.6	-0.00705003	-13.6	-0.05155
-13.7	0.000950035	-13.6	0.03545	-13.6	-0.06145	-13.5	-0.01425	-13.5	-0.04995
-13.6	0.000549989	-13.5	0.02615	-13.5	-0.05815	-13.4	-0.02145	-13.4	-0.04805
-13.5	0.000150011	-13.4	0.01795	-13.4	-0.05315	-13.3	-0.0261	-13.3	-0.0543
-13.4	0.00355001	-13.3	0.0163001	-13.3	-0.0617999	-13.2	-0.0197	-13.2	-0.0507
-13.3	0.00250008	-13.2	0.0138	-13.2	-0.0582	-13.1	-0.0153499	-13.1	-0.0515499
-13.2	0.00409995	-13.1	0.01455	-13.1	-0.06165	-13	-0.0136499	-13	-0.0547499
-13.1	-0.00885012	-13	0.01715	-13	-0.06935	-12.9	-0.0084	-12.9	-0.0569
-13	-0.01945	-12.9	0.0208999	-12.9	-0.0720001	-12.8	-0.0102	-12.8	-0.0601
-12.9	-0.0166002	-12.8	0.0163	-12.8	-0.0745	-12.7	-0.0082	-12.7	-0.0573
-12.8	-0.0208	-12.7	0.0131	-12.7	-0.0728	-12.6	-0.0151999	-12.6	-0.0601999
-12.7	-0.0182001	-12.6	0.0071	-12.6	-0.0752	-12.5	-0.01725	-12.5	-0.06095
-12.6	-0.0212	-12.5	0.00285	-12.5	-0.07975	-12.4	-0.01425	-12.4	-0.05885
-12.5	-0.02305	-12.4	-0.000849965	-12.4	-0.07605	-12.3	-0.0124	-12.3	-0.0598
-12.4	-0.0257499	-12.3	-0.00370003	-12.3	-0.0732	-12.2	-0.01395	-12.2	-0.06245
-12.3	-0.0276	-12.2	-0.00685	-12.2	-0.06915	-12.1	-0.01295	-12.1	-0.06445
-12.2	-0.02365	-12.1	-0.01145	-12.1	-0.06775	-12	-0.00810004	-12	-0.0626
-12.1	-0.02005	-12	-0.0077	-12	-0.0648	-11.9	-0.00405	-11.9	-0.06445
-12	-0.0173	-11.9	-0.00795	-11.9	-0.06605	-11.8	-0.001	-11.8	-0.0636
-11.9	-0.01905	-11.8	-8.07631e-10	-11.8	-0.0656	-11.7	-0.0023	-11.7	-0.0601
-11.8	-0.021	-11.7	0.0086	-11.7	-0.064	-11.6	-0.00699996	-11.6	-0.0589
-11.7	-0.0212	-11.6	0.0142	-11.6	-0.0647	-11.5	-0.00794998	-11.5	-0.05535
-11.6	-0.0192	-11.5	0.02045	-11.5	-0.06745	-11.4	-0.0082	-11.4	-0.052
-11.5	-0.01555	-11.4	0.03	-11.4	-0.0609	-11.3	-0.0133	-11.3	-0.0489
-11.4	-0.00790005	-11.3	0.0324	-11.3	-0.0587	-11.2	-0.01425	-11.2	-0.04795
-11.3	-0.00700002	-11.2	0.03765	-11.2	-0.05285	-11.1	-0.01725	-11.1	-0.04935
-11.2	-0.00195003	-11.1	0.03105	-11.1	-0.05255	-11	-0.0155	-11	-0.0444
-11.1	-0.000149963	-11	0.0343	-11	-0.0487	-10.9	-0.0142	-10.9	-0.0412
-11	0.00250001	-10.9	0.0353	-10.9	-0.045	-10.8	-0.01005	-10.8	-0.03365
-10.9	0.00470005	-10.8	0.03385	-10.8	-0.03945	-10.7	-0.0038	-10.7	-0.0324
-10.8	0.00615002	-10.7	0.0301	-10.7	-0.0364	-10.6	-0.00309998	-10.6	-0.033
-10.7	0.00879998	-10.6	0.0295	-10.6	-0.0327	-10.5	-0.00519997	-10.5	-0.0383
-10.6	0.0101	-10.5	0.0275	-10.5	-0.0318	-10.4	-0.0056	-10.4	-0.0385
-10.5	0.0106	-10.4	0.0257	-10.4	-0.0301	-10.3	0.0009	-10.3	-0.0312
-10.4	0.0090001	-10.3	0.0315	-10.3	-0.0272	-10.2	-0.00145	-10.2	-0.03195
-10.3	0.0124	-10.2	0.03325	-10.2	-0.02245	-10.1	-0.00389997	-10.1	-0.032
-10.2	0.01535	-10.1	0.0327	-10.1	-0.0239	-10	-0.00375	-10	-0.03185
-10.1	0.0122	-10	0.03165	-10	-0.01725	-9.9	-0.0044	-9.9	-0.0307
-10	0.00844997	-9.9	0.0281	-9.9	-0.0171	-9.8	-0.0057	-9.8	-0.0254
-9.9	0.00740003	-9.8	0.0287001	-9.8	-0.0166999	-9.7	-0.00365	-9.7	-0.02505
-9.8	0.0100001	-9.7	0.03135	-9.7	-0.01515	-9.6	-0.00520002	-9.6	-0.0242
-9.7	0.01215	-9.6	0.0362	-9.6	-0.0187	-9.5	-0.00585005	-9.5	-0.02395
-9.6	0.0114	-9.5	0.03965	-9.5	-0.01605	-9.4	-0.00555	-9.4	-0.02585
-9.5	0.01095	-9.4	0.04325	-9.4	-0.01605	-9.3	-0.0118	-9.3	-0.0221
-9.4	0.0119499	-9.3	0.0402999	-9.3	-0.0200001	-9.2	-0.01425	-9.2	-0.01995
-9.3	0.0117999	-9.2	0.03495	-9.2	-0.02195	-9.1	-0.01165	-9.1	-0.01705
-9.2	0.01225	-9.1	0.03475	-9.1	-0.02485	-9	-0.01025	-9	-0.01215
-9.1	0.01875	-9	0.03825	-9	-0.02605	-8.9	-0.00885	-8.9	-0.01135
-9	0.02085	-8.9	0.03795	-8.9	-0.02465	-8.8	-0.0084	-8.8	-0.0107
-8.9	0.01995	-8.8	0.0369	-8.8	-0.0194	-8.7	-0.00985	-8.7	-0.01495
-8.8	0.0197	-8.7	0.03855	-8.7	-0.02245	-8.6	-0.0113	-8.6	-0.0143
-8.7	0.01795	-8.6	0.0419	-8.6	-0.0234	-8.5	-0.01725	-8.5	-0.01475
-8.6	0.0206	-8.5	0.04445	-8.5	-0.02295	-8.4	-0.0139	-8.4	-0.0092
-8.5	0.01755	-8.4	0.0505	-8.4	-0.0202	-8.3	-0.0152	-8.3	-0.0105
-8.4	0.0189	-8.3	0.0473	-8.3	-0.0219	-8.2	-0.01705	-8.2	-0.00855
-8.3	0.0158	-8.2	0.04335	-8.2	-0.02075	-8.1	-0.01795	-8.1	-0.01085
-8.2	0.01385	-8.1	0.03395	-8.1	-0.01595	-8	-0.0142	-8	-0.0114
-8.1	0.01315	-8	0.0322	-8	-0.0111	-7.9	-0.0089	-7.9	-0.0124
-8	0.0159001	-7.9	0.0276	-7.9	-0.0102	-7.8	-0.00725	-7.8	-0.00715
-7.9	0.0236	-7.8	0.02175	-7.8	-0.01025	-7.7	-0.00595	-7.7	-0.00395
-7.8	0.01935	-7.7	0.01665	-7.7	-0.01005	-7.6	-0.00275005	-7.6	-0.00175005
-7.7	0.01415	-7.6	0.01035	-7.6	-0.00585	-7.5	-0.000200033	-7.5	0.00119997
-7.6	0.01675	-7.5	0.0097	-7.5	-0.0063	-7.4	0.0028	-7.4	0.0032
-7.5	0.0204001	-7.4	0.0122	-7.4	-0.00309998	-7.3	0.0037	-7.3	0.0012
-7.4	0.0226	-7.3	0.0133001	-7.3	-0.00249993	-7.2	0.00825	-7.2	0.00235
-7.3	0.0192001	-7.2	0.01545	-7.2	-0.00105	-7.1	0.00789996	-7.1	0.00319996
-7.2	0.01995	-7.1	0.0135	-7.1	0.000500001	-7	0.00714998	-7	0.00404998
-7.1	0.022	-7	0.01405	-7	0.00685	-6.9	0.00715	-6.9	0.00645
-7	0.02285	-6.9	0.01105	-6.9	0.00915004	-6.8	0.01065	-6.8	0.00445
-6.9	0.0216501	-6.8	0.00875004	-6.8	0.01305	-6.7	0.0115	-6.7	0.0046
-6.8	0.01935	-6.7	0.0076	-6.7	0.0156	-6.6	0.009	-6.6	0.0033
-6.7	0.0236	-6.6	0.0096	-6.6	0.0168	-6.5	0.0119	-6.5	0.00299996
-6.6	0.0232	-6.5	0.0148	-6.5	0.0174	-6.4	0.01145	-6.4	0.00665
-6.5	0.0238	-6.4	0.01595	-6.4	0.01895	-6.3	0.0128	-6.3	0.0048
-6.4	0.02695	-6.3	0.0115	-6.3	0.0164	-6.2	0.0113	-6.2	0.002
-6.3	0.025	-6.2	0.0089	-6.2	0.0145	-6.1	0.01105	-6.1	0.00285
-6.2	0.024	-6.1	0.00935	-6.1	0.01365	-6	0.00869997	-6	0.00269997
-6.1	0.01925	-6	0.0077	-6	0.0125	-5.9	0.0085	-5.9	0.0064
-6	0.0186	-5.9	0.00570002	-5.9	0.0105	-5.8	0.00865	-5.8	0.00275
-5.9	0.0201	-5.8	0.00415004	-5.8	0.01125	-5.7	0.00815	-5.7	0.00555
-5.8	0.02015	-5.7	0.00345	-5.7	0.01035	-5.6	0.00719999	-5.6	0.00209999
-5.7	0.01715	-5.6	0.0059	-5.6	0.0095	-5.5	0.00774999	-5.5	0.00274999
-5.6	0.0112	-5.5	0.00375	-5.5	0.00515	-5.4	0.00525	-5.4	0.00205
-5.5	0.00515002	-5.4	0.00175001	-5.4	0.00395001	-5.3	0.0012	-5.3	0.0007
-5.4	0.00445003	-5.3	-0.000200008	-5.3	0.00289999	-5.2	0.0009	-5.2	-0.0016
-5.3	0.00439999	-5.2	0.0001	-5.2	0.001	-5.1	-0.0012	-5.1	-0.0016
-5.2	0.00269999	-5.1	-0.00179998	-5.1	-0.00199998	-5	-0.00110002	-5	-0.00190002
-5.1	0.000100038	-5	-0.0011	-5	-0.0011	-4.9	-0.00425	-4.9	-0.00405
-5	-0.0024	-4.9	-0.00075	-4.9	-0.00255	-4.8	-0.0041501	-4.8	-0.000750095
-4.9	0.000350095	-4.8	-0.00255	-4.8	-0.00425	-4.7	-0.0027	-4.7	0.0051
-4.8	0.00155	-4.7	-0.0013	-4.7	-0.0061	-4.6	-0.0075	-4.6	0.0068
-4.7	-9.9958e-05	-4.6	0.000300072	-4.6	-0.00659993	-4.5	-0.0081	-4.5	0.0067
-4.6	-0.000199928	-4.5	0.0012	-4.5	-0.0084	-4.4	-0.00665	-4.4	0.00615
-4.5	0.0018	-4.4	-0.00035	-4.4	-0.01155	-4.3	-0.00549998	-4.3	0.00300002
-4.4	-0.00245002	-4.3	-0.0038	-4.3	-0.017	-4.2	-0.0069	-4.2	0.0015
-4.3	-0.0031	-4.2	-0.0053	-4.2	-0.0164	-4.1	-0.0063	-4.1	0.0012
-4.2	0.000399996	-4.1	-0.00829993	-4.1	-0.0179999	-4	-0.0071	-4	0.0014
-4.1	-0.00119993	-4	-0.0078	-4	-0.0203	-3.9	-0.0082	-3.9	-0.0002
-4	0.0009	-3.9	-0.009	-3.9	-0.023	-3.8	-0.0102501	-3.8	-0.000750055
-3.9	-0.000499944	-3.8	-0.01125	-3.8	-0.02935	-3.7	-0.0078	-3.7	-9.99992e-05
-3.8	-0.00065	-3.7	-0.0117	-3.7	-0.0305	-3.6	-0.0077	-3.6	-0.0022
-3.7	-0.000399962	-3.6	-0.013	-3.6	-0.0261	-3.5	-0.0029	-3.5	0.0014
-3.6	-0.000999988	-3.5	-0.013	-3.5	-0.035	-3.4	-0.0017	-3.4	0.0053
-3.5	0.0013	-3.4	-0.0127	-3.4	-0.0291	-3.3	-5.03104e-05	-3.3	0.00364969
-3.4	0.00430031	-3.3	-0.00795	-3.3	-0.02215	-3.2	-0.00475	-3.2	0.00115
-3.3	0.00555	-3.2	-0.00495	-3.2	-0.01965	-3.1	-0.0024	-3.1	0.0027
-3.2	0.00495021	-3.1	-0.00460013	-3.1	-0.0239001	-3	-0.01055	-3	-0.00185
-3.1	0.00469987	-3	-0.01485	-3	-0.02965	-2.9	-0.009	-2.9	-0.0094
-3	-0.00245	-2.9	-0.0176	-2.9	-0.0342	-2.8	-0.00190013	-2.8	-0.00610013
-2.9	-0.00279987	-2.8	-0.0104	-2.8	-0.0335	-2.7	-0.0036	-2.7	-0.0117
-2.8	-0.001	-2.7	-0.0079	-2.7	-0.0373	-2.6	-0.0035	-2.6	-0.0109
-2.7	-0.00159997	-2.6	-0.0131999	-2.6	-0.0395999	-2.5	-0.0049	-2.5	-0.0083
-2.6	0.00100009	-2.5	-0.0087	-2.5	-0.0405	-2.4	-0.00965	-2.4	-0.01435
-2.5	0.0039	-2.4	-0.01315	-2.4	-0.04055	-2.3	-0.0167001	-2.3	-0.0124001
-2.4	-0.00104994	-2.3	-0.0141	-2.3	-0.0425	-2.2	-0.01485	-2.2	-0.00685
-2.3	-0.0012	-2.2	-0.02115	-2.2	-0.05325	-2.1	-0.0185	-2.1	-0.009
-2.2	-0.00194998	-2.1	-0.0140999	-2.1	-0.0598999	-2	-0.02255	-2	-0.00785
-2.1	-0.00329988	-2	-0.01605	-2	-0.06655	-1.9	-0.01865	-1.9	-0.00765
-2	0.00235	-1.9	-0.02255	-1.9	-0.06405	-1.8	-0.0176501	-1.8	-0.000750141
-1.9	-0.00224986	-1.8	-0.02485	-1.8	-0.07015	-1.7	-0.02165	-1.7	-0.00495
-1.8	0.00715	-1.7	-0.03095	-1.7	-0.07235	-1.6	-0.02705	-1.6	-0.00805
-1.7	0.00535025	-1.6	-0.0223499	-1.6	-0.0697499	-1.5	-0.0225	-1.5	-0.0052
-1.6	0.00855013	-1.5	-0.0214	-1.5	-0.0649	-1.4	-0.0164	-1.4	-0.000199998
-1.5	0.0056	-1.4	-0.0214	-1.4	-0.0588	-1.3	-0.0164	-1.3	-0.0022
-1.4	0.0117	-1.3	-0.0214	-1.3	-0.0602	-1.2	-0.0164	-1.2	-0.0052
-1.3	0.0117	-1.2	-0.0214	-1.2	-0.0602	-1.1	-0.0164	-1.1	-0.0052
-1.2	0.0117	-1.1	-0.0243	-1.1	-0.0608	-1	-0.0164	-1	-0.0062
-1.1	0.0104	-1	-0.0252	-1	-0.06215	-0.900002	-0.0182	-0.900002	-0.01735
-1	0.0056	-0.900002	-0.03355	-0.900002	-0.0649	-0.800003	-0.0225	-0.800003	-0.0466989
-0.899998	0.00384888	-0.799999	-0.0629	-0.799999	-0.0649	-0.700001		-0.700001
-0.799999	-0.017	-0.700001		-0.700001		-0.600002		-0.600002
-0.699997		-0.599998		-0.599998		-0.5		-0.5
-0.599998		-0.5		-0.5		-0.400002		-0.400002
-0.5		-0.400002		-0.400002		-0.300003		-0.300003
-0.399998		-0.299999		-0.299999		-0.200001		-0.200001
-0.299999		-0.200001		-0.200001		-0.100002		-0.100002
-0.199997		-0.0999985		-0.0999985		0	-0.308193	0	-0.333093
-0.0999985		0	-0.270104	0	-0.14125	0.0999985		0.0999985
0	-0.138886	0.0999985		0.0999985		0.199997		0.199997
0.100002		0.200001		0.200001		0.299999		0.299999
0.200001		0.299999		0.299999		0.399998		0.399998
0.300003		0.400002		0.400002		0.5		0.5
0.400002		0.5		0.5		0.599998		0.599998
0.5		0.599998		0.599998		0.699997		0.699997
0.600002		0.700001		0.700001		0.799999		0.799999
0.700001		0.799999		0.799999		0.899998		0.899998
0.800003		0.900002		0.900002		1		1
0.900002		1		1		1.1		1.1
1		1.1		1.1		1.2		1.2
1.1		1.2		1.2		1.3		1.3
1.2		1.3		1.3		1.4		1.4
1.3		1.4		1.4		1.5		1.5
1.4		1.5		1.5		1.6		1.6
1.5		1.6		1.6		1.7		1.7
1.6		1.7		1.7		1.8	-2.32449	1.8	-7.48854
1.7		1.8	-0.764327	1.8	-2.91566	1.9	-1.1951	1.9	-5.50441
1.8	-0.140229	1.9	-0.472856	1.9	-2.00981	2	-0.868925	2	-3.95338
1.9	-0.143409	2	-0.380051	2	-1.62831	2.1	-0.72476	2.1	-3.19252
2	-0.122683	2.1	-0.319138	2.1	-1.37745	2.2	-0.364597	2.2	-2.11873
2.1	-0.08542	2.2	-0.0171353	2.2	-0.892712	2.3	0.0697964	2.3	-1.09303
2.2	-0.0851759	2.3	-0.0164028	2.3	-0.525036	2.4	0.40549	2.4	-0.364394
2.3	-0.0851759	2.4	-0.01152	2.4	-0.254622	2.5	0.40549	2.5	-0.0969376
2.4	0.061844	2.5	-0.0164028	2.5	-0.212536	2.6	0.4686	2.6	0.463731
2.5	-0.0851759	2.6	0.056229	2.6	-0.0554319	2.7	0.759464	2.7	0.964557
2.6	0.09686	2.7	0.441849	2.7	0.221057	2.8	0.815768	2.8	1.18907
2.7	0.145293	2.8	0.132401	2.8	0.249011	2.9	0.961642	2.9	1.2307
2.8	0.0538753	2.9	0.185514	2.9	0.209596	3	0.946139	3	1.44249
2.9	-0.0402411	3	0.301346	3	0.380603	3.1	0.750216	3.1	1.59715
3	0.105864	3.1	0.402787	3.1	0.441272	3.2	0.949671	3.2	1.72044
3.1	0.20536	3.2	0.376175	3.2	0.439807	3.3	1.01059	3.3	1.71031
3.2	0.111845	3.3	0.4637	3.3	0.5078	3.4	1.02732	3.4	1.69286
3.3	0.133944	3.4	0.435994	3.4	0.470329	3.5	1.11545	3.5	1.70531
3.4	0.136508	3.5	0.46138	3.5	0.49303	3.6	1.07236	3.6	1.75084
3.5	0.195097	3.6	0.454178	3.6	0.561511	3.7	1.0051	3.7	1.6721
3.6	0.278228	3.7	0.425003	3.7	0.579944	3.8	0.985812	3.8	1.61644
3.7	0.256865	3.8	0.410111	3.8	0.62096	3.9	1.00424	3.9	1.56969
3.8	0.247832	3.9	0.418045	3.9	0.600818	4	1.00778	4	1.51878
3.9	0.251128	4	0.37764	4	0.562122	4.1	0.944674	4.1	1.46446
4	0.220244	4.1	0.334305	4.1	0.530261	4.2	0.921969	4.2	1.42687
4.1	0.20645	4.2	0.336991	4.2	0.532214	4.3	0.902072	4.3	1.39696
4.2	0.211089	4.3	0.344681	4.3	0.522571	4.4	0.8707	4.4	1.35899
4.3	0.183623	4.4	0.312577	4.4	0.490467	4.5	0.855929	4.5	1.33397
4.4	0.159331	4.5	0.319779	4.5	0.47887	4.6	0.865573	4.6	1.30187
4.5	0.160674	4.6	0.333329	4.6	0.484119	4.7	0.884371	4.7	1.2899
4.6	0.180572	4.7	0.321854	4.7	0.485095	4.8	0.862399	4.8	1.28356
4.7	0.185454	4.8	0.333573	4.8	0.482654	4.9	0.853976	4.9	1.25707
4.8	0.19522	4.9	0.318802	4.9	0.484973	5	0.840182	5	1.24547
4.9	0.181914	5	0.312821	5	0.468982	5.1	0.833712	5.1	1.23509
5	0.173735	5.1	0.316361	5.1	0.469348	5.2	0.82712	5.2	1.21727
5.1	0.179229	5.2	0.314652	5.2	0.48009	5.3	0.820773	5.3	1.19432
5.2	0.180693	5.3	0.316849	5.3	0.481311	5.4	0.818331	5.4	1.18163
5.3	0.185332	5.4	0.32222	5.4	0.47594	5.5	0.808566	5.5	1.14696
5.4	0.184844	5.5	0.321732	5.5	0.47594	5.6	0.782321	5.6	1.12413
5.5	0.183623	5.6	0.305252	5.6	0.477039	5.7	0.779513	5.7	1.10716
5.6	0.182769	5.7	0.314163	5.7	0.472766	5.8	0.791354	5.8	1.11168
5.7	0.186064	5.8	0.33992	5.8	0.480945	5.9	0.774996	5.9	1.10484
5.8	0.197661	5.9	0.330887	5.9	0.475818	6	0.780246	6	1.08739
5.9	0.190337	6	0.323197	6	0.470813	6.1	0.773776	6.1	1.08434
6	0.188017	6.1	0.325028	6.1	0.466785	6.2	0.758761	6.2	1.08299
6.1	0.193999	6.2	0.318558	6.2	0.459827	6.3	0.749728	6.3	1.07152
6.2	0.184599	6.3	0.316117	6.3	0.459583	6.4	0.737033	6.4	1.06566
6.3	0.183867	6.4	0.310746	6.4	0.449817	6.5	0.733004	6.5	1.04625
6.4	0.180937	6.5	0.311356	6.5	0.449207	6.6	0.734591	6.6	1.03514
6.5	0.179839	6.6	0.310501	6.6	0.452747	6.7	0.717867	6.7	1.0316
6.6	0.183623	6.7	0.309891	6.7	0.448963	6.8	0.723117	6.8	1.01708
6.7	0.191802	6.8	0.314652	6.8	0.445667	6.9	0.730563	6.9	1.01207
6.8	0.175566	6.9	0.302323	6.9	0.443348	7	0.728366	7	1.00939
6.9	0.185942	7	0.304276	7	0.43114	7.1	0.729953	7.1	0.997301
7	0.189604	7.1	0.295121	7.1	0.420764	7.2	0.723971	7.2	0.986436
7.1	0.191435	7.2	0.276444	7.2	0.413074	7.3	0.71091	7.3	0.978258
7.2	0.18643	7.3	0.274613	7.3	0.421008	7.4	0.714328	7.4	0.973375
7.3	0.189483	7.4	0.278519	7.4	0.423694	7.5	0.699435	7.5	0.963609
7.4	0.190703	7.5	0.278031	7.5	0.421497	7.6	0.691622	7.6	0.958971
7.5	0.191679	7.6	0.274369	7.6	0.415637	7.7	0.68442	7.7	0.931749
7.6	0.184599	7.7	0.273026	7.7	0.419666	7.8	0.66257	7.8	0.907945
7.7	0.17935	7.8	0.279984	7.8	0.415637	7.9	0.668429	7.9	0.899644
7.8	0.173857	7.9	0.290482	7.9	0.408069	8	0.659518	8	0.890489
7.9	0.172637	8	0.295731	8	0.402576	8.1	0.660128	8.1	0.878892
8	0.169829	8.1	0.297562	8.1	0.403919	8.2	0.660372	8.2	0.871812
8.1	0.170195	8.2	0.291947	8.2	0.401233	8.3	0.654879	8.3	0.86754
8.2	0.173125	8.3	0.291336	8.3	0.413562	8.4	0.644381	8.4	0.856798
8.3	0.173979	8.4	0.289872	8.4	0.425769	8.5	0.640353	8.5	0.850572
8.4	0.184233	8.5	0.28682	8.5	0.434192	8.6	0.650973	8.6	0.842638
8.5	0.183379	8.6	0.2845	8.6	0.430164	8.7	0.646578	8.7	0.834581
8.6	0.183745	8.7	0.279618	8.7	0.427966	8.8	0.641696	8.8	0.820665
8.7	0.18643	8.8	0.275955	8.8	0.425281	8.9	0.639376	8.9	0.811021
8.8	0.184722	8.9	0.273148	8.9	0.426868	9	0.63132	9	0.798814
8.9	0.188018	9	0.268509	9	0.425403	9.1	0.628756	9.1	0.773057
9	0.187285	9.1	0.26619	9.1	0.423816	9.2	0.626803	9.2	0.766221
9.1	0.186675	9.2	0.270584	9.2	0.423572	9.3	0.620578	9.3	0.75316
9.2	0.187651	9.3	0.267044	9.3	0.419788	9.4	0.614718	9.4	0.737535
9.3	0.185332	9.4	0.261673	9.4	0.416858	9.5	0.611666	9.5	0.738878
9.4	0.183135	9.5	0.262284	9.5	0.41405	9.6	0.606539	9.6	0.727891
9.5	0.183745	9.6	0.258377	9.6	0.411365	9.7	0.607028	9.7	0.716417
9.6	0.180083	9.7	0.256668	9.7	0.406482	9.8	0.59067	9.8	0.695909
9.7	0.177397	9.8	0.255448	9.8	0.402576	9.9	0.603366	9.9	0.694688
9.8	0.176909	9.9	0.257157	9.9	0.402088	10	0.612887	10	0.673936
9.9	0.175689	10	0.261063	10	0.402087	10.1	0.609835	10.1	0.653795
10	0.181059	10.1	0.264115	10.1	0.401233	10.2	0.609957	10.2	0.643419
10.1	0.188018	10.2	0.261307	10.2	0.402332	10.3	0.606173	10.3	0.629625
10.2	0.185698	10.3	0.257035	10.3	0.397083	10.4	0.599704	10.4	0.611925
10.3	0.180205	10.4	0.250565	10.4	0.391101	10.5	0.601168	10.5	0.5963
10.4	0.178862	10.5	0.2491	10.5	0.394519	10.6	0.597628	10.6	0.583482
10.5	0.182036	10.6	0.249466	10.6	0.393909	10.7	0.591647	10.7	0.571885
10.6	0.180937	10.7	0.248612	10.7	0.389636	10.8	0.597384	10.8	0.561265
10.7	0.180571	10.8	0.249466	10.8	0.391467	10.9	0.608004	10.9	0.547716
10.8	0.182646	10.9	0.250077	10.9	0.391834	11	0.608248	11	0.526231
10.9	0.181304	11	0.251541	11	0.392322	11.1	0.611178	11.1	0.511339
11	0.181792	11.1	0.249588	11.1	0.38988	11.2	0.611666	11.2	0.497178
11.1	0.184722	11.2	0.246659	11.2	0.388904	11.3	0.607882	11.3	0.489488
11.2	0.184721	11.3	0.243607	11.3	0.393176	11.4	0.610446	11.4	0.482774
11.3	0.18875	11.4	0.246415	11.4	0.395496	11.5	0.608248	11.5	0.482286
11.4	0.188872	11.5	0.245438	11.5	0.393298	11.6	0.606539	11.6	0.481798
11.5	0.184966	11.6	0.247635	11.6	0.392566	11.7	0.605319	11.7	0.471544
11.6	0.186919	11.7	0.248123	11.7	0.393787	11.8	0.601901	11.8	0.467393
11.7	0.185698	11.8	0.250809	11.8	0.39867	11.9	0.600436	11.9	0.467637
11.8	0.186431	11.9	0.252518	11.9	0.399646	12	0.596408	12	0.465318
11.9	0.185454	12	0.251175	12	0.401477	12.1	0.596896	12.1	0.457994
12	0.185576	12.1	0.254105	12.1	0.399036	12.2	0.591647	12.2	0.446153
12.1	0.18167	12.2	0.252762	12.2	0.399402	12.3	0.584933	12.3	0.43773
12.2	0.181548	12.3	0.255081	12.3	0.400989	12.4	0.585421	12.4	0.429185
12.3	0.184111	12.4	0.261185	12.4	0.408069	12.5	0.58005	12.5	0.420152
12.4	0.191191	12.5	0.257767	12.5	0.406604	12.6	0.575656	12.6	0.412584
12.5	0.188994	12.6	0.253128	12.6	0.407092	12.7	0.572848	12.7	0.403672
12.6	0.186309	12.7	0.252518	12.7	0.406726	12.8	0.568087	12.8	0.391344
12.7	0.188628	12.8	0.247757	12.8	0.405628	12.9	0.565158	12.9	0.377183
12.8	0.187285	12.9	0.250199	12.9	0.40221	13	0.560885	13	0.364854
12.9	0.188018	13	0.252274	13	0.401111	13.1	0.553317	13.1	0.353868
13	0.18643	13.1	0.250077	13.1	0.39867	13.2	0.553072	13.2	0.344346
13.1	0.184966	13.2	0.250565	13.2	0.400867	13.3	0.55234	13.3	0.336534
13.2	0.184721	13.3	0.2491	13.3	0.397693	13.4	0.547946	13.4	0.323106
13.3	0.188384	13.4	0.246414	13.4	0.398914	13.5	0.541476	13.5	0.31151
13.4	0.191802	13.5	0.245072	13.5	0.396594	13.6	0.537326	13.6	0.301744
13.5	0.189971	13.6	0.244339	13.6	0.397083	13.7	0.53464	13.7	0.286363
13.6	0.19168	13.7	0.240921	13.7	0.393421	13.8	0.529269	13.8	0.278306
13.7	0.187773	13.8	0.240677	13.8	0.394153	13.9	0.524874	13.9	0.266832
13.8	0.191924	13.9	0.239456	13.9	0.394153	14	0.519381	14	0.255968
13.9	0.195586	14	0.241288	14	0.390613	14.1	0.514865	14.1	0.244127
14	0.194243	14.1	0.23848	14.1	0.385608	14.2	0.507785	14.2	0.230943
14.1	0.19583	14.2	0.233353	14.2	0.38219	14.3	0.503146	14.3	0.21898
14.2	0.189238	14.3	0.234329	14.3	0.384143	14.4	0.497531	14.4	0.207506
14.3	0.185576	14.4	0.231156	14.4	0.381946	14.5	0.493014	14.5	0.199083
14.4	0.180937	14.5	0.23201	14.5	0.382312	14.6	0.488742	14.6	0.190172
14.5	0.179839	14.6	0.232132	14.6	0.381946	14.7	0.485079	14.7	0.177965
14.6	0.175566	14.7	0.231156	14.7	0.378772	14.8	0.478121	14.8	0.169542
14.7	0.172392	14.8	0.235916	14.8	0.380359	14.9	0.475436	14.9	0.16295
14.8	0.173247	14.9	0.238358	14.9	0.382556	15	0.476413	15	0.153184
14.9	0.174712	15	0.24495	15	0.382556	15.1	0.47507	15.1	0.142076
15	0.173979	15.1	0.250443	15.1	0.386585	15.2	0.470797	15.2	0.132676
15.1	0.173613	15.2	0.252274	15.2	0.388171	15.3	0.467257	15.3	0.121324
15.2	0.174956	15.3	0.250687	15.3	0.383167	15.4	0.465914	15.4	0.112901
15.3	0.174834	15.4	0.255936	15.4	0.382556	15.5	0.462985	15.5	0.101182
15.4	0.175444	15.5	0.25618	15.5	0.379627	15.6	0.460421	15.6	0.0949568
15.5	0.172759	15.6	0.257035	15.6	0.381702	15.7	0.45444	15.7	0.088487
15.6	0.173125	15.7	0.259842	15.7	0.382312	15.8	0.448092	15.8	0.0777449
15.7	0.174223	15.8	0.258377	15.8	0.383045	15.9	0.443209	15.9	0.0670027
15.8	0.17105	15.9	0.25618	15.9	0.380359	16	0.438082	16	0.0538191
15.9	0.171294	16	0.251786	16	0.377429	16.1	0.431124	16.1	0.0419783
16	0.174468	16.1	0.247269	16.1	0.374133	16.2	0.426974	16.2	0.0331892
16.1	0.169707	16.2	0.243119	16.2	0.370715	16.3	0.42612	16.3	0.0220809
16.2	0.168242	16.3	0.239823	16.3	0.365466	16.4	0.420138	16.4	0.0165877
16.3	0.167632	16.4	0.236527	16.4	0.364124	16.5	0.416598	16.5	0.010118
16.4	0.165068	16.5	0.238358	16.5	0.364002	16.6	0.411837	16.6	0.00511309
16.5	0.164702	16.6	0.237747	16.6	0.359729	16.7	0.407931	16.7	0.000718562
16.6	0.162138	16.7	0.237503	16.7	0.355579	16.8	0.406832	16.8	-0.00306562
16.7	0.162138	16.8	0.237137	16.8	0.358142	16.9	0.403048	16.9	-0.012465
16.8	0.164214	16.9	0.237503	16.9	0.353626	17	0.398776	17	-0.0208879
16.9	0.164824	17	0.236405	17	0.354968	17.1	0.394992	17.1	-0.02809
17	0.167632	17.1	0.237015	17.1	0.358753	17.2	0.38962	17.2	-0.0402971
17.1	0.168974	17.2	0.237503	17.2	0.358753	17.3	0.385714	17.3	-0.0495744
17.2	0.166777	17.3	0.239212	17.3	0.353626	17.4	0.380831	17.4	-0.0598283
17.3	0.167265	17.4	0.239945	17.4	0.351184	17.5	0.377536	17.5	-0.0677629
17.4	0.166289	17.5	0.240799	17.5	0.349841	17.6	0.373141	17.6	-0.0745988
17.5	0.166655	17.6	0.239579	17.6	0.350574	17.7	0.368136	17.7	-0.0864396
17.6	0.169096	17.7	0.237503	17.7	0.346546	17.8	0.363131	17.8	-0.100722
17.7	0.168242	17.8	0.23787	17.8	0.341785	17.9	0.359835	17.9	-0.10768
17.8	0.167876	17.9	0.237503	17.9	0.335315	18	0.352267	18	-0.113051
17.9	0.170439	18	0.234329	18	0.329212	18.1	0.347384	18.1	-0.12184
18	0.167998	18.1	0.237503	18.1	0.321887	18.2	0.339206	18.2	-0.132216
18.1	0.171416	18.2	0.236161	18.2	0.3203	18.3	0.331881	18.3	-0.143691
18.2	0.174468	18.3	0.236161	18.3	0.315906	18.4	0.333102	18.4	-0.152724
18.3	0.174224	18.4	0.237625	18.4	0.312976	18.5	0.330172	18.5	-0.161269
18.4	0.174468	18.5	0.236161	18.5	0.30907	18.6	0.326388	18.6	-0.166274
18.5	0.172759	18.6	0.237503	18.6	0.308704	18.7	0.323458	18.7	-0.170668
18.6	0.17459	18.7	0.237503	18.7	0.308215	18.8	0.318209	18.8	-0.179579
18.7	0.17459	18.8	0.236649	18.8	0.30492	18.9	0.313204	18.9	-0.189223
18.8	0.171294	18.9	0.236771	18.9	0.302112	19	0.308566	19	-0.19435
18.9	0.168242	19	0.23848	19	0.3026	19.1	0.306002	19.1	-0.199355
19	0.170195	19.1	0.238846	19.1	0.302722	19.2	0.304904	19.2	-0.20558
19.1	0.172759	19.2	0.239212	19.2	0.299671	19.3	0.300387	19.3	-0.212782
19.2	0.171416	19.3	0.240799	19.3	0.293689	19.4	0.295138	19.4	-0.219496
19.3	0.17105	19.4	0.242386	19.4	0.290637	19.5	0.293917	19.5	-0.2256
19.4	0.172392	19.5	0.243363	19.5	0.289661	19.6	0.292086	19.6	-0.232558
19.5	0.172148	19.6	0.243729	19.6	0.290271	19.7	0.285128	19.7	-0.243666
19.6	0.174712	19.7	0.245316	19.7	0.284046	19.8	0.280368	19.8	-0.248183
19.7	0.173369	19.8	0.247879	19.8	0.282703	19.9	0.275973	19.9	-0.257216
19.8	0.174956	19.9	0.24617	19.9	0.280261	20	0.270114	20	-0.266249
19.9	0.172759	20	0.242752	20	0.277332	20.1	0.264865	20.1	-0.276869
20	0.172759	20.1	0.242142	20.1	0.272083	20.2	0.258151	20.2	-0.287001
20.1	0.168974	20.2	0.238602	20.2	0.269275	20.3	0.256076	20.3	-0.292494
20.2	0.168364	20.3	0.24556	20.3	0.268665	20.4	0.255587	20.4	-0.29933
20.3	0.173613	20.4	0.249466	20.4	0.264026	20.5	0.250704	20.5	-0.307631
20.4	0.175566	20.5	0.251175	20.5	0.259631	20.6	0.243258	20.6	-0.312392
20.5	0.175322	20.6	0.249344	20.6	0.256824	20.7	0.234591	20.7	-0.318617
20.6	0.174468	20.7	0.248001	20.7	0.258655	20.8	0.230075	20.8	-0.326064
20.7	0.176787	20.8	0.249588	20.8	0.262195	20.9	0.222018	20.9	-0.337782
20.8	0.180571	20.9	0.246903	20.9	0.255115	21	0.215548	21	-0.34767
20.9	0.177641	21	0.247757	21	0.251575	21.1	0.209079	21.1	-0.355605
21	0.174834	21.1	0.245194	21.1	0.248279	21.2	0.206149	21.2	-0.361952
21.1	0.174956	21.2	0.240799	21.2	0.244861	21.3	0.203463	21.3	-0.369277
21.2	0.173979	21.3	0.239823	21.3	0.241687	21.4	0.197848	21.4	-0.375868
21.3	0.174712	21.4	0.23494	21.4	0.241199	21.5	0.192111	21.5	-0.381606
21.4	0.175688	21.5	0.232132	21.5	0.236194	21.6	0.186129	21.6	-0.38832
21.5	0.176054	21.6	0.231278	21.6	0.236072	21.7	0.179049	21.7	-0.395644
21.6	0.174467	21.7	0.23201	21.7	0.233142	21.8	0.176608	21.8	-0.402236
21.7	0.172514	21.8	0.232743	21.8	0.22948	21.9	0.171969	21.9	-0.408095
21.8	0.173735	21.9	0.234207	21.9	0.224353	22	0.168063	22	-0.411757
21.9	0.176177	22	0.236405	22	0.226062	22.1	0.162326	22.1	-0.420424
22	0.175688	22.1	0.235062	22.1	0.224475	22.2	0.158297	22.2	-0.424452
22.1	0.172148	22.2	0.234207	22.2	0.223621	22.3	0.155734	22.3	-0.434096
22.2	0.171782	22.3	0.235794	22.3	0.223254	22.4	0.150973	22.4	-0.438368
22.3	0.16873	22.4	0.238846	22.4	0.224597	22.5	0.148043	22.5	-0.447402
22.4	0.169829	22.5	0.23909	22.5	0.218494	22.6	0.145358	22.6	-0.449599
22.5	0.168852	22.6	0.241776	22.6	0.217273	22.7	0.140719	22.7	-0.4579
22.6	0.169341	22.7	0.242508	22.7	0.215808	22.8	0.134371	22.8	-0.468642
22.7	0.169341	22.8	0.241532	22.8	0.214588	22.9	0.132663	22.9	-0.477431
22.8	0.168364	22.9	0.245194	22.9	0.211414	23	0.130954	23	-0.483534
22.9	0.168608	23	0.247879	23	0.214343	23.1	0.129733	23.1	-0.49037
23	0.16812	23.1	0.247879	23.1	0.210193	23.2	0.12485	23.2	-0.499892
23.1	0.166655	23.2	0.245682	23.2	0.20238	23.3	0.122164	23.3	-0.505507
23.2	0.16397	23.3	0.243973	23.3	0.199451	23.4	0.121188	23.4	-0.509169
23.3	0.165434	23.4	0.243973	23.4	0.203357	23.5	0.119723	23.5	-0.512099
23.4	0.166899	23.5	0.242996	23.5	0.202625	23.6	0.112155	23.6	-0.519911
23.5	0.166899	23.6	0.239579	23.6	0.20116	23.7	0.109713	23.7	-0.52748
23.6	0.166167	23.7	0.240311	23.7	0.203113	23.8	0.109469	23.8	-0.53163
23.7	0.166167	23.8	0.23787	23.8	0.201648	23.9	0.106417	23.9	-0.536147
23.8	0.163725	23.9	0.234085	23.9	0.200305	24	0.104586	24	-0.543837
23.9	0.161894	24	0.230789	24	0.200916	24.1	0.103732	24.1	-0.550307
24	0.159331	24.1	0.230179	24.1	0.200549	24.2	0.103244	24.2	-0.556166
24.1	0.162627	24.2	0.229203	24.2	0.202258	24.3	0.102877	24.3	-0.55873
24.2	0.160429	24.3	0.230057	24.3	0.203845	24.4	0.09714	24.4	-0.563002
24.3	0.160063	24.4	0.224076	24.4	0.204456	24.5	0.0884731	24.5	-0.571181
24.4	0.157256	24.5	0.221024	24.5	0.201648	24.6	0.0829799	24.6	-0.577895
24.5	0.154204	24.6	0.220413	24.6	0.19884	24.7	0.0783412	24.7	-0.588393
24.6	0.152861	24.7	0.221634	24.7	0.197131	24.8	0.0733363	24.8	-0.59828
24.7	0.152373	24.8	0.222733	24.8	0.192127	24.9	0.0694301	24.9	-0.60707
24.8	0.15103	24.9	0.222977	24.9	0.19408	25	0.0641811	25	-0.612074
24.9	0.147612	25	0.223831	25	0.19054	25.1	0.0630824	25.1	-0.617568
25	0.147246	25.1	0.223221	25.1	0.193103	25.2	0.060641	25.2	-0.628066
25.1	0.146147	25.2	0.224686	25.2	0.188953	25.3	0.0560024	25.3	-0.638564
25.2	0.145659	25.3	0.220291	25.3	0.18822	25.4	0.0513637	25.4	-0.648329
25.3	0.145659	25.4	0.218338	25.4	0.190418	25.5	0.0506313	25.5	-0.655165
25.4	0.145659	25.5	0.217362	25.5	0.193836	25.6	0.0496547	25.6	-0.659804
25.5	0.144927	25.6	0.219559	25.6	0.193836	25.7	0.0495325	25.7	-0.665053
25.6	0.144682	25.7	0.21846	25.7	0.193958	25.8	0.0483119	25.8	-0.671645
25.7	0.146513	25.8	0.215775	25.8	0.194934	25.9	0.0462367	25.9	-0.681044
25.8	0.144805	25.9	0.213944	25.9	0.19408	26	0.0462367	26	-0.687392
25.9	0.144682	26	0.2137	26	0.192371	26.1	0.0459926	26.1	-0.691298
26	0.146391	26.1	0.218338	26.1	0.191638	26.2	0.0413538	26.2	-0.694228
26.1	0.147368	26.2	0.219071	26.2	0.196033	26.3	0.0420863	26.3	-0.694716
26.2	0.150298	26.3	0.222977	26.3	0.195056	26.4	0.0398891	26.4	-0.703505
26.3	0.150786	26.4	0.215653	26.4	0.192371	26.5	0.0354945	26.5	-0.712294
26.4	0.151274	26.5	0.212479	26.5	0.191638	26.6	0.036227	26.6	-0.720839
26.5	0.152739	26.6	0.214432	26.6	0.193591	26.7	0.0357386	26.7	-0.726454
26.6	0.154448	26.7	0.213944	26.7	0.19115	26.8	0.0374477	26.8	-0.730116
26.7	0.158843	26.8	0.212723	26.8	0.189441	26.9	0.0368373	26.9	-0.732436
26.8	0.158598	26.9	0.21138	26.9	0.186634	27	0.0406211	27	-0.732558
26.9	0.156279	27	0.213455	27	0.190905	27.1	0.0348846	27.1	-0.754164
27	0.157866	27.1	0.215043	27.1	0.187366	27.2	0.0312221	27.2	-0.762953
27.1	0.161895	27.2	0.21846	27.2	0.18468	27.3	0.0326869	27.3	-0.769545
27.2	0.163359	27.3	0.219193	27.3	0.186633	27.4	0.0337856	27.4	-0.772353
27.3	0.16165	27.4	0.217362	27.4	0.187	27.5	0.0320767	27.5	-0.783339
27.4	0.167632	27.5	0.209793	27.5	0.188953	27.6	0.0356165	27.6	-0.79103
27.5	0.166411	27.6	0.211136	27.6	0.190784	27.7	0.0363489	27.7	-0.798598
27.6	0.167754	27.7	0.213333	27.7	0.19054	27.8	0.0295131	27.8	-0.809096
27.7	0.16873	27.8	0.209671	27.8	0.192737	27.9	0.0289028	27.9	-0.813857
27.8	0.170928	27.9	0.209305	27.9	0.196033	28	0.0289026	28	-0.810195
27.9	0.17105	28	0.209549	28	0.195789	28.1	0.0193814	28.1	-0.81996
28	0.172026	28.1	0.19661	28.1	0.187488	28.2	0.015475	28.2	-0.826308
28.1	0.172759	28.2	0.199295	28.2	0.192127	28.3	0.00216949	28.3	-0.838881
28.2	0.169585	28.3	0.201615	28.3	0.191272	28.4	0.00387833	28.4	-0.842787
28.3	0.167265	28.4	0.201859	28.4	0.185169	28.5	-0.00356814	28.5	-0.857558
28.4	0.169707	28.5	0.210037	28.5	0.182849	28.6	-0.00649771	28.6	-0.87599
28.5	0.1752	28.6	0.210037	28.6	0.180896	28.7	-0.00613147	28.7	-0.884657
28.6	0.172026	28.7	0.215897	28.7	0.182849	28.8	-0.00576523	28.8	-0.893935
28.7	0.1752	28.8	0.223465	28.8	0.18346	28.9	-0.00564316	28.9	-0.905043
28.8	0.177397	28.9	0.223465	28.9	0.184192	29	-0.00564316	29	-0.917738
28.9	0.177397	29	0.223465	29	0.184192	29.1	-0.00564316	29.1	-0.919936
29	0.177275	29.1	0.223343	29.1	0.18346	29.2	-0.00564316	29.2	-0.946913
29.1	0.177275	29.2	0.216019	29.2	0.18346	29.3		29.3
29.2	0.177275	29.3		29.3		29.4		29.4
29.3		29.4		29.4		29.5		29.5
29.4		29.5		29.5		29.6		29.6
29.5		29.6		29.6		29.7		29.7
29.6		29.7		29.7		29.8		29.8
29.7		29.8		29.8		29.9		29.9
29.8		29.9		29.9		30		30
29.9		30		30		30.1		30.1
30		30.1		30.1		30.2		30.2
30.1		30.2		30.2		30.3		30.3
30.2		30.3		30.3		30.4		30.4
30.3		30.4		30.4		30.5		30.5
30.4		30.5		30.5		30.6		30.6
30.5		30.6		30.6		30.7		30.7
30.6		30.7		30.7		30.8		30.8
30.7		30.8		30.8		30.9		30.9
30.8		30.9		30.9		31		31
30.9		31		31		31.1		31.1
31		31.1		31.1		31.2		31.2
31.1		31.2		31.2		31.3		31.3
31.2		31.3		31.3		31.4		31.4
31.3		31.4		31.4		31.5		31.5
31.4		31.5		31.5		31.6		31.6
31.5		31.6		31.6		31.7		31.7
31.6		31.7		31.7		31.8	1.51277	31.8	5.16357
31.7		31.8	0.485943	31.8	1.05364	31.9	1.01736	31.9	3.33506
31.8	0.477762	31.9	0.432762	31.9	0.849362	32	0.514219	32	1.90762
31.9	0.366543	32	0.219519	32	0.501219	32.1	-0.104719	32.1	0.624081
32	0.283513	32.1	0.00218123	32.1	0.176681	32.2	-0.436938	32.2	-0.381838
32.1	0.239819	32.2	-0.00273705	32.2	0.00456295	32.3	-0.565056	32.3	-1.07086
32.2	0.238863	32.3	-0.00488693	32.3	-0.0629869	32.4	-0.657387	32.4	-1.54729
32.3	0.140481	32.4	-0.00488693	32.4	-0.0629869	32.5	-0.88938	32.5	-2.07488
32.4	0.238863	32.5	-0.00608013	32.5	-0.27078	32.6	-1.06862	32.6	-2.53432
32.5	0.0755199	32.6	-0.21262	32.6	-0.44572	32.7	-0.983833	32.7	-2.60623
32.6	0.17128	32.7	-0.00913319	32.7	-0.396633	32.8	-1.28798	32.8	-3.05088
32.7	0.105228	32.8	-0.316407	32.8	-0.592307	32.9	-1.32456	32.9	-3.13676
32.8	-0.0955073	32.9	-0.0620593	32.9	-0.368059	33	-1.3685	33	-3.1969
32.9	0.0228407	33	-0.191103	33	-0.412003	33.1	-1.23505	33.1	-3.24575
33	0.0600967	33.1	-0.127247	33.1	-0.385147	33.2	-1.24014	33.2	-3.26854
33.1	0.0763532	33.2	-0.276344	33.2	-0.471344	33.3	-1.14085	33.3	-3.23655
33.2	0.0091479	33.3	-0.213352	33.3	-0.486452	33.4	-1.12605	33.4	-3.22695
33.3	0.0461478	33.4	-0.111553	33.4	-0.496553	33.5	-1.18775	33.5	-3.23995
33.4	0.0397472	33.5	-0.112851	33.5	-0.457051	33.6	-1.2809	33.6	-3.2084
33.5	-0.00555092	33.6	-0.0608991	33.6	-0.460299	33.7	-1.2812	33.7	-3.2221
33.6	0.0960009	33.7	-0.115599	33.7	-0.448499	33.8	-1.31445	33.8	-3.27535
33.7	0.0401974	33.8	-0.149949	33.8	-0.473849	33.9	-1.2712	33.9	-3.1963
33.8	-0.0287487	33.9	-0.1269	33.9	-0.453	34	-1.2449	34	-3.1446
33.9	-0.0196996	34	-0.1035	34	-0.4865	34.1	-1.2289	34.1	-3.1057
34	-0.0159002	34.1	-0.0764999	34.1	-0.4755	34.2	-1.2073	34.2	-3.0703
34.1	0.00500012	34.2	-0.0780001	34.2	-0.4503	34.3	-1.17755	34.3	-3.04685
34.2	0.0216	34.3	-0.0800505	34.3	-0.438251	34.4	-1.1656	34.4	-3.0484
34.3	0.0161495	34.4	-0.0838009	34.4	-0.451801	34.5	-1.193	34.5	-3.0813
34.4	0.00899915	34.5	-0.1242	34.5	-0.4813	34.6	-1.16075	34.6	-3.06525
34.5	-0.00109968	34.6	-0.0949503	34.6	-0.46985	34.7	-1.172	34.7	-3.0448
34.6	-0.000650304	34.7	-0.1038	34.7	-0.4758	34.8	-1.16475	34.8	-3.04225
34.7	-0.00599992	34.8	-0.10095	34.8	-0.46995	34.9	-1.16095	34.9	-3.03885
34.8	-0.00375015	34.9	-0.11595	34.9	-0.47835	35	-1.1472	35	-3.038
34.9	-0.00945011	35	-0.107	35	-0.4915	35.1	-1.15255	35.1	-3.04405
35	-0.00639991	35.1	-0.12335	35.1	-0.48335	35.2	-1.1559	35.2	-3.0265
35.1	-0.000950096	35.2	-0.1303	35.2	-0.4714	35.3	-1.14455	35.3	-3.01305
35.2	0.00350026	35.3	-0.11295	35.3	-0.47095	35.4	-1.1355	35.4	-3.0128
35.3	0.00924985	35.4	-0.1152	35.4	-0.4651	35.5	-1.1346	35.5	-2.9948
35.4	0.000800176	35.5	-0.1122	35.5	-0.4632	35.6	-1.13785	35.6	-2.99255
35.5	0.00910008	35.6	-0.11475	35.6	-0.46235	35.7	-1.13675	35.7	-2.98535
35.6	0.01565	35.7	-0.11135	35.7	-0.46325	35.8	-1.1348	35.8	-2.9781
35.7	0.01645	35.8	-0.1151	35.8	-0.4603	35.9	-1.13315	35.9	-2.96855
35.8	0.0175003	35.9	-0.11815	35.9	-0.46555	36	-1.12855	36	-2.96205
35.9	0.0176501	36	-0.11905	36	-0.46315	36.1	-1.12115	36.1	-2.95925
36	0.0211502	36.1	-0.12065	36.1	-0.44745	36.2	-1.11935	36.2	-2.95615
36.1	0.0250498	36.2	-0.12105	36.2	-0.44465	36.3	-1.11975	36.3	-2.95735
36.2	0.03125	36.3	-0.12685	36.3	-0.43875	36.4	-1.1258	36.4	-2.954
36.3	0.03295	36.4	-0.1273	36.4	-0.433	36.5	-1.12545	36.5	-2.95495
36.4	0.0242	36.5	-0.12225	36.5	-0.43095	36.6	-1.1247	36.6	-2.9541
36.5	0.0262501	36.6	-0.1249	36.6	-0.4309	36.7	-1.12345	36.7	-2.94965
36.6	0.0266999	36.7	-0.12855	36.7	-0.42955	36.8	-1.12685	36.8	-2.94695
36.7	0.02875	36.8	-0.13065	36.8	-0.42905	36.9	-1.1244	36.9	-2.9376
36.8	0.02155	36.9	-0.1294	36.9	-0.4306	37	-1.1213	37	-2.9362
36.9	0.0223001	37	-0.1274	37	-0.4311	37.1	-1.1222	37.1	-2.9329
37	0.0199001	37.1	-0.1308	37.1	-0.4333	37.2	-1.126	37.2	-2.9311
37.1	0.0202999	37.2	-0.1335	37.2	-0.4326	37.3	-1.1322	37.3	-2.9284
37.2	0.0196001	37.3	-0.1336	37.3	-0.4327	37.4	-1.1317	37.4	-2.9326
37.3	0.0201	37.4	-0.1347	37.4	-0.4287	37.5	-1.12765	37.5	-2.93795
37.4	0.0188001	37.5	-0.13665	37.5	-0.42695	37.6	-1.12945	37.6	-2.93705
37.5	0.01665	37.6	-0.14035	37.6	-0.42215	37.7	-1.129	37.7	-2.936
37.6	0.01635	37.7	-0.1462	37.7	-0.4249	37.8	-1.1299	37.8	-2.9345
37.7	0.013	37.8	-0.1478	37.8	-0.4275	37.9	-1.1276	37.9	-2.9332
37.8	0.0121	37.9	-0.148	37.9	-0.4249	38	-1.129	38	-2.93
37.9	0.0116	38	-0.1477	38	-0.4203	38.1	-1.12905	38.1	-2.92515
38	0.0129001	38.1	-0.14685	38.1	-0.41415	38.2	-1.1229	38.2	-2.9211
38.1	0.01145	38.2	-0.1435	38.2	-0.4109	38.3	-1.12135	38.3	-2.91575
38.2	0.00690009	38.3	-0.14345	38.3	-0.40715	38.4	-1.118	38.4	-2.9138
38.3	0.00685005	38.4	-0.1419	38.4	-0.405	38.5	-1.1121	38.5	-2.9099
38.4	0.00510014	38.5	-0.1413	38.5	-0.4001	38.6	-1.11195	38.6	-2.91105
38.5	0.00610001	38.6	-0.14185	38.6	-0.39935	38.7	-1.1104	38.7	-2.9078
38.6	0.00125003	38.7	-0.1442	38.7	-0.3984	38.8	-1.10765	38.8	-2.90325
38.7	0.000600165	38.8	-0.13915	38.8	-0.39245	38.9	-1.10645	38.9	-2.89645
38.8	0.0051501	38.9	-0.13405	38.9	-0.39075	39	-1.10635	39	-2.89575
38.9	0.0060501	39	-0.13405	39	-0.38845	39.1	-1.10515	39.1	-2.89335
39	0.00525009	39.1	-0.13205	39.1	-0.38405	39.2	-1.10535	39.2	-2.88895
39.1	0.0035499	39.2	-0.13295	39.2	-0.38255	39.3	-1.1074	39.3	-2.8858
39.2	0.000549976	39.3	-0.1334	39.3	-0.3876	39.4	-1.1067	39.4	-2.8887
39.3	-0.00230002	39.4	-0.1336	39.4	-0.3889	39.5	-1.10435	39.5	-2.88735
39.4	-0.00639991	39.5	-0.13345	39.5	-0.38435	39.6	-1.10245	39.6	-2.88465
39.5	-0.00684994	39.6	-0.13545	39.6	-0.38615	39.7	-1.106	39.7	-2.8807
39.6	-0.00595007	39.7	-0.1378	39.7	-0.3871	39.8	-1.10865	39.8	-2.87765
39.7	-0.00629994	39.8	-0.13815	39.8	-0.38595	39.9	-1.10835	39.9	-2.87905
39.8	-0.00514996	39.9	-0.14145	39.9	-0.38335	40	-1.1066	40	-2.8747
39.9	-0.00664989	40	-0.1391	40	-0.3822	40.1	-1.1052	40.1	-2.8744
40	-0.00309993	40.1	-0.1392	40.1	-0.3817	40.2	-1.1062	40.2	-2.8737
40.1	-0.00660005	40.2	-0.1413	40.2	-0.3796	40.3	-1.1094	40.3	-2.8744
40.2	-0.0113001	40.3	-0.1441	40.3	-0.3785	40.4	-1.109	40.4	-2.8741
40.3	-0.0145	40.4	-0.1444	40.4	-0.3787	40.5	-1.1056	40.5	-2.871
40.4	-0.0176999	40.5	-0.1415	40.5	-0.376	40.6	-1.10525	40.6	-2.86995
40.5	-0.0165	40.6	-0.14295	40.6	-0.37785	40.7	-1.10485	40.7	-2.86815
40.6	-0.01655	40.7	-0.13885	40.7	-0.37295	40.8	-1.1025	40.8	-2.867
40.7	-0.0140499	40.8	-0.1333	40.8	-0.3681	40.9	-1.1031	40.9	-2.8667
40.8	-0.0103	40.9	-0.1349	40.9	-0.3662	41	-1.103	41	-2.8663
40.9	-0.00909998	41	-0.1342	41	-0.3675	41.1	-1.1032	41.1	-2.8681
41	-0.0131	41.1	-0.1312	41.1	-0.3697	41.2	-1.10135	41.2	-2.86335
41.1	-0.0110001	41.2	-0.13035	41.2	-0.37125	41.3	-1.10465	41.3	-2.86165
41.2	-0.01145	41.3	-0.12945	41.3	-0.37565	41.4	-1.1061	41.4	-2.8617
41.3	-0.0132499	41.4	-0.1321	41.4	-0.3741	41.5	-1.10405	41.5	-2.86065
41.4	-0.0136999	41.5	-0.13185	41.5	-0.37855	41.6	-1.10195	41.6	-2.85705
41.5	-0.0163499	41.6	-0.12835	41.6	-0.38225	41.7	-1.0993	41.7	-2.8551
41.6	-0.0138501	41.7	-0.1263	41.7	-0.3835	41.8	-1.0976	41.8	-2.8549
41.7	-0.0117	41.8	-0.1286	41.8	-0.3887	41.9	-1.0985	41.9	-2.8523
41.8	-0.0137999	41.9	-0.1315	41.9	-0.3893	42	-1.098	42	-2.8514
41.9	-0.0125	42	-0.1332	42	-0.3913	42.1	-1.097	42.1	-2.8545
42	-0.0124	42.1	-0.1311	42.1	-0.3932	42.2	-1.09505	42.2	-2.85485
42.1	-0.0117	42.2	-0.12525	42.2	-0.38795	42.3	-1.0927	42.3	-2.8525
42.2	-0.00974988	42.3	-0.123	42.3	-0.3861	42.4	-1.0921	42.4	-2.8527
42.3	-0.0121999	42.4	-0.1242	42.4	-0.3838	42.5	-1.09265	42.5	-2.85245
42.4	-0.00879988	42.5	-0.12425	42.5	-0.38435	42.6	-1.0936	42.6	-2.85
42.5	-0.00524993	42.6	-0.1232	42.6	-0.3847	42.7	-1.0891	42.7	-2.8473
42.6	-0.00640007	42.7	-0.123	42.7	-0.3822	42.8	-1.08375	42.8	-2.84235
42.7	-0.00229986	42.8	-0.12165	42.8	-0.38055	42.9	-1.08285	42.9	-2.84415
42.8	0.00255007	42.9	-0.11885	42.9	-0.37835	43	-1.079	43	-2.8385
42.9	0.00315012	43	-0.1149	43	-0.3749	43.1	-1.07855	43.1	-2.84305
43	0.00489995	43.1	-0.11765	43.1	-0.37395	43.2	-1.07755	43.2	-2.84065
43.1	0.00305003	43.2	-0.11685	43.2	-0.37335	43.3	-1.0764	43.3	-2.8396
43.2	0.00255011	43.3	-0.1139	43.3	-0.3705	43.4	-1.0753	43.4	-2.8398
43.3	0.00390002	43.4	-0.1132	43.4	-0.3686	43.5	-1.0749	43.5	-2.838
43.4	0.00260007	43.5	-0.1126	43.5	-0.3717	43.6	-1.0752	43.6	-2.8389
43.5	0.00420003	43.6	-0.1104	43.6	-0.3755	43.7	-1.07795	43.7	-2.84055
43.6	0.00119994	43.7	-0.10885	43.7	-0.37755	43.8	-1.0801	43.8	-2.8387
43.7	0.000650062	43.8	-0.1082	43.8	-0.3775	43.9	-1.08245	43.9	-2.84195
43.8	-0.000700029	43.9	-0.11055	43.9	-0.37965	44	-1.08135	44	-2.84075
43.9	-0.00224992	44	-0.10855	44	-0.38705	44.1	-1.0788	44.1	-2.8415
44	-0.00464993	44.1	-0.1066	44.1	-0.3917	44.2	-1.07675	44.2	-2.84135
44.1	-0.0086001	44.2	-0.10475	44.2	-0.39615	44.3	-1.0776	44.3	-2.8433
44.2	-0.00495003	44.3	-0.1049	44.3	-0.3989	44.4	-1.0784	44.4	-2.8418
44.3	-0.00130001	44.4	-0.1052	44.4	-0.402	44.5	-1.0802	44.5	-2.8394
44.4	0.000100039	44.5	-0.1065	44.5	-0.4013	44.6	-1.0861	44.6	-2.8418
44.5	0.00289999	44.6	-0.1065	44.6	-0.4078	44.7	-1.08675	44.7	-2.83935
44.6	0.00400004	44.7	-0.10695	44.7	-0.40945	44.8	-1.0884	44.8	-2.8405
44.7	0.00495001	44.8	-0.1079	44.8	-0.4106	44.9	-1.09045	44.9	-2.84365
44.8	0.00449996	44.9	-0.11295	44.9	-0.41315	45	-1.09025	45	-2.84835
44.9	0.0030499	45	-0.11585	45	-0.41825	45.1	-1.08905	45.1	-2.84815
45	0.000450021	45.1	-0.11655	45.1	-0.41805	45.2	-1.0873	45.2	-2.8486
45.1	0.00244998	45.2	-0.1148	45.2	-0.4186	45.3	-1.085	45.3	-2.8459
45.2	0.00280014	45.3	-0.1143	45.3	-0.4182	45.4	-1.08575	45.4	-2.84965
45.3	0.00440006	45.4	-0.11595	45.4	-0.41785	45.5	-1.0829	45.5	-2.8466
45.4	0.0060501	45.5	-0.1164	45.5	-0.4154	45.6	-1.08745	45.6	-2.84795
45.5	0.0102	45.6	-0.11925	45.6	-0.42055	45.7	-1.08755	45.7	-2.84885
45.6	0.00705004	45.7	-0.12225	45.7	-0.41895	45.8	-1.0842	45.8	-2.8485
45.7	0.00635002	45.8	-0.1241	45.8	-0.4214	45.9	-1.08265	45.9	-2.85045
45.8	0.00550008	45.9	-0.12665	45.9	-0.42175	46	-1.07665	46	-2.84585
45.9	0.0053501	46	-0.12575	46	-0.42035	46.1	-1.0772	46.1	-2.8469
46	0.00755007	46.1	-0.1249	46.1	-0.4203	46.2	-1.0748	46.2	-2.8474
46.1	0.00399991	46.2	-0.1254	46.2	-0.4176	46.3	-1.0729	46.3	-2.8455
46.2	0.00430011	46.3	-0.1262	46.3	-0.417	46.4	-1.06825	46.4	-2.84275
46.3	0.0063001	46.4	-0.12825	46.4	-0.41725	46.5	-1.0645	46.5	-2.8383
46.4	0.00675017	46.5	-0.1283	46.5	-0.4148	46.6	-1.0676	46.6	-2.8379
46.5	0.00760004	46.6	-0.1314	46.6	-0.4173	46.7	-1.06975	46.7	-2.83595
46.6	0.00519999	46.7	-0.13185	46.7	-0.41875	46.8	-1.06775	46.8	-2.83535
46.7	0.00494998	46.8	-0.13725	46.8	-0.42165	46.9	-1.0668	46.9	-2.8353
46.8	0.000750031	46.9	-0.1413	46.9	-0.4213	47	-1.06895	47	-2.83485
46.9	-0.00479999	47	-0.14275	47	-0.42395	47.1	-1.0716	47.1	-2.8381
47	-0.00835005	47.1	-0.1448	47.1	-0.4286	47.2	-1.0697	47.2	-2.8344
47.1	-0.0107	47.2	-0.1491	47.2	-0.4322	47.3	-1.07015	47.3	-2.83605
47.2	-0.0130001	47.3	-0.15305	47.3	-0.43225	47.4	-1.0646	47.4	-2.8347
47.3	-0.0186499	47.4	-0.1551	47.4	-0.427	47.5	-1.0595	47.5	-2.8269
47.4	-0.0170999	47.5	-0.1527	47.5	-0.4252	47.6	-1.0592	47.6	-2.8276
47.5	-0.0167	47.6	-0.1536	47.6	-0.4245	47.7	-1.0616	47.7	-2.8277
47.6	-0.0193	47.7	-0.1577	47.7	-0.4234	47.8	-1.06025	47.8	-2.82445
47.7	-0.0223999	47.8	-0.15855	47.8	-0.42395	47.9	-1.0605	47.9	-2.8259
47.8	-0.0220499	47.9	-0.1589	47.9	-0.421	48	-1.06055	48	-2.82415
47.9	-0.0236999	48	-0.15555	48	-0.41805	48.1	-1.0547	48.1	-2.817
48	-0.0244497	48.1	-0.1508	48.1	-0.4137	48.2	-1.0565	48.2	-2.8156
48.1	-0.0237002	48.2	-0.152	48.2	-0.4109	48.3	-1.0593	48.3	-2.8113
48.2	-0.0256999	48.3	-0.1536	48.3	-0.4121	48.4	-1.06085	48.4	-2.81315
48.3	-0.0271	48.4	-0.15365	48.4	-0.41735	48.5	-1.0585	48.5	-2.8079
48.4	-0.0274499	48.5	-0.1493	48.5	-0.4207	48.6	-1.05825	48.6	-2.80805
48.5	-0.0285	48.6	-0.15145	48.6	-0.42245	48.7	-1.05685	48.7	-2.80735
48.6	-0.03545	48.7	-0.15095	48.7	-0.42355	48.8	-1.0595	48.8	-2.8074
48.7	-0.03685	48.8	-0.1539	48.8	-0.4234	48.9	-1.0639	48.9	-2.8078
48.8	-0.0382	48.9	-0.1566	48.9	-0.4252	49	-1.06615	49	-2.80545
48.9	-0.0383	49	-0.15805	49	-0.42785	49.1	-1.0669	49.1	-2.8037
49	-0.0428499	49.1	-0.1558	49.1	-0.4298	49.2	-1.0661	49.2	-2.8033
49.1	-0.0406001	49.2	-0.1524	49.2	-0.4308	49.3	-1.0617	49.3	-2.8036
49.2	-0.0424999	49.3	-0.1498	49.3	-0.431	49.4	-1.0597	49.4	-2.8014
49.3	-0.0398999	49.4	-0.1492	49.4	-0.4343	49.5	-1.05605	49.5	-2.79625
49.4	-0.0388999	49.5	-0.14975	49.5	-0.43425	49.6	-1.05785	49.6	-2.79645
49.5	-0.03695	49.6	-0.15095	49.6	-0.43355	49.7	-1.0614	49.7	-2.7992
49.6	-0.04095	49.7	-0.1535	49.7	-0.4303	49.8	-1.05855	49.8	-2.79785
49.7	-0.0383	49.8	-0.15135	49.8	-0.43085	49.9	-1.0583	49.9	-2.7972
49.8	-0.0399499	49.9	-0.1491	49.9	-0.4311	50	-1.05825	50	-2.79225
49.9	-0.0423998	50	-0.14415	50	-0.42915	50.1	-1.05865	50.1	-2.78865
50	-0.0439499	50.1	-0.14495	50.1	-0.42295	50.2	-1.05605	50.2	-2.78135
50.1	-0.0394501	50.2	-0.14405	50.2	-0.41735	50.3	-1.05525	50.3	-2.78025
50.2	-0.03125	50.3	-0.14685	50.3	-0.41575	50.4	-1.05885	50.4	-2.78115
50.3	-0.03355	50.4	-0.14855	50.4	-0.41605	50.5	-1.05755	50.5	-2.78365
50.4	-0.0361499	50.5	-0.14325	50.5	-0.41605	50.6	-1.0623	50.6	-2.7862
50.5	-0.03665	50.6	-0.1439	50.6	-0.42	50.7	-1.0605	50.7	-2.7852
50.6	-0.0380999	50.7	-0.1471	50.7	-0.4172	50.8	-1.0601	50.8	-2.7857
50.7	-0.0416	50.8	-0.1442	50.8	-0.4184	50.9	-1.06015	50.9	-2.78395
50.8	-0.0415	50.9	-0.14275	50.9	-0.42085	51	-1.06155	51	-2.78475
50.9	-0.0419499	51	-0.13915	51	-0.41775	51.1	-1.0647	51.1	-2.7807
51	-0.0447499	51.1	-0.1405	51.1	-0.4138	51.2	-1.06565	51.2	-2.77585
51.1	-0.0404001	51.2	-0.14035	51.2	-0.41405	51.3	-1.06825	51.3	-2.77055
51.2	-0.03725	51.3	-0.14135	51.3	-0.41605	51.4	-1.06845	51.4	-2.77195
51.3	-0.03715	51.4	-0.14145	51.4	-0.41435	51.5	-1.06775	51.5	-2.77035
51.4	-0.0369499	51.5	-0.13825	51.5	-0.41305	51.6	-1.06905	51.6	-2.76955
51.5	-0.03805	51.6	-0.13675	51.6	-0.41515	51.7	-1.0673	51.7	-2.7674
51.6	-0.0422501	51.7	-0.1336	51.7	-0.4107	51.8	-1.0677	51.8	-2.7672
51.7	-0.0419999	51.8	-0.1304	51.8	-0.4082	51.9	-1.0683	51.9	-2.7626
51.8	-0.0407999	51.9	-0.1266	51.9	-0.4049	52	-1.06405	52	-2.75955
51.9	-0.0392	52	-0.12105	52	-0.40805	52.1	-1.0715	52.1	-2.7648
52	-0.04025	52.1	-0.1195	52.1	-0.4134	52.2	-1.0699	52.2	-2.7667
52.1	-0.0406	52.2	-0.1211	52.2	-0.4144	52.3	-1.0734	52.3	-2.7622
52.2	-0.0409999	52.3	-0.1218	52.3	-0.4163	52.4	-1.0758	52.4	-2.7624
52.3	-0.0419	52.4	-0.1207	52.4	-0.4209	52.5	-1.0805	52.5	-2.764
52.4	-0.0398001	52.5	-0.1225	52.5	-0.4253	52.6	-1.0824	52.6	-2.7674
52.5	-0.0406	52.6	-0.1264	52.6	-0.4316	52.7	-1.0799	52.7	-2.768
52.6	-0.0405999	52.7	-0.1267	52.7	-0.4278	52.8	-1.0773	52.8	-2.7698
52.7	-0.0382999	52.8	-0.1259	52.8	-0.4258	52.9	-1.0804	52.9	-2.7706
52.8	-0.0391	52.9	-0.1249	52.9	-0.4236	53	-1.0836	53	-2.7704
52.9	-0.037	53	-0.1215	53	-0.4257	53.1	-1.0872	53.1	-2.768
53	-0.0372	53.1	-0.1171	53.1	-0.4261	53.2	-1.08505	53.2	-2.76475
53.1	-0.0356	53.2	-0.11655	53.2	-0.42265	53.3	-1.0865	53.3	-2.7645
53.2	-0.0356499	53.3	-0.1151	53.3	-0.421	53.4	-1.0885	53.4	-2.7659
53.3	-0.0349	53.4	-0.1176	53.4	-0.4244	53.5	-1.09075	53.5	-2.76595
53.4	-0.0363999	53.5	-0.11785	53.5	-0.42655	53.6	-1.0943	53.6	-2.7682
53.5	-0.0398499	53.6	-0.1163	53.6	-0.4275	53.7	-1.0956	53.7	-2.7661
53.6	-0.0381	53.7	-0.1141	53.7	-0.4241	53.8	-1.0985	53.8	-2.7669
53.7	-0.0323	53.8	-0.1138	53.8	-0.4245	53.9	-1.1006	53.9	-2.7694
53.8	-0.033	53.9	-0.1122	53.9	-0.4246	54	-1.1005	54	-2.7667
53.9	-0.0328999	54	-0.1116	54	-0.423	54.1	-1.0965	54.1	-2.767
54	-0.0287999	54.1	-0.1117	54.1	-0.4264	54.2	-1.0998	54.2	-2.7696
54.1	-0.0287	54.2	-0.1134	54.2	-0.4266	54.3	-1.09795	54.3	-2.76795
54.2	-0.0313	54.3	-0.11225	54.3	-0.43095	54.4	-1.09475	54.4	-2.76385
54.3	-0.0318499	54.4	-0.11565	54.4	-0.43105	54.5	-1.0936	54.5	-2.7615
54.4	-0.0333499	54.5	-0.1184	54.5	-0.4275	54.6	-1.0948	54.6	-2.7601
54.5	-0.0338	54.6	-0.1195	54.6	-0.4294	54.7	-1.09575	54.7	-2.75695
54.6	-0.0343	54.7	-0.11775	54.7	-0.42665	54.8	-1.0942	54.8	-2.7541
54.7	-0.0314499	54.8	-0.1152	54.8	-0.4244	54.9	-1.09295	54.9	-2.75475
54.8	-0.0298	54.9	-0.11435	54.9	-0.42635	55	-1.0931	55	-2.7559
54.9	-0.03315	55	-0.115	55	-0.4265	55.1	-1.0921	55.1	-2.7582
55	-0.0319	55.1	-0.1175	55.1	-0.4262	55.2	-1.09415	55.2	-2.76225
55.1	-0.0280001	55.2	-0.12195	55.2	-0.42525	55.3	-1.09185	55.3	-2.75785
55.2	-0.0320499	55.3	-0.12195	55.3	-0.42205	55.4	-1.093	55.4	-2.7572
55.3	-0.03105	55.4	-0.1232	55.4	-0.4246	55.5	-1.0934	55.5	-2.7563
55.4	-0.0320999	55.5	-0.1221	55.5	-0.4226	55.6	-1.0951	55.6	-2.7597
55.5	-0.0304999	55.6	-0.1189	55.6	-0.4221	55.7	-1.0916	55.7	-2.7533
55.6	-0.0272001	55.7	-0.1169	55.7	-0.4169	55.8	-1.0902	55.8	-2.7489
55.7	-0.0219999	55.8	-0.1175	55.8	-0.417	55.9	-1.09015	55.9	-2.74815
55.8	-0.0222999	55.9	-0.12015	55.9	-0.41565	56	-1.08635	56	-2.74825
55.9	-0.0197499	56	-0.12245	56	-0.41425	56.1	-1.08115	56.1	-2.74965
56	-0.01465	56.1	-0.12635	56.1	-0.41285	56.2	-1.08075	56.2	-2.74965
56.1	-0.01205	56.2	-0.12605	56.2	-0.41095	56.3	-1.0826	56.3	-2.7526
56.2	-0.01345	56.3	-0.1286	56.3	-0.4092	56.4	-1.0835	56.4	-2.7505
56.3	-0.0154999	56.4	-0.1268	56.4	-0.406	56.5	-1.0791	56.5	-2.7445
56.4	-0.0167998	56.5	-0.1263	56.5	-0.401	56.6	-1.0824	56.6	-2.744
56.5	-0.0162	56.6	-0.133	56.6	-0.4002	56.7	-1.0777	56.7	-2.7386
56.6	-0.0155	56.7	-0.1293	56.7	-0.3962	56.8	-1.07965	56.8	-2.74015
56.7	-0.0164	56.8	-0.13135	56.8	-0.39705	56.9	-1.0802	56.9	-2.7385
56.8	-0.0177499	56.9	-0.1333	56.9	-0.3948	57	-1.0794	57	-2.7398
56.9	-0.0185999	57	-0.1343	57	-0.3926	57.1	-1.0759	57.1	-2.7356
57	-0.0154999	57.1	-0.1335	57.1	-0.3919	57.2	-1.07425	57.2	-2.73425
57.1	-0.0118001	57.2	-0.13445	57.2	-0.39115	57.3	-1.0727	57.3	-2.735
57.2	-0.01325	57.3	-0.1339	57.3	-0.3882	57.4	-1.07155	57.4	-2.73635
57.3	-0.0160999	57.4	-0.13165	57.4	-0.38675	57.5	-1.0739	57.5	-2.7366
57.4	-0.01655	57.5	-0.1309	57.5	-0.3882	57.6	-1.07325	57.6	-2.73335
57.5	-0.0185	57.6	-0.13015	57.6	-0.38785	57.7	-1.0714	57.7	-2.729
57.6	-0.02005	57.7	-0.1293	57.7	-0.3834	57.8	-1.0679	57.8	-2.7242
57.7	-0.0142998	57.8	-0.1283	57.8	-0.38	57.9	-1.06475	57.9	-2.71895
57.8	-0.00759982	57.9	-0.12735	57.9	-0.37985	58	-1.06555	58	-2.72085
57.9	-0.00625	58	-0.13125	58	-0.38315	58.1	-1.06895	58.1	-2.71915
58	-0.00944992	58.1	-0.13625	58.1	-0.37885	58.2	-1.0675	58.2	-2.7162
58.1	-0.00895007	58.2	-0.1376	58.2	-0.3763	58.3	-1.0689	58.3	-2.7141
58.2	-0.00419992	58.3	-0.1379	58.3	-0.3745	58.4	-1.06975	58.4	-2.71935
58.3	-0.0057	58.4	-0.13845	58.4	-0.37495	58.5	-1.06785	58.5	-2.71775
58.4	-0.00784983	58.5	-0.13585	58.5	-0.36755	58.6	-1.06785	58.6	-2.71605
58.5	-0.00754986	58.6	-0.13065	58.6	-0.36465	58.7	-1.06805	58.7	-2.71305
58.6	-0.00485018	58.7	-0.12435	58.7	-0.35935	58.8	-1.0688	58.8	-2.7101
58.7	-0.00324991	58.8	-0.121	58.8	-0.3617	58.9	-1.06835	58.9	-2.70795
58.8	-0.00509993	58.9	-0.12045	58.9	-0.36215	59	-1.0668	59	-2.7039
58.9	-0.00314985	59	-0.1195	59	-0.3629	59.1	-1.0645	59.1	-2.7017
59	-0.00319987	59.1	-0.1223	59.1	-0.362	59.2	-1.0604	59.2	-2.6999
59.1	-0.000900105	59.2	-0.1237	59.2	-0.3607	59.3	-1.06485	59.3	-2.69905
59.2	-0.00109992	59.3	-0.12275	59.3	-0.36075	59.4	-1.0648	59.4	-2.6963
59.3	-0.000449889	59.4	-0.1212	59.4	-0.3583	59.5	-1.0634	59.5	-2.692
59.4	-0.00149984	59.5	-0.1171	59.5	-0.3547	59.6	-1.06535	59.6	-2.69165
59.5	0.000700022	59.6	-0.11305	59.6	-0.35865	59.7	-1.06185	59.7	-2.68915
59.6	4.99513e-05	59.7	-0.11095	59.7	-0.35855	59.8	-1.05805	59.8	-2.68735
59.7	-0.000549929	59.8	-0.10895	59.8	-0.36285	59.9	-1.05255	59.9	-2.68395
59.8	-0.00414977	59.9	-0.10475	59.9	-0.36105	60	-1.0513	60	-2.6813
59.9	-0.000749787	60	-0.1048	60	-0.3596	60.1	-1.0506	60.1	-2.6843
60	-0.00239989	60.1	-0.1083	60.1	-0.361	60.2	-1.0543	60.2	-2.6817
60.1	-0.00520011	60.2	-0.1149	60.2	-0.3623	60.3	-1.0578	60.3	-2.6842
60.2	-0.00690011	60.3	-0.1167	60.3	-0.3598	60.4	-1.0619	60.4	-2.6865
60.3	-0.00580014	60.4	-0.1141	60.4	-0.3618	60.5	-1.05185	60.5	-2.68155
60.4	-0.00539976	60.5	-0.10615	60.5	-0.35115	60.6	-1.04405	60.6	-2.68465
60.5	0.00355011	60.6	-0.10085	60.6	-0.35395	60.7	-1.03435	60.7	-2.68515
60.6	0.0109499	60.7	-0.0896502	60.7	-0.35325	60.8	-1.037	60.8	-2.6863
60.7	0.00985014	60.8	-0.0829998	60.8	-0.3493	60.9	-1.03775	60.9	-2.68375
60.8	0.00950016	60.9	-0.0769498	60.9	-0.34465	61	-1.03805	61	-2.68395
60.9	0.0112502	61	-0.0715498	61	-0.34345	61.1	-1.0437	61.1	-2.6822
61	0.0146502	61.1	-0.0631002	61.1	-0.3414	61.2	-1.0478	61.2	-2.6835
61.1	0.0140998	61.2	-0.0493002	61.2	-0.3374	61.3	-1.0537	61.3	-2.6832
61.2	0.0171002	61.3	-0.0512999	61.3	-0.3367	61.4	-1.06015	61.4	-2.69015
61.3	0.0152001	61.4	-0.0560499	61.4	-0.33875	61.5	-1.06125	61.5	-2.68815
61.4	0.0116501	61.5	-0.0546498	61.5	-0.33965	61.6	-1.0625	61.6	-2.6841
61.5	0.0171502	61.6	-0.0524002	61.6	-0.3366	61.7	-1.0645	61.7	-2.6819
61.6	0.0144998	61.7	-0.0530001	61.7	-0.3402	61.8	-1.06785	61.8	-2.67985
61.7	0.00790016	61.8	-0.0564499	61.8	-0.33865	61.9	-1.0707	61.9	-2.6764
61.8	0.00215013	61.9	-0.0566999	61.9	-0.3395	62	-1.07475	62	-2.67825
61.9	0.000300104	62	-0.0600499	62	-0.34095	62.1	-1.07615	62.1	-2.67835
62	-0.00364987	62.1	-0.0635501	62.1	-0.34275	62.2	-1.0747	62.2	-2.6768
62.1	-0.00155007	62.2	-0.0660002	62.2	-0.3407	62.3	-1.072	62.3	-2.6769
62.2	0.00100015	62.3	-0.0698999	62.3	-0.3434	62.4	-1.07285	62.4	-2.67795
62.3	-0.000299868	62.4	-0.0775498	62.4	-0.34105	62.5	-1.0753	62.5	-2.6791
62.4	-0.00114985	62.5	-0.0852998	62.5	-0.3425	62.6	-1.07655	62.6	-2.68055
62.5	-0.00239978	62.6	-0.0919501	62.6	-0.34475	62.7	-1.0743	62.7	-2.6762
62.6	0.00114986	62.7	-0.0937003	62.7	-0.3468	62.8	-1.0755	62.8	-2.6748
62.7	0.00390019	62.8	-0.0967997	62.8	-0.3466	62.9	-1.07235	62.9	-2.67335
62.8	0.00770025	62.9	-0.10245	62.9	-0.34645	63	-1.07055	63	-2.67105
62.9	0.0109503	63	-0.10265	63	-0.34415	63.1	-1.06915	63.1	-2.66845
63	0.0138502	63.1	-0.10415	63.1	-0.34405	63.2	-1.069	63.2	-2.6703
63.1	0.0140498	63.2	-0.1097	63.2	-0.3481	63.3	-1.067	63.3	-2.6726
63.2	0.0153002	63.3	-0.1087	63.3	-0.3488	63.4	-1.0646	63.4	-2.6719
63.3	0.0197003	63.4	-0.1098	63.4	-0.3467	63.5	-1.0622	63.5	-2.6739
63.4	0.0223002	63.5	-0.1081	63.5	-0.3469	63.6	-1.063	63.6	-2.6789
63.5	0.0188001	63.6	-0.1175	63.6	-0.3501	63.7	-1.06775	63.7	-2.68555
63.6	0.0174999	63.7	-0.12625	63.7	-0.35385	63.8	-1.0723	63.8	-2.6879
63.7	0.0152501	63.8	-0.1328	63.8	-0.3557	63.9	-1.07165	63.9	-2.68285
63.8	0.0139002	63.9	-0.13875	63.9	-0.35865	64	-1.0766	64	-2.6851
63.9	0.0109501	64	-0.1482	64	-0.3593	64.1	-1.07585	64.1	-2.68345
64	0.0134002	64.1	-0.15225	64.1	-0.35855	64.2	-1.077	64.2	-2.6799
64.1	0.0182497	64.2	-0.1552	64.2	-0.3583	64.3	-1.0724	64.3	-2.6768
64.2	0.0176006	64.3	-0.156	64.3	-0.3551	64.4	-1.0728	64.4	-2.6766
64.3	0.0194	64.4	-0.1609	64.4	-0.3546	64.5	-1.0744	64.5	-2.6783
64.4	0.0177002	64.5	-0.1695	64.5	-0.3568	64.6	-1.0762	64.6	-2.6787
64.5	0.0178	64.6	-0.1753	64.6	-0.356	64.7	-1.07445	64.7	-2.68005
64.6	0.0191996	64.7	-0.18435	64.7	-0.35985	64.8	-1.07405	64.8	-2.67885
64.7	0.0154506	64.8	-0.18725	64.8	-0.35835	64.9	-1.07605	64.9	-2.67995
64.8	0.01585	64.9	-0.19745	64.9	-0.36365	65	-1.0739	65	-2.6785
64.9	0.0172504	65	-0.2	65	-0.36	65.1	-1.07265	65.1	-2.67975
65	0.0197001	65.1	-0.19455	65.1	-0.35915	65.2	-1.0733	65.2	-2.6791
65.1	0.0194496	65.2	-0.1817	65.2	-0.3552	65.3	-1.06995	65.3	-2.67565
65.2	0.0204005	65.3	-0.16925	65.3	-0.35585	65.4	-1.0692	65.4	-2.6777
65.3	0.02065	65.4	-0.1589	65.4	-0.3529	65.5	-1.07795	65.5	-2.68295
65.4	0.0214999	65.5	-0.15645	65.5	-0.35895	65.6	-1.0797	65.6	-2.6824
65.5	0.01595	65.6	-0.1504	65.6	-0.3476	65.7	-1.07775	65.7	-2.68065
65.6	0.0161997	65.7	-0.14735	65.7	-0.34725	65.8	-1.07655	65.8	-2.67915
65.7	0.0213498	65.8	-0.14755	65.8	-0.34205	65.9	-1.06855	65.9	-2.67625
65.8	0.0276499	65.9	-0.14055	65.9	-0.33455	66	-1.06035	66	-2.67005
65.9	0.0362501	66	-0.13675	66	-0.33395	66.1	-1.0541	66.1	-2.6648
66	0.04125	66.1	-0.1303	66.1	-0.3342	66.2	-1.0523	66.2	-2.6603
66.1	0.0425	66.2	-0.1251	66.2	-0.3289	66.3	-1.0535	66.3	-2.6551
66.2	0.046	66.3	-0.1197	66.3	-0.3286	66.4	-1.05555	66.4	-2.65235
66.3	0.0442	66.4	-0.11885	66.4	-0.32625	66.5	-1.05355	66.5	-2.64815
66.4	0.0448502	66.5	-0.11625	66.5	-0.32615	66.6	-1.05105	66.6	-2.64455
66.5	0.0500499	66.6	-0.11535	66.6	-0.32465	66.7	-1.0504	66.7	-2.6439
66.6	0.0532498	66.7	-0.1127	66.7	-0.3211	66.8	-1.0467	66.8	-2.6434
66.7	0.0563002	66.8	-0.1106	66.8	-0.3168	66.9	-1.0415	66.9	-2.6426
66.8	0.0604	66.9	-0.1085	66.9	-0.3157	67	-1.0399	67	-2.6432
66.9	0.0643999	67	-0.1087	67	-0.3167	67.1	-1.0419	67.1	-2.6415
67	0.0622	67.1	-0.1111	67.1	-0.3172	67.2	-1.0387	67.2	-2.6421
67.1	0.0623001	67.2	-0.1122	67.2	-0.319	67.3	-1.03515	67.3	-2.64345
67.2	0.0587	67.3	-0.11645	67.3	-0.32385	67.4	-1.03465	67.4	-2.64375
67.3	0.05515	67.4	-0.11515	67.4	-0.32275	67.5	-1.0339	67.5	-2.6409
67.4	0.0551501	67.5	-0.1137	67.5	-0.3199	67.6	-1.03165	67.6	-2.63875
67.5	0.0561	67.6	-0.11385	67.6	-0.31805	67.7	-1.02745	67.7	-2.63795
67.6	0.0572499	67.7	-0.11505	67.7	-0.31665	67.8	-1.0196	67.8	-2.6325
67.7	0.0574503	67.8	-0.1117	67.8	-0.318	67.9	-1.0147	67.9	-2.6304
67.8	0.0604001	67.9	-0.1106	67.9	-0.3176	68	-1.0131	68	-2.6279
67.9	0.0662002	68	-0.1068	68	-0.3132	68.1	-1.01075	68.1	-2.62465
68	0.0642	68.1	-0.10375	68.1	-0.31195	68.2	-1.00435	68.2	-2.62145
68.1	0.0618498	68.2	-0.10225	68.2	-0.31135	68.3	-1.00435	68.3	-2.62085
68.2	0.0632502	68.3	-0.10495	68.3	-0.30565	68.4	-1.0072	68.4	-2.6237
68.3	0.06035	68.4	-0.1059	68.4	-0.3082	68.5	-1.0084	68.5	-2.6241
68.4	0.0587002	68.5	-0.1059	68.5	-0.3112	68.6	-1.00425	68.6	-2.62575
68.5	0.0564	68.6	-0.10535	68.6	-0.31625	68.7	-1.0011	68.7	-2.6227
68.6	0.0533498	68.7	-0.0972001	68.7	-0.3157	68.8	-1.00065	68.8	-2.62685
68.7	0.0536001	68.8	-0.09715	68.8	-0.31765	68.9	-1.0005	68.9	-2.6242
68.8	0.05005	68.9	-0.0981997	68.9	-0.3155	69	-0.99925	69	-2.62225
68.9	0.0498003	69	-0.09705	69	-0.31215	69.1	-1.00115	69.1	-2.62115
69	0.04605	69.1	-0.0946504	69.1	-0.31415	69.2	-1.00465	69.2	-2.62035
69.1	0.0388496	69.2	-0.09225	69.2	-0.32065	69.3	-1.0072	69.3	-2.6115
69.2	0.0410503	69.3	-0.0869001	69.3	-0.3208	69.4	-1.0063	69.4	-2.6099
69.3	0.0452999	69.4	-0.0837997	69.4	-0.318	69.5	-1.0085	69.5	-2.6076
69.4	0.0417003	69.5	-0.0795	69.5	-0.3153	69.6	-1.00745	69.6	-2.60765
69.5	0.0419	69.6	-0.0775502	69.6	-0.31675	69.7	-1.0035	69.7	-2.6042
69.6	0.0335498	69.7	-0.0744	69.7	-0.3126	69.8	-0.99695	69.8	-2.59875
69.7	0.0360005	69.8	-0.07085	69.8	-0.30715	69.9	-0.9915	69.9	-2.5918
69.8	0.03615	69.9	-0.0712999	69.9	-0.3043	70	-0.9903	70	-2.5941
69.9	0.0366001	70	-0.0725	70	-0.3059
70	0.0409

## Sheet: Fig.2e-2
-37.5	0.00950002	-37.5	-0.0773	-37.5	-0.1892	-37.5	-0.2952	-37.5	-0.4765	-37.5	-0.5286	-37.5	-0.605	-37.5	-0.6804	-37.5	-0.9211	-37.5	-0.9637
-37.4	-0.0827006	-37.4	-0.1071	-37.4	-0.220201	-37.4	-0.318501	-37.4	-0.494501	-37.4	-0.5532	-37.4	-0.608301	-37.4	-0.691401	-37.4	-0.8637	-37.4	-0.8555
-37.3	-0.1579	-37.3	-0.1872	-37.3	-0.2175	-37.3	-0.347701	-37.3	-0.528501	-37.3	-0.5697	-37.3	-0.6288	-37.3	-0.7214	-37.3	-0.8751	-37.3	-0.8692
-37.2	-0.1409	-37.2	-0.292	-37.2	-0.2351	-37.2	-0.4639	-37.2	-0.6485	-37.2	-0.6935	-37.2	-0.6721	-37.2	-0.8388	-37.2	-0.8949	-37.2	-0.9203
-37.1	-0.102801	-37.1	-0.2623	-37.1	-0.2345	-37.1	-0.442801	-37.1	-0.612101	-37.1	-0.788	-37.1	-0.688601	-37.1	-0.930301	-37.1	-0.9088	-37.1	-0.926
-37	-0.1073	-37	-0.2797	-37	-0.2621	-37	-0.4791	-37	-0.6179	-37	-0.8108	-37	-0.8221	-37	-0.9271	-37	-1.0154	-37	-1.0558
-36.9	-0.0645996	-36.9	-0.3013	-36.9	-0.3032	-36.9	-0.5484	-36.9	-0.6722	-36.9	-0.8676	-36.9	-0.9374	-36.9	-0.9807	-36.9	-1.1422	-36.9	-1.0861
-36.8	-0.00189992	-36.8	-0.2375	-36.8	-0.2988	-36.8	-0.5602	-36.8	-0.6866	-36.8	-0.8777	-36.8	-0.9291	-36.8	-0.9381	-36.8	-1.1527	-36.8	-1.1231
-36.7	0.0226	-36.7	-0.1763	-36.7	-0.2804	-36.7	-0.5168	-36.7	-0.63	-36.7	-0.843	-36.7	-0.9419	-36.7	-0.991	-36.7	-1.163	-36.7	-1.1463
-36.6	0.0156002	-36.6	-0.2195	-36.6	-0.2837	-36.6	-0.515	-36.6	-0.6427	-36.6	-0.7654	-36.6	-0.9757	-36.6	-0.9867	-36.6	-1.1678	-36.6	-1.1814
-36.5	-0.019	-36.5	-0.2181	-36.5	-0.3351	-36.5	-0.5799	-36.5	-0.6968	-36.5	-0.7648	-36.5	-0.9248	-36.5	-0.9961	-36.5	-1.1356	-36.5	-1.1366
-36.4	-0.0341995	-36.4	-0.2324	-36.4	-0.325099	-36.4	-0.584999	-36.4	-0.700299	-36.4	-0.8182	-36.4	-0.868499	-36.4	-1.0012	-36.4	-1.1113	-36.4	-1.136
-36.3	-0.0459999	-36.3	-0.23	-36.3	-0.2865	-36.3	-0.5716	-36.3	-0.7006	-36.3	-0.7992	-36.3	-0.8694	-36.3	-0.9885	-36.3	-1.1138	-36.3	-1.1846
-36.2	-0.0329998	-36.2	-0.2503	-36.2	-0.316	-36.2	-0.5864	-36.2	-0.7135	-36.2	-0.7964	-36.2	-0.9216	-36.2	-0.9769	-36.2	-1.1698	-36.2	-1.1797
-36.1	-0.00830151	-36.1	-0.1993	-36.1	-0.2848	-36.1	-0.542402	-36.1	-0.647202	-36.1	-0.722	-36.1	-0.863602	-36.1	-0.919702	-36.1	-1.1218	-36.1	-1.1313
-36	0.0255999	-36	-0.1623	-36	-0.2539	-36	-0.4828	-36	-0.6147	-36	-0.7016	-36	-0.8295	-36	-0.8518	-36	-1.0749	-36	-1.1314
-35.9	0.0130003	-35.9	-0.1756	-35.9	-0.2636	-35.9	-0.4986	-35.9	-0.6169	-35.9	-0.7065	-35.9	-0.8429	-35.9	-0.8791	-35.9	-1.0474	-35.9	-1.1004
-35.8	-0.0102	-35.8	-0.1819	-35.8	-0.2761	-35.8	-0.5058	-35.8	-0.6305	-35.8	-0.7274	-35.8	-0.8652	-35.8	-0.8928	-35.8	-1.0533	-35.8	-1.1071
-35.7	-0.0324996	-35.7	-0.2026	-35.7	-0.2949	-35.7	-0.5195	-35.7	-0.6442	-35.7	-0.7371	-35.7	-0.8526	-35.7	-0.9045	-35.7	-1.0821	-35.7	-1.1082
-35.6	-0.0643992	-35.6	-0.2379	-35.6	-0.3252	-35.6	-0.540899	-35.6	-0.675199	-35.6	-0.7572	-35.6	-0.871899	-35.6	-0.921899	-35.6	-1.0993	-35.6	-1.1197
-35.5	-0.0803	-35.5	-0.2563	-35.5	-0.3378	-35.5	-0.5578	-35.5	-0.6902	-35.5	-0.7823	-35.5	-0.8883	-35.5	-0.942	-35.5	-1.1095	-35.5	-1.1355
-35.4	-0.0790003	-35.4	-0.2596	-35.4	-0.3346	-35.4	-0.5483	-35.4	-0.6868	-35.4	-0.7719	-35.4	-0.8778	-35.4	-0.9449	-35.4	-1.1024	-35.4	-1.1286
-35.3	-0.0736001	-35.3	-0.2553	-35.3	-0.3238	-35.3	-0.534001	-35.3	-0.667901	-35.3	-0.7538	-35.3	-0.8724	-35.3	-0.9305	-35.3	-1.0919	-35.3	-1.1134
-35.2	-0.0776003	-35.2	-0.2543	-35.2	-0.3245	-35.2	-0.5313	-35.2	-0.6698	-35.2	-0.753	-35.2	-0.8629	-35.2	-0.9261	-35.2	-1.0876	-35.2	-1.1007
-35.1	-0.0860002	-35.1	-0.2563	-35.1	-0.3247	-35.1	-0.5258	-35.1	-0.6765	-35.1	-0.7466	-35.1	-0.8593	-35.1	-0.9211	-35.1	-1.0861	-35.1	-1.1007
-35	-0.0897	-35	-0.256	-35	-0.3194	-35	-0.5101	-35	-0.674	-35	-0.7381	-35	-0.8589	-35	-0.9209	-35	-1.0782	-35	-1.101
-34.9	-0.0794004	-34.9	-0.2418	-34.9	-0.3102	-34.9	-0.4874	-34.9	-0.6657	-34.9	-0.7095	-34.9	-0.8499	-34.9	-0.909	-34.9	-1.0705	-34.9	-1.0951
-34.8	-0.0697	-34.8	-0.2258	-34.8	-0.3017	-34.8	-0.4735	-34.8	-0.6611	-34.8	-0.6836	-34.8	-0.8414	-34.8	-0.8888	-34.8	-1.0575	-34.8	-1.0935
-34.7	-0.0654999	-34.7	-0.2207	-34.7	-0.3031	-34.7	-0.4573	-34.7	-0.6595	-34.7	-0.6618	-34.7	-0.8337	-34.7	-0.8728	-34.7	-1.0549	-34.7	-1.0907
-34.6	-0.059	-34.6	-0.2002	-34.6	-0.2959	-34.6	-0.4425	-34.6	-0.6473	-34.6	-0.6522	-34.6	-0.8125	-34.6	-0.8551	-34.6	-1.041	-34.6	-1.0875
-34.5	-0.0532999	-34.5	-0.1979	-34.5	-0.2946	-34.5	-0.4313	-34.5	-0.637	-34.5	-0.6281	-34.5	-0.7919	-34.5	-0.8384	-34.5	-1.0179	-34.5	-1.085
-34.4	-0.0501003	-34.4	-0.1947	-34.4	-0.299	-34.4	-0.4285	-34.4	-0.6274	-34.4	-0.6048	-34.4	-0.7714	-34.4	-0.8128	-34.4	-0.9938	-34.4	-1.0648
-34.3	-0.0434001	-34.3	-0.1899	-34.3	-0.2962	-34.3	-0.4234	-34.3	-0.6221	-34.3	-0.594	-34.3	-0.7586	-34.3	-0.7968	-34.3	-0.9765	-34.3	-1.0508
-34.2	-0.0481002	-34.2	-0.1928	-34.2	-0.318	-34.2	-0.4391	-34.2	-0.622	-34.2	-0.606	-34.2	-0.7487	-34.2	-0.7912	-34.2	-0.971	-34.2	-1.0438
-34.1	-0.0465006	-34.1	-0.1922	-34.1	-0.3325	-34.1	-0.436701	-34.1	-0.610801	-34.1	-0.6046	-34.1	-0.738201	-34.1	-0.780201	-34.1	-0.9605	-34.1	-1.0333
-34	-0.051	-34	-0.1984	-34	-0.3346	-34	-0.4508	-34	-0.6078	-34	-0.6125	-34	-0.7299	-34	-0.7761	-34	-0.955	-34	-1.0258
-33.9	-0.0552004	-33.9	-0.2089	-33.9	-0.3376	-33.9	-0.4661	-33.9	-0.6106	-33.9	-0.6103	-33.9	-0.7272	-33.9	-0.7943	-33.9	-0.9504	-33.9	-1.0222
-33.8	-0.0606999	-33.8	-0.2122	-33.8	-0.3373	-33.8	-0.4804	-33.8	-0.6119	-33.8	-0.6064	-33.8	-0.7367	-33.8	-0.8035	-33.8	-0.9493	-33.8	-1.0146
-33.7	-0.0544006	-33.7	-0.2166	-33.7	-0.328301	-33.7	-0.477001	-33.7	-0.606701	-33.7	-0.610401	-33.7	-0.740901	-33.7	-0.798901	-33.7	-0.9427	-33.7	-1.0034
-33.6	-0.0656	-33.6	-0.222	-33.6	-0.3464	-33.6	-0.4924	-33.6	-0.629	-33.6	-0.6267	-33.6	-0.7458	-33.6	-0.8191	-33.6	-0.9492	-33.6	-1.0088
-33.5	-0.0762001	-33.5	-0.2284	-33.5	-0.3489	-33.5	-0.4842	-33.5	-0.6384	-33.5	-0.6356	-33.5	-0.7498	-33.5	-0.8272	-33.5	-0.9585	-33.5	-1.0234
-33.4	-0.0905002	-33.4	-0.2358	-33.4	-0.3488	-33.4	-0.4861	-33.4	-0.6426	-33.4	-0.6491	-33.4	-0.7554	-33.4	-0.8303	-33.4	-0.9718	-33.4	-1.0246
-33.3	-0.1029	-33.3	-0.2355	-33.3	-0.348	-33.3	-0.4898	-33.3	-0.6489	-33.3	-0.6601	-33.3	-0.7636	-33.3	-0.8402	-33.3	-0.9741	-33.3	-1.0336
-33.2	-0.1115	-33.2	-0.2483	-33.2	-0.3474	-33.2	-0.4924	-33.2	-0.6494	-33.2	-0.654	-33.2	-0.774	-33.2	-0.8505	-33.2	-0.9819	-33.2	-1.0324
-33.1	-0.1174	-33.1	-0.2583	-33.1	-0.3455	-33.1	-0.4935	-33.1	-0.6453	-33.1	-0.6558	-33.1	-0.7815	-33.1	-0.8453	-33.1	-0.9735	-33.1	-1.0301
-33	-0.1204	-33	-0.2659	-33	-0.3464	-33	-0.498	-33	-0.6503	-33	-0.6689	-33	-0.7835	-33	-0.8451	-33	-0.9814	-33	-1.0295
-32.9	-0.1272	-32.9	-0.2702	-32.9	-0.347	-32.9	-0.5069	-32.9	-0.6543	-32.9	-0.6825	-32.9	-0.7824	-32.9	-0.8454	-32.9	-0.9761	-32.9	-1.0379
-32.8	-0.131	-32.8	-0.271	-32.8	-0.3539	-32.8	-0.5092	-32.8	-0.6506	-32.8	-0.6903	-32.8	-0.779	-32.8	-0.8355	-32.8	-0.9728	-32.8	-1.0401
-32.7	-0.133	-32.7	-0.272	-32.7	-0.352	-32.7	-0.5159	-32.7	-0.6476	-32.7	-0.6949	-32.7	-0.7807	-32.7	-0.8321	-32.7	-0.9693	-32.7	-1.0449
-32.6	-0.1324	-32.6	-0.2764	-32.6	-0.3552	-32.6	-0.5159	-32.6	-0.6505	-32.6	-0.6972	-32.6	-0.7824	-32.6	-0.8399	-32.6	-0.9654	-32.6	-1.041
-32.5	-0.1284	-32.5	-0.273	-32.5	-0.3545	-32.5	-0.5115	-32.5	-0.6444	-32.5	-0.6928	-32.5	-0.7799	-32.5	-0.8435	-32.5	-0.9616	-32.5	-1.0366
-32.4	-0.1357	-32.4	-0.2712	-32.4	-0.3589	-32.4	-0.5117	-32.4	-0.6432	-32.4	-0.6932	-32.4	-0.7786	-32.4	-0.8433	-32.4	-0.9677	-32.4	-1.0265
-32.3	-0.139	-32.3	-0.2689	-32.3	-0.3609	-32.3	-0.512	-32.3	-0.6419	-32.3	-0.6915	-32.3	-0.7771	-32.3	-0.8388	-32.3	-0.9617	-32.3	-1.0131
-32.2	-0.134901	-32.2	-0.2662	-32.2	-0.358801	-32.2	-0.507001	-32.2	-0.635301	-32.2	-0.686901	-32.2	-0.771001	-32.2	-0.834301	-32.2	-0.9529	-32.2	-0.998
-32.1	-0.1324	-32.1	-0.2633	-32.1	-0.3535	-32.1	-0.5043	-32.1	-0.6295	-32.1	-0.6833	-32.1	-0.7632	-32.1	-0.8282	-32.1	-0.9481	-32.1	-0.9902
-32	-0.1272	-32	-0.2557	-32	-0.3457	-32	-0.4943	-32	-0.6222	-32	-0.6775	-32	-0.7529	-32	-0.8187	-32	-0.9381	-32	-0.9756
-31.9	-0.124301	-31.9	-0.2552	-31.9	-0.3411	-31.9	-0.492601	-31.9	-0.619501	-31.9	-0.674	-31.9	-0.746201	-31.9	-0.813701	-31.9	-0.9312	-31.9	-0.9658
-31.8	-0.1203	-31.8	-0.2542	-31.8	-0.3382	-31.8	-0.4891	-31.8	-0.6132	-31.8	-0.67	-31.8	-0.7404	-31.8	-0.8084	-31.8	-0.9236	-31.8	-0.9566
-31.7	-0.1198	-31.7	-0.2513	-31.7	-0.334	-31.7	-0.4836	-31.7	-0.6074	-31.7	-0.6632	-31.7	-0.7359	-31.7	-0.8053	-31.7	-0.9185	-31.7	-0.9495
-31.6	-0.1196	-31.6	-0.2511	-31.6	-0.3327	-31.6	-0.4791	-31.6	-0.6036	-31.6	-0.6603	-31.6	-0.7339	-31.6	-0.8033	-31.6	-0.9144	-31.6	-0.947
-31.5	-0.1173	-31.5	-0.2487	-31.5	-0.3307	-31.5	-0.474801	-31.5	-0.601401	-31.5	-0.6528	-31.5	-0.7286	-31.5	-0.7995	-31.5	-0.9077	-31.5	-0.941
-31.4	-0.113401	-31.4	-0.2433	-31.4	-0.3265	-31.4	-0.470901	-31.4	-0.596401	-31.4	-0.645	-31.4	-0.722501	-31.4	-0.790701	-31.4	-0.8998	-31.4	-0.9357
-31.3	-0.1133	-31.3	-0.2423	-31.3	-0.3247	-31.3	-0.4682	-31.3	-0.5897	-31.3	-0.6395	-31.3	-0.7191	-31.3	-0.7842	-31.3	-0.8899	-31.3	-0.9324
-31.2	-0.1112	-31.2	-0.2434	-31.2	-0.3197	-31.2	-0.4651	-31.2	-0.5837	-31.2	-0.6338	-31.2	-0.714	-31.2	-0.7786	-31.2	-0.8801	-31.2	-0.9274
-31.1	-0.1069	-31.1	-0.2407	-31.1	-0.3141	-31.1	-0.4623	-31.1	-0.5787	-31.1	-0.6282	-31.1	-0.7041	-31.1	-0.7709	-31.1	-0.8757	-31.1	-0.9193
-31	-0.1026	-31	-0.2363	-31	-0.3113	-31	-0.4585	-31	-0.5747	-31	-0.6186	-31	-0.6995	-31	-0.7636	-31	-0.8707	-31	-0.9095
-30.9	-0.1003	-30.9	-0.2325	-30.9	-0.3094	-30.9	-0.4533	-30.9	-0.5697	-30.9	-0.6122	-30.9	-0.6965	-30.9	-0.7586	-30.9	-0.8667	-30.9	-0.9026
-30.8	-0.0961003	-30.8	-0.2305	-30.8	-0.308	-30.8	-0.4515	-30.8	-0.5688	-30.8	-0.609	-30.8	-0.6944	-30.8	-0.7549	-30.8	-0.8621	-30.8	-0.8947
-30.7	-0.0943003	-30.7	-0.226	-30.7	-0.3096	-30.7	-0.4509	-30.7	-0.5637	-30.7	-0.6072	-30.7	-0.6928	-30.7	-0.7497	-30.7	-0.8569	-30.7	-0.8893
-30.6	-0.0929002	-30.6	-0.2255	-30.6	-0.3066	-30.6	-0.4493	-30.6	-0.5601	-30.6	-0.6047	-30.6	-0.6894	-30.6	-0.7472	-30.6	-0.8518	-30.6	-0.8852
-30.5	-0.0917002	-30.5	-0.2229	-30.5	-0.3065	-30.5	-0.4458	-30.5	-0.5565	-30.5	-0.601	-30.5	-0.6837	-30.5	-0.7425	-30.5	-0.8458	-30.5	-0.8794
-30.4	-0.0890006	-30.4	-0.2195	-30.4	-0.3054	-30.4	-0.443401	-30.4	-0.553501	-30.4	-0.6	-30.4	-0.680501	-30.4	-0.740901	-30.4	-0.8418	-30.4	-0.8723
-30.3	-0.0880002	-30.3	-0.2201	-30.3	-0.3034	-30.3	-0.4428	-30.3	-0.5512	-30.3	-0.5985	-30.3	-0.6779	-30.3	-0.7387	-30.3	-0.8391	-30.3	-0.8679
-30.2	-0.0890001	-30.2	-0.2206	-30.2	-0.3035	-30.2	-0.4383	-30.2	-0.5492	-30.2	-0.5959	-30.2	-0.678	-30.2	-0.7358	-30.2	-0.8365	-30.2	-0.8622
-30.1	-0.0862002	-30.1	-0.2165	-30.1	-0.2976	-30.1	-0.4352	-30.1	-0.5416	-30.1	-0.5901	-30.1	-0.6701	-30.1	-0.7303	-30.1	-0.8277	-30.1	-0.8544
-30	-0.0886003	-30	-0.2189	-30	-0.2979	-30	-0.4371	-30	-0.5357	-30	-0.5862	-30	-0.668	-30	-0.7267	-30	-0.8224	-30	-0.849
-29.9	-0.0873004	-29.9	-0.2209	-29.9	-0.3005	-29.9	-0.4373	-29.9	-0.5353	-29.9	-0.5872	-29.9	-0.6679	-29.9	-0.7238	-29.9	-0.819	-29.9	-0.8455
-29.8	-0.0854002	-29.8	-0.219	-29.8	-0.2952	-29.8	-0.4352	-29.8	-0.5316	-29.8	-0.5824	-29.8	-0.6678	-29.8	-0.7197	-29.8	-0.8178	-29.8	-0.8401
-29.7	-0.0871003	-29.7	-0.2163	-29.7	-0.2968	-29.7	-0.4359	-29.7	-0.5325	-29.7	-0.5821	-29.7	-0.664	-29.7	-0.7195	-29.7	-0.818	-29.7	-0.8372
-29.6	-0.0883003	-29.6	-0.2153	-29.6	-0.297	-29.6	-0.4342	-29.6	-0.5315	-29.6	-0.5801	-29.6	-0.6651	-29.6	-0.7177	-29.6	-0.8204	-29.6	-0.8325
-29.5	-0.0845002	-29.5	-0.2105	-29.5	-0.2939	-29.5	-0.4267	-29.5	-0.5284	-29.5	-0.5786	-29.5	-0.6609	-29.5	-0.7139	-29.5	-0.816	-29.5	-0.8273
-29.4	-0.0772007	-29.4	-0.2079	-29.4	-0.2889	-29.4	-0.414301	-29.4	-0.522901	-29.4	-0.5727	-29.4	-0.655301	-29.4	-0.707301	-29.4	-0.8117	-29.4	-0.8179
-29.3	-0.0731004	-29.3	-0.2007	-29.3	-0.2816	-29.3	-0.4067	-29.3	-0.518	-29.3	-0.5657	-29.3	-0.6508	-29.3	-0.6999	-29.3	-0.8056	-29.3	-0.8097
-29.2	-0.0687003	-29.2	-0.1973	-29.2	-0.2793	-29.2	-0.4041	-29.2	-0.5137	-29.2	-0.5612	-29.2	-0.6489	-29.2	-0.6954	-29.2	-0.8018	-29.2	-0.8053
-29.1	-0.0664001	-29.1	-0.1975	-29.1	-0.276	-29.1	-0.4001	-29.1	-0.5114	-29.1	-0.5607	-29.1	-0.6503	-29.1	-0.6938	-29.1	-0.7952	-29.1	-0.8014
-29	-0.0638002	-29	-0.1966	-29	-0.2756	-29	-0.3979	-29	-0.5067	-29	-0.5582	-29	-0.6497	-29	-0.6877	-29	-0.7898	-29	-0.7984
-28.9	-0.0626004	-28.9	-0.1937	-28.9	-0.2735	-28.9	-0.394	-28.9	-0.5034	-28.9	-0.5561	-28.9	-0.6479	-28.9	-0.6841	-28.9	-0.7883	-28.9	-0.7922
-28.8	-0.0569003	-28.8	-0.1865	-28.8	-0.2684	-28.8	-0.3866	-28.8	-0.496	-28.8	-0.5501	-28.8	-0.6425	-28.8	-0.6767	-28.8	-0.7846	-28.8	-0.7863
-28.7	-0.0587002	-28.7	-0.1867	-28.7	-0.2662	-28.7	-0.3833	-28.7	-0.4889	-28.7	-0.5457	-28.7	-0.6388	-28.7	-0.6742	-28.7	-0.7803	-28.7	-0.7833
-28.6	-0.0570002	-28.6	-0.1896	-28.6	-0.2677	-28.6	-0.3858	-28.6	-0.4855	-28.6	-0.5437	-28.6	-0.6375	-28.6	-0.6697	-28.6	-0.779	-28.6	-0.7791
-28.5	-0.0608002	-28.5	-0.1934	-28.5	-0.2701	-28.5	-0.3894	-28.5	-0.4872	-28.5	-0.5442	-28.5	-0.6395	-28.5	-0.6734	-28.5	-0.7777	-28.5	-0.7815
-28.4	-0.0554006	-28.4	-0.188	-28.4	-0.2645	-28.4	-0.388301	-28.4	-0.483201	-28.4	-0.5393	-28.4	-0.638001	-28.4	-0.664701	-28.4	-0.7711	-28.4	-0.7773
-28.3	-0.0563002	-28.3	-0.192	-28.3	-0.2604	-28.3	-0.3897	-28.3	-0.4794	-28.3	-0.537	-28.3	-0.6368	-28.3	-0.6627	-28.3	-0.7698	-28.3	-0.7768
-28.2	-0.0532001	-28.2	-0.1881	-28.2	-0.2592	-28.2	-0.384	-28.2	-0.4757	-28.2	-0.5331	-28.2	-0.6294	-28.2	-0.659	-28.2	-0.766	-28.2	-0.7713
-28.1	-0.0569002	-28.1	-0.1857	-28.1	-0.257	-28.1	-0.3828	-28.1	-0.4716	-28.1	-0.5325	-28.1	-0.6268	-28.1	-0.6533	-28.1	-0.7637	-28.1	-0.766
-28	-0.0538003	-28	-0.1831	-28	-0.2537	-28	-0.374301	-28	-0.470801	-28	-0.5285	-28	-0.6208	-28	-0.6452	-28	-0.7597	-28	-0.761
-27.9	-0.0537004	-27.9	-0.1798	-27.9	-0.2498	-27.9	-0.3708	-27.9	-0.4657	-27.9	-0.529	-27.9	-0.6155	-27.9	-0.6413	-27.9	-0.7599	-27.9	-0.7566
-27.8	-0.0527002	-27.8	-0.1764	-27.8	-0.2453	-27.8	-0.3682	-27.8	-0.4623	-27.8	-0.5259	-27.8	-0.6106	-27.8	-0.6374	-27.8	-0.7553	-27.8	-0.7518
-27.7	-0.0493002	-27.7	-0.1752	-27.7	-0.247	-27.7	-0.3689	-27.7	-0.4612	-27.7	-0.5268	-27.7	-0.6127	-27.7	-0.6362	-27.7	-0.7526	-27.7	-0.7484
-27.6	-0.0484002	-27.6	-0.1754	-27.6	-0.2475	-27.6	-0.37	-27.6	-0.4635	-27.6	-0.5247	-27.6	-0.6158	-27.6	-0.6343	-27.6	-0.7525	-27.6	-0.7488
-27.5	-0.0414002	-27.5	-0.1711	-27.5	-0.243	-27.5	-0.3633	-27.5	-0.4569	-27.5	-0.5216	-27.5	-0.6126	-27.5	-0.6302	-27.5	-0.7461	-27.5	-0.742
-27.4	-0.0337005	-27.4	-0.1663	-27.4	-0.2398	-27.4	-0.354001	-27.4	-0.449201	-27.4	-0.5171	-27.4	-0.604601	-27.4	-0.623301	-27.4	-0.7415	-27.4	-0.7399
-27.3	-0.0345003	-27.3	-0.1661	-27.3	-0.2392	-27.3	-0.3535	-27.3	-0.4461	-27.3	-0.513	-27.3	-0.6018	-27.3	-0.6236	-27.3	-0.7384	-27.3	-0.7365
-27.2	-0.0338003	-27.2	-0.1622	-27.2	-0.2378	-27.2	-0.349	-27.2	-0.4429	-27.2	-0.5077	-27.2	-0.5996	-27.2	-0.6185	-27.2	-0.7319	-27.2	-0.7335
-27.1	-0.0291003	-27.1	-0.1576	-27.1	-0.2353	-27.1	-0.346701	-27.1	-0.432601	-27.1	-0.503	-27.1	-0.5933	-27.1	-0.6119	-27.1	-0.7246	-27.1	-0.7281
-27	-0.0314002	-27	-0.1587	-27	-0.236	-27	-0.345	-27	-0.4296	-27	-0.5023	-27	-0.5919	-27	-0.6108	-27	-0.7215	-27	-0.728
-26.9	-0.0308004	-26.9	-0.1597	-26.9	-0.2347	-26.9	-0.343	-26.9	-0.422	-26.9	-0.4982	-26.9	-0.5859	-26.9	-0.6083	-26.9	-0.7165	-26.9	-0.723
-26.8	-0.0316002	-26.8	-0.1597	-26.8	-0.231	-26.8	-0.3419	-26.8	-0.4186	-26.8	-0.4934	-26.8	-0.5831	-26.8	-0.6085	-26.8	-0.7168	-26.8	-0.7172
-26.7	-0.0328002	-26.7	-0.16	-26.7	-0.2264	-26.7	-0.3405	-26.7	-0.4185	-26.7	-0.4928	-26.7	-0.5837	-26.7	-0.6102	-26.7	-0.7154	-26.7	-0.7173
-26.6	-0.0327001	-26.6	-0.1572	-26.6	-0.2189	-26.6	-0.3367	-26.6	-0.4151	-26.6	-0.4913	-26.6	-0.5796	-26.6	-0.606	-26.6	-0.7094	-26.6	-0.7131
-26.5	-0.0358001	-26.5	-0.1556	-26.5	-0.2133	-26.5	-0.3341	-26.5	-0.4122	-26.5	-0.4897	-26.5	-0.5768	-26.5	-0.6043	-26.5	-0.7066	-26.5	-0.7075
-26.4	-0.0366003	-26.4	-0.1555	-26.4	-0.2159	-26.4	-0.3328	-26.4	-0.4102	-26.4	-0.488	-26.4	-0.576	-26.4	-0.6027	-26.4	-0.7022	-26.4	-0.7077
-26.3	-0.0295003	-26.3	-0.1518	-26.3	-0.2088	-26.3	-0.3273	-26.3	-0.4024	-26.3	-0.4824	-26.3	-0.5662	-26.3	-0.5962	-26.3	-0.6949	-26.3	-0.7027
-26.2	-0.0255002	-26.2	-0.1518	-26.2	-0.2065	-26.2	-0.3232	-26.2	-0.3973	-26.2	-0.4794	-26.2	-0.5624	-26.2	-0.5951	-26.2	-0.6916	-26.2	-0.6987
-26.1	-0.0267003	-26.1	-0.1513	-26.1	-0.2059	-26.1	-0.3213	-26.1	-0.3943	-26.1	-0.4769	-26.1	-0.5626	-26.1	-0.5912	-26.1	-0.6896	-26.1	-0.6979
-26	-0.0292	-26	-0.1528	-26	-0.2109	-26	-0.3213	-26	-0.3972	-26	-0.4746	-26	-0.5643	-26	-0.5924	-26	-0.6844	-26	-0.6978
-25.9	-0.0350002	-25.9	-0.1552	-25.9	-0.2135	-25.9	-0.3253	-25.9	-0.3999	-25.9	-0.473	-25.9	-0.5684	-25.9	-0.5944	-25.9	-0.685	-25.9	-0.7022
-25.8	-0.0372	-25.8	-0.1519	-25.8	-0.2172	-25.8	-0.3257	-25.8	-0.3988	-25.8	-0.4705	-25.8	-0.567	-25.8	-0.5939	-25.8	-0.685	-25.8	-0.7039
-25.7	-0.0364001	-25.7	-0.1469	-25.7	-0.2163	-25.7	-0.3227	-25.7	-0.3977	-25.7	-0.4658	-25.7	-0.5632	-25.7	-0.5898	-25.7	-0.6852	-25.7	-0.7016
-25.6	-0.0376003	-25.6	-0.1421	-25.6	-0.2155	-25.6	-0.3229	-25.6	-0.3979	-25.6	-0.466	-25.6	-0.5618	-25.6	-0.5841	-25.6	-0.6865	-25.6	-0.7012
-25.5	-0.0408002	-25.5	-0.1442	-25.5	-0.2149	-25.5	-0.323	-25.5	-0.3966	-25.5	-0.4656	-25.5	-0.5592	-25.5	-0.5762	-25.5	-0.6876	-25.5	-0.6973
-25.4	-0.0439003	-25.4	-0.1453	-25.4	-0.2158	-25.4	-0.3244	-25.4	-0.3979	-25.4	-0.4658	-25.4	-0.5601	-25.4	-0.5774	-25.4	-0.6883	-25.4	-0.6994
-25.3	-0.0460001	-25.3	-0.1488	-25.3	-0.2175	-25.3	-0.3223	-25.3	-0.3981	-25.3	-0.4641	-25.3	-0.5635	-25.3	-0.5794	-25.3	-0.6891	-25.3	-0.7004
-25.2	-0.0436001	-25.2	-0.1468	-25.2	-0.215	-25.2	-0.3193	-25.2	-0.3986	-25.2	-0.4606	-25.2	-0.5591	-25.2	-0.5776	-25.2	-0.6904	-25.2	-0.6931
-25.1	-0.0425002	-25.1	-0.1451	-25.1	-0.2144	-25.1	-0.3165	-25.1	-0.3981	-25.1	-0.4589	-25.1	-0.5558	-25.1	-0.5751	-25.1	-0.6921	-25.1	-0.6879
-25	-0.0430002	-25	-0.1479	-25	-0.215	-25	-0.3162	-25	-0.3992	-25	-0.4598	-25	-0.5559	-25	-0.5743	-25	-0.6888	-25	-0.6898
-24.9	-0.0445003	-24.9	-0.1507	-24.9	-0.2132	-24.9	-0.3147	-24.9	-0.3968	-24.9	-0.4632	-24.9	-0.5566	-24.9	-0.5745	-24.9	-0.6867	-24.9	-0.6908
-24.8	-0.0462001	-24.8	-0.1508	-24.8	-0.2151	-24.8	-0.3156	-24.8	-0.3967	-24.8	-0.4624	-24.8	-0.5567	-24.8	-0.5729	-24.8	-0.6859	-24.8	-0.6915
-24.7	-0.0472003	-24.7	-0.1503	-24.7	-0.2164	-24.7	-0.3158	-24.7	-0.3949	-24.7	-0.4593	-24.7	-0.5538	-24.7	-0.5712	-24.7	-0.6831	-24.7	-0.6941
-24.6	-0.0498001	-24.6	-0.1486	-24.6	-0.2166	-24.6	-0.3154	-24.6	-0.3951	-24.6	-0.4589	-24.6	-0.5482	-24.6	-0.5673	-24.6	-0.6814	-24.6	-0.6952
-24.5	-0.0544001	-24.5	-0.1473	-24.5	-0.2172	-24.5	-0.3123	-24.5	-0.3933	-24.5	-0.4567	-24.5	-0.5457	-24.5	-0.5627	-24.5	-0.6791	-24.5	-0.6937
-24.4	-0.0550003	-24.4	-0.1442	-24.4	-0.213	-24.4	-0.3094	-24.4	-0.3879	-24.4	-0.4507	-24.4	-0.5415	-24.4	-0.5603	-24.4	-0.6755	-24.4	-0.6886
-24.3	-0.0563001	-24.3	-0.144	-24.3	-0.2113	-24.3	-0.3101	-24.3	-0.386	-24.3	-0.4466	-24.3	-0.538	-24.3	-0.5577	-24.3	-0.6708	-24.3	-0.6875
-24.2	-0.0568002	-24.2	-0.141	-24.2	-0.2049	-24.2	-0.3068	-24.2	-0.3785	-24.2	-0.4423	-24.2	-0.5331	-24.2	-0.5523	-24.2	-0.6668	-24.2	-0.6837
-24.1	-0.0551003	-24.1	-0.1375	-24.1	-0.2032	-24.1	-0.3058	-24.1	-0.3771	-24.1	-0.4398	-24.1	-0.5263	-24.1	-0.5504	-24.1	-0.6648	-24.1	-0.679
-24	-0.0550001	-24	-0.1396	-24	-0.2021	-24	-0.3039	-24	-0.3754	-24	-0.4377	-24	-0.5259	-24	-0.5447	-24	-0.6665	-24	-0.6755
-23.9	-0.0524005	-23.9	-0.1409	-23.9	-0.1968	-23.9	-0.3024	-23.9	-0.3763	-23.9	-0.4331	-23.9	-0.5245	-23.9	-0.5373	-23.9	-0.6628	-23.9	-0.6714
-23.8	-0.0541001	-23.8	-0.1421	-23.8	-0.1961	-23.8	-0.3028	-23.8	-0.3754	-23.8	-0.4284	-23.8	-0.5224	-23.8	-0.5366	-23.8	-0.6623	-23.8	-0.668
-23.7	-0.0582001	-23.7	-0.1407	-23.7	-0.1994	-23.7	-0.3038	-23.7	-0.3788	-23.7	-0.4271	-23.7	-0.52	-23.7	-0.5336	-23.7	-0.6633	-23.7	-0.6689
-23.6	-0.0547002	-23.6	-0.1361	-23.6	-0.1971	-23.6	-0.2986	-23.6	-0.3747	-23.6	-0.4222	-23.6	-0.5187	-23.6	-0.5286	-23.6	-0.6577	-23.6	-0.6683
-23.5	-0.0505002	-23.5	-0.1345	-23.5	-0.1948	-23.5	-0.2904	-23.5	-0.3718	-23.5	-0.4183	-23.5	-0.513	-23.5	-0.5231	-23.5	-0.6481	-23.5	-0.6676
-23.4	-0.0533004	-23.4	-0.1338	-23.4	-0.1919	-23.4	-0.2869	-23.4	-0.3667	-23.4	-0.4122	-23.4	-0.5143	-23.4	-0.5188	-23.4	-0.6424	-23.4	-0.6647
-23.3	-0.0564002	-23.3	-0.1383	-23.3	-0.1902	-23.3	-0.2862	-23.3	-0.3654	-23.3	-0.4087	-23.3	-0.511	-23.3	-0.5177	-23.3	-0.639	-23.3	-0.664
-23.2	-0.0559001	-23.2	-0.1414	-23.2	-0.1913	-23.2	-0.2851	-23.2	-0.3645	-23.2	-0.4083	-23.2	-0.5117	-23.2	-0.5182	-23.2	-0.637	-23.2	-0.6635
-23.1	-0.0573002	-23.1	-0.1366	-23.1	-0.1886	-23.1	-0.2831	-23.1	-0.3627	-23.1	-0.4049	-23.1	-0.5066	-23.1	-0.5162	-23.1	-0.6353	-23.1	-0.6605
-23	-0.0562002	-23	-0.1359	-23	-0.1851	-23	-0.2779	-23	-0.3623	-23	-0.3986	-23	-0.5009	-23	-0.5127	-23	-0.6333	-23	-0.6569
-22.9	-0.0554005	-22.9	-0.1336	-22.9	-0.1831	-22.9	-0.2727	-22.9	-0.3609	-22.9	-0.3925	-22.9	-0.4961	-22.9	-0.5104	-22.9	-0.6309	-22.9	-0.6507
-22.8	-0.0556002	-22.8	-0.1325	-22.8	-0.1826	-22.8	-0.2707	-22.8	-0.3603	-22.8	-0.3881	-22.8	-0.4964	-22.8	-0.5079	-22.8	-0.6256	-22.8	-0.647
-22.7	-0.0538001	-22.7	-0.1343	-22.7	-0.1825	-22.7	-0.2718	-22.7	-0.3597	-22.7	-0.3847	-22.7	-0.4947	-22.7	-0.5084	-22.7	-0.6227	-22.7	-0.6433
-22.6	-0.0480001	-22.6	-0.135	-22.6	-0.1854	-22.6	-0.2721	-22.6	-0.3612	-22.6	-0.3797	-22.6	-0.4949	-22.6	-0.5076	-22.6	-0.6209	-22.6	-0.6396
-22.5	-0.049	-22.5	-0.1336	-22.5	-0.185	-22.5	-0.268	-22.5	-0.3609	-22.5	-0.379	-22.5	-0.4926	-22.5	-0.5055	-22.5	-0.6158	-22.5	-0.6399
-22.4	-0.0445003	-22.4	-0.13	-22.4	-0.1837	-22.4	-0.2644	-22.4	-0.3564	-22.4	-0.3779	-22.4	-0.4838	-22.4	-0.5004	-22.4	-0.608	-22.4	-0.6325
-22.3	-0.0529	-22.3	-0.1336	-22.3	-0.1901	-22.3	-0.2641	-22.3	-0.3637	-22.3	-0.3804	-22.3	-0.4832	-22.3	-0.506	-22.3	-0.6087	-22.3	-0.6337
-22.2	-0.0512002	-22.2	-0.1287	-22.2	-0.1918	-22.2	-0.2624	-22.2	-0.3617	-22.2	-0.3763	-22.2	-0.481	-22.2	-0.5053	-22.2	-0.6008	-22.2	-0.6278
-22.1	-0.0459003	-22.1	-0.1271	-22.1	-0.1881	-22.1	-0.2585	-22.1	-0.3564	-22.1	-0.3677	-22.1	-0.4784	-22.1	-0.502	-22.1	-0.5955	-22.1	-0.622
-22	-0.0358003	-22	-0.1178	-22	-0.1806	-22	-0.250001	-22	-0.348501	-22	-0.3604	-22	-0.4693	-22	-0.4954	-22	-0.5848	-22	-0.6123
-21.9	-0.0257004	-21.9	-0.115	-21.9	-0.1749	-21.9	-0.2475	-21.9	-0.3396	-21.9	-0.3493	-21.9	-0.4659	-21.9	-0.4914	-21.9	-0.5782	-21.9	-0.605
-21.8	-0.0293	-21.8	-0.1205	-21.8	-0.1818	-21.8	-0.2501	-21.8	-0.3463	-21.8	-0.3485	-21.8	-0.4695	-21.8	-0.4951	-21.8	-0.5796	-21.8	-0.6066
-21.7	-0.0336	-21.7	-0.1264	-21.7	-0.1904	-21.7	-0.2575	-21.7	-0.3517	-21.7	-0.3447	-21.7	-0.4732	-21.7	-0.5001	-21.7	-0.5825	-21.7	-0.6101
-21.6	-0.0419	-21.6	-0.1376	-21.6	-0.1996	-21.6	-0.2646	-21.6	-0.3564	-21.6	-0.3426	-21.6	-0.4771	-21.6	-0.5044	-21.6	-0.5887	-21.6	-0.6191
-21.5	-0.0482999	-21.5	-0.1484	-21.5	-0.2099	-21.5	-0.2702	-21.5	-0.3642	-21.5	-0.3502	-21.5	-0.4824	-21.5	-0.5131	-21.5	-0.5954	-21.5	-0.6221
-21.4	-0.0456004	-21.4	-0.1461	-21.4	-0.2068	-21.4	-0.263	-21.4	-0.3624	-21.4	-0.3377	-21.4	-0.4768	-21.4	-0.5075	-21.4	-0.5895	-21.4	-0.6155
-21.3	-0.0439001	-21.3	-0.1435	-21.3	-0.2064	-21.3	-0.2739	-21.3	-0.3622	-21.3	-0.3266	-21.3	-0.4866	-21.3	-0.5047	-21.3	-0.5969	-21.3	-0.6082
-21.2	-0.0469001	-21.2	-0.1434	-21.2	-0.1998	-21.2	-0.2778	-21.2	-0.3565	-21.2	-0.3362	-21.2	-0.5039	-21.2	-0.5206	-21.2	-0.5973	-21.2	-0.6087
-21.1	-0.0407001	-21.1	-0.1465	-21.1	-0.1956	-21.1	-0.2785	-21.1	-0.3518	-21.1	-0.3333	-21.1	-0.5091	-21.1	-0.511	-21.1	-0.6047	-21.1	-0.6111
-21	-0.0464	-21	-0.1409	-21	-0.2067	-21	-0.2697	-21	-0.3474	-21	-0.3376	-21	-0.5157	-21	-0.5036	-21	-0.6097	-21	-0.6176
-20.9	-0.0540003	-20.9	-0.1328	-20.9	-0.2117	-20.9	-0.2555	-20.9	-0.3404	-20.9	-0.3404	-20.9	-0.5114	-20.9	-0.4917	-20.9	-0.5943	-20.9	-0.5998
-20.8	-0.0560002	-20.8	-0.1184	-20.8	-0.2182	-20.8	-0.242	-20.8	-0.3337	-20.8	-0.3412	-20.8	-0.511	-20.8	-0.477	-20.8	-0.5744	-20.8	-0.5789
-20.7	-0.0534003	-20.7	-0.1039	-20.7	-0.2211	-20.7	-0.2387	-20.7	-0.327	-20.7	-0.3443	-20.7	-0.4855	-20.7	-0.4645	-20.7	-0.5554	-20.7	-0.5585
-20.6	-0.0497003	-20.6	-0.0907	-20.6	-0.2207	-20.6	-0.237001	-20.6	-0.330901	-20.6	-0.3451	-20.6	-0.4565	-20.6	-0.4684	-20.6	-0.5355	-20.6	-0.546
-20.5	-0.0436002	-20.5	-0.0986	-20.5	-0.2132	-20.5	-0.245601	-20.5	-0.334401	-20.5	-0.3472	-20.5	-0.4312	-20.5	-0.4709	-20.5	-0.5155	-20.5	-0.5269
-20.4	-0.0309007	-20.4	-0.1059	-20.4	-0.2019	-20.4	-0.244801	-20.4	-0.334701	-20.4	-0.3415	-20.4	-0.411801	-20.4	-0.464001	-20.4	-0.5111	-20.4	-0.5266
-20.3	-0.0128005	-20.3	-0.1002	-20.3	-0.1818	-20.3	-0.2338	-20.3	-0.327	-20.3	-0.3232	-20.3	-0.381	-20.3	-0.4505	-20.3	-0.5054	-20.3	-0.5236
-20.2	0.000699663	-20.2	-0.0956	-20.2	-0.1696	-20.2	-0.2252	-20.2	-0.319	-20.2	-0.3122	-20.2	-0.3861	-20.2	-0.438	-20.2	-0.509	-20.2	-0.5282
-20.1	0.00649989	-20.1	-0.099	-20.1	-0.1634	-20.1	-0.2256	-20.1	-0.3142	-20.1	-0.3076	-20.1	-0.3974	-20.1	-0.4277	-20.1	-0.5213	-20.1	-0.538
-20	0.0106999	-20	-0.1086	-20	-0.1685	-20	-0.2281	-20	-0.3096	-20	-0.317	-20	-0.4084	-20	-0.4318	-20	-0.5222	-20	-0.5504
-19.9	0.00689966	-19.9	-0.1139	-19.9	-0.1633	-19.9	-0.2234	-19.9	-0.3074	-19.9	-0.312	-19.9	-0.4161	-19.9	-0.4361	-19.9	-0.5169	-19.9	-0.5535
-19.8	0.0137997	-19.8	-0.1047	-19.8	-0.1555	-19.8	-0.2157	-19.8	-0.2981	-19.8	-0.302	-19.8	-0.4115	-19.8	-0.426	-19.8	-0.5051	-19.8	-0.5411
-19.7	0.0218998	-19.7	-0.1072	-19.7	-0.1531	-19.7	-0.2176	-19.7	-0.2994	-19.7	-0.2974	-19.7	-0.4066	-19.7	-0.4186	-19.7	-0.5	-19.7	-0.5345
-19.6	0.0232998	-19.6	-0.1042	-19.6	-0.1535	-19.6	-0.2197	-19.6	-0.3007	-19.6	-0.2887	-19.6	-0.4037	-19.6	-0.4198	-19.6	-0.4947	-19.6	-0.5312
-19.5	0.0185999	-19.5	-0.1092	-19.5	-0.1582	-19.5	-0.2274	-19.5	-0.3116	-19.5	-0.2934	-19.5	-0.406	-19.5	-0.4271	-19.5	-0.4873	-19.5	-0.5365
-19.4	0.0216998	-19.4	-0.1129	-19.4	-0.1586	-19.4	-0.2384	-19.4	-0.3105	-19.4	-0.2983	-19.4	-0.4102	-19.4	-0.4331	-19.4	-0.4787	-19.4	-0.5346
-19.3	0.0181	-19.3	-0.1266	-19.3	-0.1576	-19.3	-0.2428	-19.3	-0.314	-19.3	-0.3004	-19.3	-0.4043	-19.3	-0.441	-19.3	-0.4728	-19.3	-0.5328
-19.2	0.0161999	-19.2	-0.1301	-19.2	-0.1561	-19.2	-0.2423	-19.2	-0.308	-19.2	-0.3068	-19.2	-0.3994	-19.2	-0.4495	-19.2	-0.467	-19.2	-0.5296
-19.1	0.0170998	-19.1	-0.1365	-19.1	-0.1445	-19.1	-0.2341	-19.1	-0.3053	-19.1	-0.3018	-19.1	-0.3942	-19.1	-0.4424	-19.1	-0.4667	-19.1	-0.5317
-19	0.0197998	-19	-0.137	-19	-0.1374	-19	-0.2288	-19	-0.3079	-19	-0.2939	-19	-0.3872	-19	-0.4336	-19	-0.4619	-19	-0.5283
-18.9	0.0174997	-18.9	-0.13	-18.9	-0.135	-18.9	-0.2188	-18.9	-0.3106	-18.9	-0.2898	-18.9	-0.3888	-18.9	-0.4284	-18.9	-0.4541	-18.9	-0.5203
-18.8	0.0177999	-18.8	-0.1323	-18.8	-0.1381	-18.8	-0.2103	-18.8	-0.3134	-18.8	-0.2865	-18.8	-0.3889	-18.8	-0.4283	-18.8	-0.4524	-18.8	-0.514
-18.7	0.0127	-18.7	-0.1285	-18.7	-0.1392	-18.7	-0.1996	-18.7	-0.3241	-18.7	-0.2853	-18.7	-0.3873	-18.7	-0.4226	-18.7	-0.4542	-18.7	-0.5008
-18.6	0.0091998	-18.6	-0.1167	-18.6	-0.1389	-18.6	-0.1887	-18.6	-0.3236	-18.6	-0.2766	-18.6	-0.3831	-18.6	-0.4153	-18.6	-0.4483	-18.6	-0.4856
-18.5	0.00829976	-18.5	-0.0979	-18.5	-0.1445	-18.5	-0.1826	-18.5	-0.321	-18.5	-0.2661	-18.5	-0.3828	-18.5	-0.4132	-18.5	-0.4432	-18.5	-0.469
-18.4	-0.000100252	-18.4	-0.082	-18.4	-0.1455	-18.4	-0.1863	-18.4	-0.3171	-18.4	-0.258	-18.4	-0.3834	-18.4	-0.4123	-18.4	-0.434	-18.4	-0.4533
-18.3	0.00599983	-18.3	-0.0755	-18.3	-0.1462	-18.3	-0.1875	-18.3	-0.3154	-18.3	-0.2517	-18.3	-0.3772	-18.3	-0.4173	-18.3	-0.4281	-18.3	-0.4455
-18.2	0.00499996	-18.2	-0.0774	-18.2	-0.1493	-18.2	-0.1898	-18.2	-0.3133	-18.2	-0.2543	-18.2	-0.3719	-18.2	-0.4169	-18.2	-0.4273	-18.2	-0.4464
-18.1	0.0109998	-18.1	-0.0767	-18.1	-0.1469	-18.1	-0.1873	-18.1	-0.3101	-18.1	-0.2445	-18.1	-0.3746	-18.1	-0.4164	-18.1	-0.422	-18.1	-0.4465
-18	0.0220999	-18	-0.0768	-18	-0.1484	-18	-0.1852	-18	-0.3028	-18	-0.247	-18	-0.3698	-18	-0.4142	-18	-0.4121	-18	-0.4492
-17.9	0.0343998	-17.9	-0.0738	-17.9	-0.1424	-17.9	-0.1844	-17.9	-0.3098	-17.9	-0.246	-17.9	-0.3665	-17.9	-0.4086	-17.9	-0.4022	-17.9	-0.4505
-17.8	0.0358	-17.8	-0.0746	-17.8	-0.1491	-17.8	-0.1819	-17.8	-0.3191	-17.8	-0.2552	-17.8	-0.37	-17.8	-0.4051	-17.8	-0.4039	-17.8	-0.4492
-17.7	0.0405	-17.7	-0.073	-17.7	-0.1576	-17.7	-0.1822	-17.7	-0.3205	-17.7	-0.258	-17.7	-0.3749	-17.7	-0.3983	-17.7	-0.409	-17.7	-0.4476
-17.6	0.0327002	-17.6	-0.0893	-17.6	-0.1755	-17.6	-0.1955	-17.6	-0.3283	-17.6	-0.2933	-17.6	-0.3874	-17.6	-0.4048	-17.6	-0.4241	-17.6	-0.4576
-17.5	0.0343	-17.5	-0.0958	-17.5	-0.1845	-17.5	-0.1925	-17.5	-0.3194	-17.5	-0.2996	-17.5	-0.3932	-17.5	-0.4057	-17.5	-0.4196	-17.5	-0.4547
-17.4	0.0447994	-17.4	-0.0852	-17.4	-0.1844	-17.4	-0.174501	-17.4	-0.307901	-17.4	-0.2818	-17.4	-0.390101	-17.4	-0.397801	-17.4	-0.4194	-17.4	-0.4468
-17.3	0.0610997	-17.3	-0.0688	-17.3	-0.184	-17.3	-0.1563	-17.3	-0.2905	-17.3	-0.2558	-17.3	-0.3873	-17.3	-0.387	-17.3	-0.416	-17.3	-0.438
-17.2	0.0569999	-17.2	-0.0666	-17.2	-0.1923	-17.2	-0.1541	-17.2	-0.2828	-17.2	-0.2398	-17.2	-0.4016	-17.2	-0.3929	-17.2	-0.4358	-17.2	-0.4384
-17.1	0.0453999	-17.1	-0.063	-17.1	-0.2062	-17.1	-0.1596	-17.1	-0.2702	-17.1	-0.2266	-17.1	-0.4119	-17.1	-0.3935	-17.1	-0.4449	-17.1	-0.4327
-17	0.0301999	-17	-0.0633001	-17	-0.225	-17	-0.1736	-17	-0.2684	-17	-0.2244	-17	-0.4132	-17	-0.3933	-17	-0.4632	-17	-0.4378
-16.9	0.0164998	-16.9	-0.0601	-16.9	-0.2371	-16.9	-0.184	-16.9	-0.265	-16.9	-0.2364	-16.9	-0.4086	-16.9	-0.3948	-16.9	-0.473	-16.9	-0.4359
-16.8	0.0127998	-16.8	-0.0537	-16.8	-0.2344	-16.8	-0.1893	-16.8	-0.2568	-16.8	-0.2587	-16.8	-0.3998	-16.8	-0.3914	-16.8	-0.4685	-16.8	-0.4261
-16.7	0.0158996	-16.7	-0.0527	-16.7	-0.2217	-16.7	-0.1894	-16.7	-0.2503	-16.7	-0.2672	-16.7	-0.3801	-16.7	-0.3759	-16.7	-0.455	-16.7	-0.4118
-16.6	0.0271995	-16.6	-0.0473	-16.6	-0.1953	-16.6	-0.175501	-16.6	-0.244601	-16.6	-0.2602	-16.6	-0.3591	-16.6	-0.3547	-16.6	-0.4259	-16.6	-0.4206
-16.5	0.0407995	-16.5	-0.0435	-16.5	-0.1726	-16.5	-0.162401	-16.5	-0.242101	-16.5	-0.2519	-16.5	-0.3424	-16.5	-0.335	-16.5	-0.3889	-16.5	-0.4149
-16.4	0.054099	-16.4	-0.0395	-16.4	-0.154	-16.4	-0.152501	-16.4	-0.239201	-16.4	-0.2458	-16.4	-0.327101	-16.4	-0.322001	-16.4	-0.3521	-16.4	-0.4046
-16.3	0.0609997	-16.3	-0.0451	-16.3	-0.143	-16.3	-0.1505	-16.3	-0.2353	-16.3	-0.241	-16.3	-0.3271	-16.3	-0.3251	-16.3	-0.3321	-16.3	-0.3911
-16.2	0.0591997	-16.2	-0.05	-16.2	-0.1395	-16.2	-0.1526	-16.2	-0.2281	-16.2	-0.2292	-16.2	-0.3247	-16.2	-0.3242	-16.2	-0.3226	-16.2	-0.3767
-16.1	0.0475999	-16.1	-0.0556	-16.1	-0.1459	-16.1	-0.1591	-16.1	-0.2254	-16.1	-0.2239	-16.1	-0.3308	-16.1	-0.3326	-16.1	-0.3173	-16.1	-0.3702
-16	0.0327	-16	-0.0624	-16	-0.1525	-16	-0.1694	-16	-0.2216	-16	-0.2117	-16	-0.3414	-16	-0.3385	-16	-0.3233	-16	-0.369
-15.9	0.0162001	-15.9	-0.0687	-15.9	-0.1685	-15.9	-0.1816	-15.9	-0.2186	-15.9	-0.2137	-15.9	-0.3568	-15.9	-0.3403	-15.9	-0.3459	-15.9	-0.3737
-15.8	-0.00179988	-15.8	-0.0735	-15.8	-0.2006	-15.8	-0.1989	-15.8	-0.2203	-15.8	-0.2299	-15.8	-0.3705	-15.8	-0.3485	-15.8	-0.3769	-15.8	-0.3758
-15.7	-0.0175998	-15.7	-0.0730999	-15.7	-0.2326	-15.7	-0.2114	-15.7	-0.2299	-15.7	-0.2401	-15.7	-0.3828	-15.7	-0.3526	-15.7	-0.4114	-15.7	-0.3838
-15.6	-0.0322998	-15.6	-0.0731999	-15.6	-0.2665	-15.6	-0.2101	-15.6	-0.2389	-15.6	-0.2631	-15.6	-0.3999	-15.6	-0.3614	-15.6	-0.4286	-15.6	-0.398
-15.5	-0.0352001	-15.5	-0.0710999	-15.5	-0.2774	-15.5	-0.1928	-15.5	-0.2366	-15.5	-0.2712	-15.5	-0.3965	-15.5	-0.3571	-15.5	-0.4388	-15.5	-0.4015
-15.4	-0.0220005	-15.4	-0.068	-15.4	-0.2764	-15.4	-0.172201	-15.4	-0.239701	-15.4	-0.2681	-15.4	-0.389201	-15.4	-0.353601	-15.4	-0.44	-15.4	-0.3998
-15.3	-0.00390035	-15.3	-0.0598	-15.3	-0.273	-15.3	-0.1559	-15.3	-0.241	-15.3	-0.2643	-15.3	-0.3783	-15.3	-0.3464	-15.3	-0.4298	-15.3	-0.4093
-15.2	0.0126995	-15.2	-0.0681	-15.2	-0.2658	-15.2	-0.1419	-15.2	-0.2378	-15.2	-0.2596	-15.2	-0.3682	-15.2	-0.3378	-15.2	-0.414	-15.2	-0.4219
-15.1	0.0273995	-15.1	-0.0627999	-15.1	-0.235901	-15.1	-0.130801	-15.1	-0.231801	-15.1	-0.2553	-15.1	-0.353601	-15.1	-0.329801	-15.1	-0.3957	-15.1	-0.4142
-15	0.0376995	-15	-0.0555	-15	-0.217401	-15	-0.138001	-15	-0.225101	-15	-0.253301	-15	-0.340001	-15	-0.325901	-15	-0.3892	-15	-0.4221
-14.9	0.0393993	-14.9	-0.062	-14.9	-0.2003	-14.9	-0.151801	-14.9	-0.219501	-14.9	-0.26	-14.9	-0.356901	-14.9	-0.325601	-14.9	-0.3853	-14.9	-0.4309
-14.8	0.0311997	-14.8	-0.0658	-14.8	-0.2009	-14.8	-0.171	-14.8	-0.2154	-14.8	-0.2643	-14.8	-0.3524	-14.8	-0.3236	-14.8	-0.3795	-14.8	-0.4354
-14.7	0.0202997	-14.7	-0.0749	-14.7	-0.1911	-14.7	-0.1798	-14.7	-0.202	-14.7	-0.2716	-14.7	-0.348	-14.7	-0.3232	-14.7	-0.3709	-14.7	-0.4452
-14.6	0.00969975	-14.6	-0.0711	-14.6	-0.1869	-14.6	-0.1936	-14.6	-0.2003	-14.6	-0.2674	-14.6	-0.3481	-14.6	-0.3215	-14.6	-0.3754	-14.6	-0.4516
-14.5	0.000299775	-14.5	-0.0658	-14.5	-0.1859	-14.5	-0.206	-14.5	-0.2047	-14.5	-0.2651	-14.5	-0.3591	-14.5	-0.314	-14.5	-0.3793	-14.5	-0.4509
-14.4	-0.000500751	-14.4	-0.0483	-14.4	-0.1754	-14.4	-0.193601	-14.4	-0.199001	-14.4	-0.2464	-14.4	-0.339701	-14.4	-0.303901	-14.4	-0.3745	-14.4	-0.4428
-14.3	-0.00760025	-14.3	-0.0442	-14.3	-0.1672	-14.3	-0.1909	-14.3	-0.2043	-14.3	-0.2501	-14.3	-0.3283	-14.3	-0.298	-14.3	-0.3742	-14.3	-0.4418
-14.2	0.000599687	-14.2	-0.0306	-14.2	-0.1548	-14.2	-0.1866	-14.2	-0.2157	-14.2	-0.2523	-14.2	-0.3142	-14.2	-0.2872	-14.2	-0.3635	-14.2	-0.4358
-14.1	0.0156994	-14.1	-0.0194	-14.1	-0.139101	-14.1	-0.173301	-14.1	-0.215101	-14.1	-0.2305	-14.1	-0.299601	-14.1	-0.272601	-14.1	-0.3414	-14.1	-0.4111
-14	0.0369994	-14	-0.00669998	-14	-0.120801	-14	-0.159101	-14	-0.213101	-14	-0.199401	-14	-0.277001	-14	-0.253701	-14	-0.3152	-14	-0.3825
-13.9	0.051199	-13.9	-0.00120002	-13.9	-0.106	-13.9	-0.145401	-13.9	-0.216401	-13.9	-0.1756	-13.9	-0.258301	-13.9	-0.243101	-13.9	-0.294	-13.9	-0.3572
-13.8	0.0631994	-13.8	0.00340004	-13.8	-0.0946	-13.8	-0.133801	-13.8	-0.212701	-13.8	-0.1491	-13.8	-0.233301	-13.8	-0.229501	-13.8	-0.2741	-13.8	-0.327
-13.7	0.0601995	-13.7	0.00500001	-13.7	-0.0937005	-13.7	-0.1251	-13.7	-0.2055	-13.7	-0.1335	-13.7	-0.2195	-13.7	-0.2112	-13.7	-0.2564	-13.7	-0.2983
-13.6	0.0496997	-13.6	-0.0109	-13.6	-0.1021	-13.6	-0.125201	-13.6	-0.206401	-13.6	-0.1246	-13.6	-0.2204	-13.6	-0.2135	-13.6	-0.2497	-13.6	-0.2788
-13.5	0.0337997	-13.5	-0.0337	-13.5	-0.114	-13.5	-0.116201	-13.5	-0.198501	-13.5	-0.1215	-13.5	-0.2195	-13.5	-0.2174	-13.5	-0.2409	-13.5	-0.266
-13.4	0.0210997	-13.4	-0.0524	-13.4	-0.1282	-13.4	-0.1135	-13.4	-0.2003	-13.4	-0.1268	-13.4	-0.2217	-13.4	-0.2253	-13.4	-0.2426	-13.4	-0.2645
-13.3	0.0179999	-13.3	-0.0629	-13.3	-0.1428	-13.3	-0.1197	-13.3	-0.1955	-13.3	-0.1378	-13.3	-0.2315	-13.3	-0.2253	-13.3	-0.2538	-13.3	-0.2774
-13.2	0.00540001	-13.2	-0.0763	-13.2	-0.1502	-13.2	-0.1274	-13.2	-0.1916	-13.2	-0.1466	-13.2	-0.2451	-13.2	-0.2262	-13.2	-0.2515	-13.2	-0.2946
-13.1	-0.00370007	-13.1	-0.084	-13.1	-0.1575	-13.1	-0.1254	-13.1	-0.1967	-13.1	-0.1536	-13.1	-0.2559	-13.1	-0.2311	-13.1	-0.2607	-13.1	-0.3119
-13	-0.0107001	-13	-0.0927	-13	-0.1636	-13	-0.1285	-13	-0.2123	-13	-0.1705	-13	-0.2674	-13	-0.2438	-13	-0.276	-13	-0.329
-12.9	-0.0174004	-12.9	-0.0981	-12.9	-0.1726	-12.9	-0.1283	-12.9	-0.2274	-12.9	-0.1872	-12.9	-0.2683	-12.9	-0.2487	-12.9	-0.2847	-12.9	-0.3459
-12.8	-0.0116003	-12.8	-0.0876	-12.8	-0.164	-12.8	-0.124	-12.8	-0.223	-12.8	-0.1862	-12.8	-0.2619	-12.8	-0.2399	-12.8	-0.2935	-12.8	-0.3546
-12.7	-0.000300341	-12.7	-0.0796	-12.7	-0.1504	-12.7	-0.114	-12.7	-0.2107	-12.7	-0.1661	-12.7	-0.2506	-12.7	-0.226	-12.7	-0.3016	-12.7	-0.3564
-12.6	0.0117996	-12.6	-0.0742	-12.6	-0.1414	-12.6	-0.103701	-12.6	-0.200101	-12.6	-0.1449	-12.6	-0.234	-12.6	-0.2184	-12.6	-0.2954	-12.6	-0.3514
-12.5	0.0332994	-12.5	-0.0589	-12.5	-0.122701	-12.5	-0.0823012	-12.5	-0.188201	-12.5	-0.114001	-12.5	-0.204601	-12.5	-0.197201	-12.5	-0.279	-12.5	-0.3353
-12.4	0.0481991	-12.4	-0.058	-12.4	-0.111	-12.4	-0.0666009	-12.4	-0.170101	-12.4	-0.104	-12.4	-0.186301	-12.4	-0.186901	-12.4	-0.2604	-12.4	-0.3149
-12.3	0.0518996	-12.3	-0.0614	-12.3	-0.1035	-12.3	-0.0589004	-12.3	-0.1615	-12.3	-0.1018	-12.3	-0.1734	-12.3	-0.1787	-12.3	-0.2463	-12.3	-0.3013
-12.2	0.0485997	-12.2	-0.064	-12.2	-0.0984003	-12.2	-0.0583003	-12.2	-0.1551	-12.2	-0.0984	-12.2	-0.1657	-12.2	-0.1709	-12.2	-0.2333	-12.2	-0.2753
-12.1	0.0432997	-12.1	-0.0644	-12.1	-0.0919003	-12.1	-0.0660006	-12.1	-0.145801	-12.1	-0.1044	-12.1	-0.1577	-12.1	-0.163	-12.1	-0.226	-12.1	-0.2563
-12	0.0428997	-12	-0.0511	-12	-0.0843003	-12	-0.0726007	-12	-0.134801	-12	-0.1014	-12	-0.1602	-12	-0.158	-12	-0.2146	-12	-0.2341
-11.9	0.0329996	-11.9	-0.0458	-11.9	-0.0858002	-11.9	-0.0797004	-11.9	-0.1336	-11.9	-0.1016	-11.9	-0.1688	-11.9	-0.1599	-11.9	-0.2097	-11.9	-0.2252
-11.8	0.0220998	-11.8	-0.0468	-11.8	-0.0953	-11.8	-0.0892002	-11.8	-0.1367	-11.8	-0.1041	-11.8	-0.1777	-11.8	-0.1631	-11.8	-0.2118	-11.8	-0.2275
-11.7	0.0112999	-11.7	-0.0478	-11.7	-0.1001	-11.7	-0.0981001	-11.7	-0.1394	-11.7	-0.1079	-11.7	-0.1865	-11.7	-0.1671	-11.7	-0.2205	-11.7	-0.2346
-11.6	0.00229988	-11.6	-0.0513	-11.6	-0.1031	-11.6	-0.1034	-11.6	-0.1433	-11.6	-0.1132	-11.6	-0.1968	-11.6	-0.1721	-11.6	-0.227	-11.6	-0.2318
-11.5	-0.00930008	-11.5	-0.0574	-11.5	-0.1067	-11.5	-0.1119	-11.5	-0.1456	-11.5	-0.1229	-11.5	-0.2056	-11.5	-0.1731	-11.5	-0.233	-11.5	-0.2358
-11.4	-0.0180003	-11.4	-0.0537	-11.4	-0.1044	-11.4	-0.1146	-11.4	-0.1437	-11.4	-0.1242	-11.4	-0.2107	-11.4	-0.1686	-11.4	-0.2335	-11.4	-0.2402
-11.3	-0.0141003	-11.3	-0.043	-11.3	-0.095	-11.3	-0.1021	-11.3	-0.1333	-11.3	-0.1155	-11.3	-0.2026	-11.3	-0.1574	-11.3	-0.2214	-11.3	-0.2324
-11.2	-0.0123002	-11.2	-0.0403	-11.2	-0.0914002	-11.2	-0.0985002	-11.2	-0.1283	-11.2	-0.1133	-11.2	-0.2036	-11.2	-0.1588	-11.2	-0.2126	-11.2	-0.2281
-11.1	-0.0133001	-11.1	-0.0441	-11.1	-0.0933001	-11.1	-0.1035	-11.1	-0.1237	-11.1	-0.1161	-11.1	-0.206	-11.1	-0.1579	-11.1	-0.2129	-11.1	-0.2255
-11	-0.00820023	-11	-0.0445	-11	-0.0976002	-11	-0.104	-11	-0.1187	-11	-0.1135	-11	-0.2014	-11	-0.1565	-11	-0.2097	-11	-0.2194
-10.9	-0.0193001	-10.9	-0.0532	-10.9	-0.1073	-10.9	-0.1075	-10.9	-0.1217	-10.9	-0.1167	-10.9	-0.2068	-10.9	-0.1604	-10.9	-0.2142	-10.9	-0.2261
-10.8	-0.0168002	-10.8	-0.0507	-10.8	-0.1072	-10.8	-0.102	-10.8	-0.1171	-10.8	-0.1121	-10.8	-0.202	-10.8	-0.1548	-10.8	-0.2089	-10.8	-0.2208
-10.7	-0.0114003	-10.7	-0.0487	-10.7	-0.1071	-10.7	-0.0991003	-10.7	-0.1089	-10.7	-0.1029	-10.7	-0.1924	-10.7	-0.1489	-10.7	-0.2049	-10.7	-0.2155
-10.6	-0.00830029	-10.6	-0.0434	-10.6	-0.102	-10.6	-0.0950006	-10.6	-0.0995006	-10.6	-0.0955	-10.6	-0.1814	-10.6	-0.1417	-10.6	-0.1915	-10.6	-0.2083
-10.5	-0.00340036	-10.5	-0.0362	-10.5	-0.0948004	-10.5	-0.0853008	-10.5	-0.0836008	-10.5	-0.0866004	-10.5	-0.1646	-10.5	-0.1311	-10.5	-0.1789	-10.5	-0.193
-10.4	0.000699363	-10.4	-0.0324	-10.4	-0.0824003	-10.4	-0.0769006	-10.4	-0.0747006	-10.4	-0.0797003	-10.4	-0.153601	-10.4	-0.120501	-10.4	-0.1702	-10.4	-0.1811
-10.3	-0.000100244	-10.3	-0.0309	-10.3	-0.0785	-10.3	-0.0718002	-10.3	-0.0644002	-10.3	-0.074	-10.3	-0.1469	-10.3	-0.1134	-10.3	-0.1667	-10.3	-0.1705
-10.2	-0.00460029	-10.2	-0.03	-10.2	-0.0744003	-10.2	-0.0639003	-10.2	-0.0554003	-10.2	-0.0674	-10.2	-0.1431	-10.2	-0.1055	-10.2	-0.1606	-10.2	-0.1622
-10.1	-0.00450029	-10.1	-0.0275	-10.1	-0.0683003	-10.1	-0.0597005	-10.1	-0.0516005	-10.1	-0.0645	-10.1	-0.1364	-10.1	-0.0993003	-10.1	-0.1516	-10.1	-0.1546
-10	0.000199768	-10	-0.0252	-10	-0.0681002	-10	-0.0569005	-10	-0.0504005	-10	-0.0605002	-10	-0.1374	-10	-0.0986002	-10	-0.1504	-10	-0.1472
-9.9	-0.00170037	-9.9	-0.0224	-9.9	-0.0684002	-9.9	-0.0590004	-9.9	-0.0506004	-9.9	-0.0628002	-9.9	-0.1389	-9.9	-0.0989004	-9.9	-0.1456	-9.9	-0.1465
-9.8	-0.0010002	-9.8	-0.0209	-9.8	-0.0655	-9.8	-0.0595002	-9.8	-0.0499002	-9.8	-0.0614	-9.8	-0.1367	-9.8	-0.0943002	-9.8	-0.1438	-9.8	-0.1478
-9.7	0.000399793	-9.7	-0.0191	-9.7	-0.0563002	-9.7	-0.0634002	-9.7	-0.0516002	-9.7	-0.0607	-9.7	-0.1354	-9.7	-0.0919002	-9.7	-0.1404	-9.7	-0.1463
-9.6	-0.00280021	-9.6	-0.0192	-9.6	-0.0558002	-9.6	-0.0629004	-9.6	-0.0454004	-9.6	-0.0633	-9.6	-0.1313	-9.6	-0.0887002	-9.6	-0.1408	-9.6	-0.1456
-9.5	-0.00450032	-9.5	-0.0096	-9.5	-0.0539003	-9.5	-0.0560006	-9.5	-0.0432006	-9.5	-0.0618003	-9.5	-0.1254	-9.5	-0.0823003	-9.5	-0.1366	-9.5	-0.1371
-9.4	-0.00350061	-9.4	-0.00740001	-9.4	-0.0475003	-9.4	-0.0549006	-9.4	-0.0370006	-9.4	-0.0570003	-9.4	-0.115701	-9.4	-0.0748006	-9.4	-0.1309	-9.4	-0.1276
-9.3	-0.00310028	-9.3	-0.00630001	-9.3	-0.0445	-9.3	-0.0512003	-9.3	-0.0361003	-9.3	-0.0535	-9.3	-0.1071	-9.3	-0.0706003	-9.3	-0.1224	-9.3	-0.1225
-9.2	-0.0072002	-9.2	-0.00229999	-9.2	-0.0398002	-9.2	-0.0505002	-9.2	-0.0358002	-9.2	-0.0512	-9.2	-0.1108	-9.2	-0.0750002	-9.2	-0.1196	-9.2	-0.1192
-9.1	-0.00780025	-9.1	-0.00120001	-9.1	-0.0344002	-9.1	-0.0469005	-9.1	-0.0377005	-9.1	-0.0471	-9.1	-0.1083	-9.1	-0.0745002	-9.1	-0.1191	-9.1	-0.1156
-9	-0.00730027	-9	0.0078	-9	-0.0316003	-9	-0.0501005	-9	-0.0314005	-9	-0.0497003	-9	-0.1085	-9	-0.0755003	-9	-0.1125	-9	-0.1059
-8.9	-0.00750048	-8.9	0.0109	-8.9	-0.0307002	-8.9	-0.0551005	-8.9	-0.0268005	-8.9	-0.0501002	-8.9	-0.1045	-8.9	-0.0704005	-8.9	-0.1074	-8.9	-0.1053
-8.8	-0.0103003	-8.8	0.0204	-8.8	-0.0307	-8.8	-0.0598003	-8.8	-0.0200003	-8.8	-0.0461	-8.8	-0.0989003	-8.8	-0.0644003	-8.8	-0.1057	-8.8	-0.102
-8.7	-0.0106003	-8.7	0.0296	-8.7	-0.0249003	-8.7	-0.0599003	-8.7	-0.0119003	-8.7	-0.0419	-8.7	-0.0953003	-8.7	-0.0587003	-8.7	-0.1043	-8.7	-0.0986
-8.6	-0.0101003	-8.6	0.0334	-8.6	-0.0105003	-8.6	-0.0593006	-8.6	-0.00620061	-8.6	-0.0393	-8.6	-0.0952003	-8.6	-0.0545003	-8.6	-0.0971	-8.6	-0.0921
-8.5	-0.0176001	-8.5	0.0318	-8.5	-0.00570011	-8.5	-0.0644002	-8.5	-0.00990023	-8.5	-0.0443001	-8.5	-0.1025	-8.5	-0.0576001	-8.5	-0.0992	-8.5	-0.0973
-8.4	-0.0247002	-8.4	0.0343	-8.4	-0.0032001	-8.4	-0.0619002	-8.4	-0.0122002	-8.4	-0.0466001	-8.4	-0.1097	-8.4	-0.0530002	-8.4	-0.1004	-8.4	-0.1015
-8.3	-0.0265	-8.3	0.0264	-8.3	-0.0132	-8.3	-0.0646	-8.3	-0.0182	-8.3	-0.0507	-8.3	-0.1213	-8.3	-0.0607	-8.3	-0.1053	-8.3	-0.1121
-8.2	-0.0352999	-8.2	0.00819999	-8.2	-0.0310999	-8.2	-0.0686999	-8.2	-0.0273999	-8.2	-0.0562	-8.2	-0.1323	-8.2	-0.0781999	-8.2	-0.1102	-8.2	-0.1228
-8.1	-0.0275001	-8.1	-0.000499989	-8.1	-0.0385001	-8.1	-0.0681001	-8.1	-0.0301001	-8.1	-0.0542	-8.1	-0.1331	-8.1	-0.0831001	-8.1	-0.0984	-8.1	-0.1202
-8	-0.0272001	-8	0.00169999	-8	-0.0437001	-8	-0.0770002	-8	-0.0390002	-8	-0.0583001	-8	-0.1277	-8	-0.0850001	-8	-0.1017	-8	-0.1102
-7.9	-0.0248003	-7.9	-0.0118	-7.9	-0.0416001	-7.9	-0.0790003	-7.9	-0.0450003	-7.9	-0.0596001	-7.9	-0.1234	-7.9	-0.0864003	-7.9	-0.0963	-7.9	-0.1128
-7.8	-0.0200002	-7.8	-0.019	-7.8	-0.0381	-7.8	-0.0756002	-7.8	-0.0493002	-7.8	-0.0566	-7.8	-0.1183	-7.8	-0.0833002	-7.8	-0.0942	-7.8	-0.1091
-7.7	-0.0223002	-7.7	-0.0227	-7.7	-0.0348002	-7.7	-0.0685002	-7.7	-0.0511002	-7.7	-0.0558	-7.7	-0.1044	-7.7	-0.0821002	-7.7	-0.0915	-7.7	-0.1013
-7.6	-0.0198003	-7.6	-0.0205	-7.6	-0.0267003	-7.6	-0.0509006	-7.6	-0.0460006	-7.6	-0.0523	-7.6	-0.0880003	-7.6	-0.0805003	-7.6	-0.0859	-7.6	-0.091
-7.5	-0.0193002	-7.5	-0.0239	-7.5	-0.0275002	-7.5	-0.0498004	-7.5	-0.0533004	-7.5	-0.0523002	-7.5	-0.0858002	-7.5	-0.0786002	-7.5	-0.0839	-7.5	-0.0887
-7.4	-0.0193004	-7.4	-0.0296	-7.4	-0.0280002	-7.4	-0.0494004	-7.4	-0.0566004	-7.4	-0.0504002	-7.4	-0.0818004	-7.4	-0.0793004	-7.4	-0.0809	-7.4	-0.0824
-7.3	-0.0237001	-7.3	-0.0335	-7.3	-0.0315	-7.3	-0.0551001	-7.3	-0.0608001	-7.3	-0.0529	-7.3	-0.0845001	-7.3	-0.0846001	-7.3	-0.0854	-7.3	-0.0852
-7.2	-0.0223002	-7.2	-0.0365	-7.2	-0.0281002	-7.2	-0.0506002	-7.2	-0.0554002	-7.2	-0.0495	-7.2	-0.0795002	-7.2	-0.0799002	-7.2	-0.0793	-7.2	-0.0796
-7.1	-0.0185002	-7.1	-0.0358	-7.1	-0.0261002	-7.1	-0.0438004	-7.1	-0.0525004	-7.1	-0.0478	-7.1	-0.0757002	-7.1	-0.0742002	-7.1	-0.0732	-7.1	-0.0751
-7	-0.0215002	-7	-0.0362	-7	-0.0254002	-7	-0.0388004	-7	-0.0491004	-7	-0.0455002	-7	-0.0755002	-7	-0.0703002	-7	-0.0721	-7	-0.0724
-6.9	-0.0181004	-6.9	-0.0351	-6.9	-0.0258002	-6.9	-0.0381004	-6.9	-0.0453004	-6.9	-0.0457002	-6.9	-0.0738004	-6.9	-0.0649004	-6.9	-0.0679	-6.9	-0.0699
-6.8	-0.0186003	-6.8	-0.0314	-6.8	-0.0227	-6.8	-0.0375003	-6.8	-0.0384003	-6.8	-0.0419	-6.8	-0.0678003	-6.8	-0.0582003	-6.8	-0.0595	-6.8	-0.062
-6.7	-0.0153003	-6.7	-0.0298	-6.7	-0.0182003	-6.7	-0.0319003	-6.7	-0.0347003	-6.7	-0.0372	-6.7	-0.0624003	-6.7	-0.0522003	-6.7	-0.0539	-6.7	-0.057
-6.6	-0.00980025	-6.6	-0.0266	-6.6	-0.0147003	-6.6	-0.0270005	-6.6	-0.0327005	-6.6	-0.0341	-6.6	-0.0543003	-6.6	-0.0474003	-6.6	-0.0521	-6.6	-0.058
-6.5	-0.0120002	-6.5	-0.0274	-6.5	-0.0151002	-6.5	-0.0288003	-6.5	-0.0317003	-6.5	-0.0328002	-6.5	-0.0519002	-6.5	-0.0459002	-6.5	-0.0527	-6.5	-0.0601
-6.4	-0.0118005	-6.4	-0.0249	-6.4	-0.0128002	-6.4	-0.0218005	-6.4	-0.0282005	-6.4	-0.0293002	-6.4	-0.0474005	-6.4	-0.0406005	-6.4	-0.0516	-6.4	-0.0543
-6.3	-0.00950021	-6.3	-0.0228	-6.3	-0.0105	-6.3	-0.0213002	-6.3	-0.0277002	-6.3	-0.0283	-6.3	-0.0419002	-6.3	-0.0378002	-6.3	-0.0474	-6.3	-0.0502
-6.2	-0.0114002	-6.2	-0.023	-6.2	-0.0119002	-6.2	-0.0220002	-6.2	-0.0286002	-6.2	-0.0334	-6.2	-0.0403002	-6.2	-0.0378002	-6.2	-0.0459	-6.2	-0.0466
-6.1	-0.0153003	-6.1	-0.0217	-6.1	-0.0157001	-6.1	-0.0193003	-6.1	-0.0298003	-6.1	-0.0345	-6.1	-0.0396001	-6.1	-0.0339001	-6.1	-0.0438	-6.1	-0.0432
-6	-0.0161002	-6	-0.0211002	-6	-0.0167002	-6	-0.0175003	-6	-0.0283003	-6	-0.0330002	-6	-0.0364002	-6	-0.0320002	-6	-0.0437	-6	-0.04
-5.9	-0.0109006	-5.9	-0.0169	-5.9	-0.0136006	-5.9	-0.0126006	-5.9	-0.0231006	-5.9	-0.0261003	-5.9	-0.0274006	-5.9	-0.0258006	-5.9	-0.0359	-5.9	-0.0349
-5.8	-0.0068	-5.8	-0.0117	-5.8	-0.0096	-5.8	-0.00720054	-5.8	-0.0153005	-5.8	-0.0223	-5.8	-0.0200003	-5.8	-0.0238003	-5.8	-0.0262	-5.8	-0.0298
-5.7	-0.00460023	-5.7	-0.0132998	-5.7	-0.00750023	-5.7	-0.00640023	-5.7	-0.00900023	-5.7	-0.0202002	-5.7	-0.0176002	-5.7	-0.0177002	-5.7	-0.0208	-5.7	-0.0255
-5.6	-0.00560045	-5.6	-0.0088	-5.6	-0.0052	-5.6	-0.00690045	-5.6	-0.00590045	-5.6	-0.0145	-5.6	-0.0165005	-5.6	-0.0149005	-5.6	-0.0146	-5.6	-0.02
-5.5	-0.0057	-5.5	-0.0074	-5.5	-0.0042	-5.5	-0.0062	-5.5	-0.0058	-5.5	-0.0077	-5.5	-0.0154	-5.5	-0.0125	-5.5	-0.0133	-5.5	-0.0134
-5.4	-0.00240047	-5.4	-0.0048	-5.4	-0.000800468	-5.4	0.000499532	-5.4	-0.00480047	-5.4	-0.0029	-5.4	-0.0105005	-5.4	-0.0103005	-5.4	-0.0062	-5.4	-0.0083
-5.3	-0.0031	-5.3	-0.0071	-5.3	-0.0005	-5.3	0.000499646	-5.3	-0.00320035	-5.3	-0.0052	-5.3	-0.008	-5.3	-0.011	-5.3	-0.0053	-5.3	-0.0079
-5.2	-0.00220039	-5.2	-0.0023	-5.2	0.00479961	-5.2	-0.000100394	-5.2	-0.00240039	-5.2	-0.00390039	-5.2	-0.00420039	-5.2	-0.00670039	-5.2	-0.0055	-5.2	-0.0044
-5.1	-0.000500382	-5.1	-0.0021	-5.1	0.0011	-5.1	0.000599618	-5.1	-0.00110038	-5.1	-0.0034	-5.1	-0.00410038	-5.1	-0.00420038	-5.1	-0.003	-5.1	-0.0017
-5	0	-5	0	-5	0	-5	0	-5	0	-5	0	-5	0	-5	0	-5	0	-5	0
-4.9	0.00179953	-4.9	0.0009	-4.9	0.00419953	-4.9	0.000399531	-4.9	0.00499953	-4.9	0.0022	-4.9	0.00629953	-4.9	0.00519953	-4.9	-0.0022	-4.9	0.0033
-4.8	0.0012	-4.8	-0.0007	-4.8	0.0029	-4.8	-0.000900275	-4.8	0.00349972	-4.8	0.0002	-4.8	0.0014	-4.8	0.0037	-4.8	-0.0047	-4.8	0.0038
-4.7	-0.000500427	-4.7	0.0008	-4.7	0.00369957	-4.7	0.000199573	-4.7	0.00799957	-4.7	0.00669957	-4.7	0.00709957	-4.7	0.00389957	-4.7	0.0005	-4.7	0.0075
-4.6	-0.00370041	-4.6	0.000999998	-4.6	0.0066	-4.6	0.00129959	-4.6	0.00929959	-4.6	0.0067	-4.6	0.0129996	-4.6	0.00519959	-4.6	0.0049	-4.6	0.0098
-4.5	-0.0026	-4.5	0.0046	-4.5	0.01	-4.5	0.0014	-4.5	0.0112	-4.5	0.0125	-4.5	0.0187	-4.5	0.0123	-4.5	0.013	-4.5	0.0208
-4.4	0.00679939	-4.4	0.0109	-4.4	0.00889939	-4.4	0.00539939	-4.4	0.0206994	-4.4	0.0193	-4.4	0.0262994	-4.4	0.0223994	-4.4	0.021	-4.4	0.0286
-4.3	0.012	-4.3	0.0123	-4.3	0.0098	-4.3	0.0020995	-4.3	0.0239995	-4.3	0.0254	-4.3	0.0309	-4.3	0.0286	-4.3	0.0283	-4.3	0.0317
-4.2	0.0116995	-4.2	0.0147	-4.2	0.0130995	-4.2	0.00209953	-4.2	0.0292995	-4.2	0.0290995	-4.2	0.0345995	-4.2	0.0329995	-4.2	0.0354	-4.2	0.0381
-4.1	0.0123996	-4.1	0.0121	-4.1	0.0136	-4.1	0.00179961	-4.1	0.0310996	-4.1	0.0288	-4.1	0.0389996	-4.1	0.0348996	-4.1	0.0395	-4.1	0.0416
-4	0.0178	-4	0.0141	-4	0.0174	-4	0.0088	-4	0.0431	-4	0.0362	-4	0.047	-4	0.0437	-4	0.0471	-4	0.049
-3.9	0.0232995	-3.9	0.014	-3.9	0.0191995	-3.9	0.0168995	-3.9	0.0487995	-3.9	0.0398	-3.9	0.0514995	-3.9	0.0518995	-3.9	0.0523	-3.9	0.0562
-3.8	0.0256	-3.8	0.014	-3.8	0.0182	-3.8	0.0165996	-3.8	0.0512996	-3.8	0.0386	-3.8	0.0553	-3.8	0.0562	-3.8	0.0541	-3.8	0.0585
-3.7	0.0284996	-3.7	0.0124	-3.7	0.0169996	-3.7	0.0192996	-3.7	0.0509996	-3.7	0.0406996	-3.7	0.0560996	-3.7	0.0630996	-3.7	0.0569	-3.7	0.0624
-3.6	0.0296997	-3.6	0.0122	-3.6	0.0147	-3.6	0.0208997	-3.6	0.0546997	-3.6	0.0437	-3.6	0.0586997	-3.6	0.0672997	-3.6	0.0615	-3.6	0.0635
-3.5	0.0261	-3.5	0.00900001	-3.5	0.019	-3.5	0.012	-3.5	0.0383	-3.5	0.0576	-3.5	0.0622	-3.5	0.0706	-3.5	0.0634	-3.5	0.0627
-3.4	0.0275995	-3.4	0.0139	-3.4	0.0157995	-3.4	0.0133995	-3.4	0.0464995	-3.4	0.0624	-3.4	0.0699995	-3.4	0.0694995	-3.4	0.0691	-3.4	0.0667
-3.3	0.0333	-3.3	0.018	-3.3	0.0129	-3.3	0.0159996	-3.3	0.0534996	-3.3	0.0657	-3.3	0.077	-3.3	0.0697	-3.3	0.0655	-3.3	0.071
-3.2	0.0452995	-3.2	0.0205	-3.2	0.0172995	-3.2	0.0171995	-3.2	0.0586995	-3.2	0.0674995	-3.2	0.0780995	-3.2	0.0838995	-3.2	0.068	-3.2	0.0781
-3.1	0.0500997	-3.1	0.0168	-3.1	0.0198	-3.1	0.00969965	-3.1	0.0562997	-3.1	0.067	-3.1	0.0705997	-3.1	0.0910997	-3.1	0.0697	-3.1	0.073
-3	0.0319	-3	-0.0061	-3	-0.0034	-3	-0.0078	-3	0.0339	-3	0.0473	-3	0.0556	-3	0.0753	-3	0.0609	-3	0.051
-2.9	0.0375995	-2.9	-0.000499994	-2.9	-0.00460046	-2.9	-0.00880046	-2.9	0.0434995	-2.9	0.0499	-2.9	0.0681995	-2.9	0.0777995	-2.9	0.0686	-2.9	0.0559
-2.8	0.0436	-2.8	0.00549999	-2.8	-0.00330001	-2.8	0.000499458	-2.8	0.0527995	-2.8	0.0555	-2.8	0.0778	-2.8	0.0883	-2.8	0.0726	-2.8	0.0629
-2.7	0.0394997	-2.7	0.00199999	-2.7	-0.00570029	-2.7	0.00229971	-2.7	0.0577997	-2.7	0.0547997	-2.7	0.0806997	-2.7	0.0886997	-2.7	0.0702	-2.7	0.0667
-2.6	0.0351996	-2.6	0.00390001	-2.6	-0.00579999	-2.6	0.0015996	-2.6	0.0653996	-2.6	0.0583	-2.6	0.0856996	-2.6	0.0952996	-2.6	0.0722	-2.6	0.0718
-2.5	0.0412	-2.5	0.00570001	-2.5	-0.00399999	-2.5	0.00710001	-2.5	0.0771	-2.5	0.065	-2.5	0.0907	-2.5	0.1036	-2.5	0.0835	-2.5	0.0815
-2.4	0.0394997	-2.4	0.0073	-2.4	-0.0096003	-2.4	0.0001997	-2.4	0.0794997	-2.4	0.0674	-2.4	0.0890997	-2.4	0.1112	-2.4	0.0844	-2.4	0.0788
-2.3	0.0314	-2.3	0.0099	-2.3	-0.0088	-2.3	-0.00360033	-2.3	0.0800997	-2.3	0.0678	-2.3	0.0864	-2.3	0.1115	-2.3	0.0888	-2.3	0.081
-2.2	0.0220998	-2.2	0.00299999	-2.2	-0.0142002	-2.2	-0.00930021	-2.2	0.0730998	-2.2	0.0621998	-2.2	0.0827998	-2.2	0.1141	-2.2	0.0889	-2.2	0.0754
-2.1	0.0298994	-2.1	0.0035	-2.1	-0.0167	-2.1	-0.00390057	-2.1	0.0763994	-2.1	0.0715	-2.1	0.0914994	-2.1	0.120599	-2.1	0.0956	-2.1	0.0792
-2	0.0334	-2	0.00570001	-2	-0.0179	-2	-0.0121	-2	0.0775	-2	0.076	-2	0.1001	-2	0.1294	-2	0.1053	-2	0.0934
-1.9	0.0430995	-1.9	0.00879999	-1.9	-0.0182005	-1.9	-0.00610048	-1.9	0.0888995	-1.9	0.0803	-1.9	0.1051	-1.9	0.1351	-1.9	0.1126	-1.9	0.1048
-1.8	0.0352	-1.8	-0.000999999	-1.8	-0.0281	-1.8	-0.0133999	-1.8	0.0781001	-1.8	0.0637	-1.8	0.0975	-1.8	0.1266	-1.8	0.1066	-1.8	0.0932
-1.7	0.0366998	-1.7	-0.0108	-1.7	-0.0319002	-1.7	-0.0256002	-1.7	0.0752998	-1.7	0.0692998	-1.7	0.0907998	-1.7	0.1291	-1.7	0.1133	-1.7	0.0887
-1.6	0.0371996	-1.6	-0.0119	-1.6	-0.0336	-1.6	-0.0307004	-1.6	0.0710996	-1.6	0.0722	-1.6	0.0896996	-1.6	0.1278	-1.6	0.1161	-1.6	0.0835
-1.5	0.0437	-1.5	-0.00630001	-1.5	-0.031	-1.5	-0.0343	-1.5	0.0685	-1.5	0.0793	-1.5	0.0853	-1.5	0.1262	-1.5	0.1253	-1.5	0.0867
-1.4	0.0437	-1.4	-0.0179	-1.4	-0.031	-1.4	-0.0431	-1.4	0.0613	-1.4	0.071	-1.4	0.0817	-1.4	0.1227	-1.4	0.12	-1.4	0.0667
-1.3	0.0311	-1.3	-0.0339	-1.3	-0.0318	-1.3	-0.0431	-1.3	0.0585	-1.3	0.0537	-1.3	0.0817	-1.3	0.1223	-1.3	0.12	-1.3	0.0665
-1.2	0.0125	-1.2	-0.0483	-1.2	-0.0411	-1.2	-0.0431	-1.2	0.049	-1.2	0.045	-1.2	0.0817	-1.2	0.1222	-1.2	0.12	-1.2	0.0566
-1.1	0.012	-1.1	-0.0495	-1.1	-0.0421	-1.1	-0.0431	-1.1	0.049	-1.1	0.0438	-1.1	0.0817	-1.1	0.121	-1.1	0.12	-1.1	0.0561
-1	0.012	-1	-0.0495	-1	-0.0423	-1	-0.0431	-1	0.049	-1	0.0438	-1	0.0817	-1	0.121	-1	0.12	-1	0.0558
-0.900002	0.0113	-0.899998	-0.0495	-0.900002	-0.0428	-0.900002	-0.0436	-0.900002	0.0483	-0.899998	0.0432	-0.900002	0.081	-0.900002	0.1195	-0.899998	0.1196	-0.899998	0.0554
-0.799999	0.0113	-0.799999	-0.063	-0.799999	-0.0433	-0.800003	-0.0439996	-0.800003	0.0483	-0.799999	0.0428	-0.799999	0.081	-0.799999	0.1188	-0.799999	0.1196	-0.799999	0.0554
-0.700001		-0.699997		-0.700001		-0.700001		-0.700001		-0.700001		-0.700001		-0.700001		-0.699997		-0.699997
-0.600002		-0.599998		-0.599998		-0.600002		-0.600002		-0.599998		-0.600002		-0.600002		-0.599998		-0.599998
-0.5		-0.5		-0.5		-0.5		-0.5		-0.5		-0.5		-0.5		-0.5		-0.5
-0.400002		-0.399998		-0.400002		-0.400002		-0.400002		-0.399998		-0.400002		-0.400002		-0.399998		-0.399998
-0.299999		-0.299999		-0.299999		-0.300003		-0.300003		-0.299999		-0.299999		-0.299999		-0.299999		-0.299999
-0.200001		-0.199997		-0.200001		-0.200001		-0.200001		-0.200001		-0.200001		-0.200001		-0.199997		-0.199997
-0.100002		-0.0999985		-0.0999985		-0.100002		-0.100002		-0.0999985		-0.100002		-0.100002		-0.0999985		-0.0999985
0		0		0		0		0		0		0		0		0		0
0.0999985		0.100002		0.0999985		0.0999985		0.0999985		0.100002		0.0999985		0.0999985		0.100002		0.100002
0.200001		0.200001		0.200001		0.199997		0.199997		0.200001		0.200001		0.200001		0.200001		0.200001
0.299999		0.300003		0.299999		0.299999		0.299999		0.299999		0.299999		0.299999		0.300003		0.300003
0.399998		0.400002		0.400002		0.399998		0.399998		0.400002		0.399998		0.399998		0.400002		0.400002
0.5		0.5		0.5		0.5		0.5		0.5		0.5		0.5		0.5		0.5
0.599998		0.600002		0.599998		0.599998		0.599998		0.600002		0.599998		0.599998		0.600002		0.600002
0.700001		0.700001		0.700001		0.699997		0.699997		0.700001		0.700001		0.700001		0.700001		0.700001
0.799999		0.800003		0.799999		0.799999		0.799999		0.799999		0.799999		0.799999		0.800003		0.800003
0.899998		0.900002		0.900002		0.899998		0.899998		0.900002		0.899998		0.899998		0.900002		0.900002
1		1		1		1		1		1		1		1		1		1
1.1		1.1		1.1		1.1		1.1		1.1		1.1		1.1		1.1		1.1
1.2		1.2		1.2		1.2		1.2		1.2		1.2		1.2		1.2		1.2
1.3		1.3		1.3		1.3		1.3		1.3		1.3		1.3		1.3		1.3
1.4		1.4		1.4		1.4		1.4		1.4		1.4		1.4		1.4		1.4
1.5		1.5		1.5		1.5		1.5		1.5		1.5		1.5		1.5		1.5
1.6		1.6		1.6		1.6		1.6		1.6		1.6		1.6		1.6		1.6
1.7		1.7		1.7		1.7		1.7		1.7		1.7		1.7		1.7		1.7
1.8	0.105501	1.8	0.517896	1.8	0.833072	1.8	1.45692	1.8	1.40967	1.8	2.30279	1.8	3.66951	1.8	3.80682	1.8	6.43477	1.8	8.347
1.9	0.131141	1.9	0.569624	1.9	0.84671	1.9	1.45456	1.9	1.4076	1.9	2.30268	1.9	3.66927	1.9	3.80614	1.9	6.09203	1.9	7.82804
2	0.170876	2	0.584779	2	0.864083	2	1.45313	2	1.4076	2	2.22238	2	3.41593	2	3.8059	2	5.51729	2	7.3172
2.1	0.197446	2.1	0.670283	2.1	0.917058	2.1	1.45692	2.1	1.46139	2.1	1.96679	2.1	2.93048	2.1	3.39317	2.1	4.94665	2.1	6.46369
2.2	0.197446	2.2	0.584779	2.2	0.864083	2.2	1.29543	2.2	1.4076	2.2	1.94166	2.2	2.85236	2.2	3.26316	2.2	4.58688	2.2	6.26519
2.3	0.197446	2.3	0.569624	2.3	0.84671	2.3	1.24847	2.3	1.34087	2.3	1.93372	2.3	2.60023	2.3	3.22594	2.3	4.53198	2.3	5.98722
2.4	0.210947	2.4	0.584779	2.4	0.84671	2.4	1.24847	2.4	1.31592	2.4	1.87538	2.4	2.55545	2.4	3.09605	2.4	4.36201	2.4	5.64656
2.5	0.131141	2.5	0.670283	2.5	0.917058	2.5	1.24847	2.5	1.34087	2.5	1.69839	2.5	2.48904	2.5	2.97234	2.5	4.36201	2.5	5.64656
2.6	0.122296	2.6	0.396432	2.6	0.617612	2.6	0.942296	2.6	1.06738	2.6	1.45372	2.6	2.20918	2.6	2.6641	2.6	3.74553	2.6	5.14007
2.7	0.186485	2.7	0.409818	2.7	0.63308	2.7	0.7681	2.7	1.11807	2.7	1.3485	2.7	2.04365	2.7	2.7335	2.7	3.74798	2.7	4.84802
2.8	0.16052	2.8	0.553773	2.8	0.593598	2.8	0.806349	2.8	1.15558	2.8	1.44414	2.8	1.99616	2.8	2.6594	2.8	3.62817	2.8	4.9759
2.9	0.189781	2.9	0.447065	2.9	0.59849	2.9	0.775756	2.9	0.983732	2.9	1.3534	2.9	1.98873	2.9	2.64021	2.9	3.57719	2.9	4.79485
3	0.295664	3	0.58713	3	0.559956	3	0.732571	3	1.10067	3	1.49331	3	1.92121	3	2.63513	3	3.64774	3	4.96602
3.1	0.30348	3.1	0.464576	3.1	0.546994	3.1	0.723124	3.1	1.07792	3.1	1.44296	3.1	1.85989	3.1	2.58492	3.1	3.55422	3.1	4.74407
3.2	0.308157	3.2	0.486315	3.2	0.565732	3.2	0.73749	3.2	1.0146	3.2	1.41939	3.2	1.88964	3.2	2.51129	3.2	3.57084	3.2	4.66241
3.3	0.245899	3.3	0.529117	3.3	0.617638	3.3	0.790494	3.3	1.04585	3.3	1.35234	3.3	1.86864	3.3	2.51262	3.3	3.49114	3.3	4.59664
3.4	0.265981	3.4	0.544674	3.4	0.639416	3.4	0.782622	3.4	1.03336	3.4	1.38532	3.4	1.78354	3.4	2.53932	3.4	3.42191	3.4	4.54073
3.5	0.266487	3.5	0.540041	3.5	0.6265	3.5	0.77803	3.5	1.01667	3.5	1.41206	3.5	1.82289	3.5	2.55429	3.5	3.47595	3.5	4.49193
3.6	0.260423	3.6	0.53968	3.6	0.618179	3.6	0.786013	3.6	1.02783	3.6	1.42495	3.6	1.85932	3.6	2.55826	3.6	3.46629	3.6	4.50312
3.7	0.283019	3.7	0.549094	3.7	0.629928	3.7	0.794185	3.7	1.07114	3.7	1.43833	3.7	1.8739	3.7	2.55174	3.7	3.4581	3.7	4.5141
3.8	0.26978	3.8	0.533579	3.8	0.630913	3.8	0.780905	3.8	1.05727	3.8	1.41147	3.8	1.86013	3.8	2.53795	3.8	3.42903	3.8	4.47797
3.9	0.272881	3.9	0.537707	3.9	0.632179	3.9	0.783952	3.9	1.06393	3.9	1.41045	3.9	1.84712	3.9	2.53032	3.9	3.39525	3.9	4.47816
4	0.26573	4	0.511223	4	0.610388	4	0.760951	4	1.04074	4	1.41964	4	1.81506	4	2.51314	4	3.37279	4	4.45893
4.1	0.275342	4.1	0.507288	4.1	0.618851	4.1	0.773316	4.1	1.05199	4.1	1.41621	4.1	1.82201	4.1	2.51661	4.1	3.38794	4.1	4.44875
4.2	0.255914	4.2	0.476221	4.2	0.590179	4.2	0.759617	4.2	1.03402	4.2	1.39103	4.2	1.81193	4.2	2.49357	4.2	3.37527	4.2	4.39615
4.3	0.23484	4.3	0.456398	4.3	0.590517	4.3	0.739503	4.3	1.00642	4.3	1.37871	4.3	1.7963	4.3	2.48527	4.3	3.34827	4.3	4.33879
4.4	0.209696	4.4	0.439081	4.4	0.578199	4.4	0.729979	4.4	0.98231	4.4	1.37029	4.4	1.77649	4.4	2.47796	4.4	3.33608	4.4	4.33838
4.5	0.19994	4.5	0.436069	4.5	0.572391	4.5	0.725057	4.5	0.987783	4.5	1.36617	4.5	1.77568	4.5	2.4517	4.5	3.3255	4.5	4.34109
4.6	0.197088	4.6	0.432655	4.6	0.575959	4.6	0.731332	4.6	0.986862	4.6	1.349	4.6	1.76757	4.6	2.46589	4.6	3.31102	4.6	4.34689
4.7	0.19053	4.7	0.430023	4.7	0.57333	4.7	0.725711	4.7	0.989727	4.7	1.36327	4.7	1.76045	4.7	2.4616	4.7	3.30403	4.7	4.33799
4.8	0.177561	4.8	0.417906	4.8	0.549622	4.8	0.715696	4.8	0.986511	4.8	1.35346	4.8	1.73635	4.8	2.44201	4.8	3.29472	4.8	4.33629
4.9	0.166016	4.9	0.415087	4.9	0.5482	4.9	0.702986	4.9	0.975799	4.9	1.34355	4.9	1.72924	4.9	2.43332	4.9	3.28133	4.9	4.32911
5	0.170242	5	0.408161	5	0.544355	5	0.696358	5	0.965282	5	1.35132	5	1.71963	5	2.4361	5	3.27454	5	4.30853
5.1	0.170966	5.1	0.398336	5.1	0.539822	5.1	0.696826	5.1	0.975434	5.1	1.3533	5.1	1.7248	5.1	2.43338	5.1	3.26573	5.1	4.29853
5.2	0.169898	5.2	0.400387	5.2	0.531588	5.2	0.702086	5.2	0.980199	5.2	1.35956	5.2	1.73216	5.2	2.43696	5.2	3.26521	5.2	4.30841
5.3	0.172325	5.3	0.401348	5.3	0.539642	5.3	0.710942	5.3	0.981061	5.3	1.35974	5.3	1.73254	5.3	2.44094	5.3	3.2691	5.3	4.31079
5.4	0.168152	5.4	0.402997	5.4	0.543181	5.4	0.711691	5.4	0.977521	5.4	1.3661	5.4	1.73501	5.4	2.43572	5.4	3.26638	5.4	4.30268
5.5	0.161087	5.5	0.405953	5.5	0.530355	5.5	0.709552	5.5	0.973891	5.5	1.35837	5.5	1.73069	5.5	2.42991	5.5	3.27365	5.5	4.30406
5.6	0.164202	5.6	0.398209	5.6	0.521816	5.6	0.701823	5.6	0.96915	5.6	1.35294	5.6	1.72865	5.6	2.42618	5.6	3.26094	5.6	4.29865
5.7	0.156236	5.7	0.397051	5.7	0.518166	5.7	0.698278	5.7	0.965308	5.7	1.35419	5.7	1.72402	5.7	2.42776	5.7	3.25241	5.7	4.28563
5.8	0.151661	5.8	0.401393	5.8	0.515824	5.8	0.691942	5.8	0.960872	5.8	1.35705	5.8	1.71779	5.8	2.42364	5.8	3.2396	5.8	4.28312
5.9	0.145787	5.9	0.39944	5.9	0.504696	5.9	0.684111	5.9	0.955236	5.9	1.34892	5.9	1.71266	5.9	2.41153	5.9	3.22789	5.9	4.27861
6	0.147499	6	0.397894	6	0.507248	6	0.674575	6	0.949399	6	1.35088	6	1.70964	6	2.40501	6	3.22336	6	4.27248
6.1	0.141214	6.1	0.388946	6.1	0.504302	6.1	0.672623	6.1	0.943749	6.1	1.34885	6.1	1.7084	6.1	2.40088	6.1	3.21953	6.1	4.26546
6.2	0.140922	6.2	0.382493	6.2	0.50095	6.2	0.670575	6.2	0.9369	6.2	1.3458	6.2	1.69937	6.2	2.39465	6.2	3.21839	6.2	4.26792
6.3	0.140333	6.3	0.38303	6.3	0.501897	6.3	0.669424	6.3	0.933253	6.3	1.34666	6.3	1.69583	6.3	2.39651	6.3	3.21556	6.3	4.25969
6.4	0.139847	6.4	0.382976	6.4	0.499944	6.4	0.667778	6.4	0.932402	6.4	1.34451	6.4	1.69649	6.4	2.39718	6.4	3.21492	6.4	4.25797
6.5	0.141362	6.5	0.385014	6.5	0.501286	6.5	0.668729	6.5	0.933849	6.5	1.34676	6.5	1.69405	6.5	2.39584	6.5	3.21949	6.5	4.24815
6.6	0.13797	6.6	0.379958	6.6	0.495431	6.6	0.666075	6.6	0.930191	6.6	1.34391	6.6	1.6918	6.6	2.39	6.6	3.21675	6.6	4.23253
6.7	0.137784	6.7	0.3739	6.7	0.488079	6.7	0.660925	6.7	0.928737	6.7	1.33856	6.7	1.69036	6.7	2.38296	6.7	3.21271	6.7	4.23329
6.8	0.137296	6.8	0.377337	6.8	0.484815	6.8	0.656269	6.8	0.927875	6.8	1.33611	6.8	1.6887	6.8	2.37382	6.8	3.20088	6.8	4.22375
6.9	0.130619	6.9	0.376976	6.9	0.481458	6.9	0.65831	6.9	0.925024	6.9	1.33246	6.9	1.68516	6.9	2.36849	6.9	3.18626	6.9	4.22671
7	0.125441	7	0.372825	7	0.477903	7	0.663151	7	0.927567	7	1.3386	7	1.68621	7	2.36506	7	3.18822	7	4.22056
7.1	0.124961	7.1	0.372279	7.1	0.478752	7.1	0.662305	7.1	0.928024	7.1	1.34026	7.1	1.68717	7.1	2.36533	7.1	3.1902	7.1	4.22313
7.2	0.124776	7.2	0.369136	7.2	0.481196	7.2	0.660457	7.2	0.926081	7.2	1.34142	7.2	1.68334	7.2	2.37438	7.2	3.18017	7.2	4.2229
7.3	0.118598	7.3	0.365292	7.3	0.475853	7.3	0.658909	7.3	0.918245	7.3	1.33829	7.3	1.68819	7.3	2.36095	7.3	3.17414	7.3	4.21167
7.4	0.11661	7.4	0.366338	7.4	0.480492	7.4	0.660053	7.4	0.919189	7.4	1.34383	7.4	1.69204	7.4	2.36081	7.4	3.1786	7.4	4.22172
7.5	0.112326	7.5	0.365685	7.5	0.479738	7.5	0.660604	7.5	0.914243	7.5	1.34419	7.5	1.6938	7.5	2.36996	7.5	3.17977	7.5	4.22238
7.6	0.10884	7.6	0.364328	7.6	0.478081	7.6	0.658359	7.6	0.914391	7.6	1.34344	7.6	1.69555	7.6	2.37162	7.6	3.18053	7.6	4.21994
7.7	0.104154	7.7	0.356779	7.7	0.473925	7.7	0.656006	7.7	0.907946	7.7	1.3375	7.7	1.68841	7.7	2.36718	7.7	3.18269	7.7	4.20471
7.8	0.0988717	7.8	0.354618	7.8	0.46887	7.8	0.647064	7.8	0.904001	7.8	1.33535	7.8	1.68227	7.8	2.36274	7.8	3.18734	7.8	4.20098
7.9	0.101178	7.9	0.355058	7.9	0.4732	7.9	0.648806	7.9	0.908241	7.9	1.3399	7.9	1.68282	7.9	2.3643	7.9	3.19819	7.9	4.20384
8	0.0990901	8	0.358492	8	0.474337	8	0.649049	8	0.911877	8	1.34445	8	1.68277	8	2.36415	8	3.19925	8	4.20859
8.1	0.0943027	8.1	0.358429	8.1	0.471082	8.1	0.643698	8.1	0.912614	8.1	1.34679	8.1	1.67933	8.1	2.37039	8.1	3.19911	8.1	4.20785
8.2	0.0930097	8.2	0.35617	8.2	0.470316	8.2	0.642938	8.2	0.910553	8.2	1.34584	8.2	1.67727	8.2	2.36944	8.2	3.19557	8.2	4.20341
8.3	0.0895224	8.3	0.356907	8.3	0.471248	8.3	0.642882	8.3	0.908199	8.3	1.34679	8.3	1.67463	8.3	2.36799	8.3	3.19683	8.3	4.20935
8.4	0.0878341	8.4	0.36114	8.4	0.472682	8.4	0.648817	8.4	0.912634	8.4	1.35033	8.4	1.67847	8.4	2.37893	8.4	3.19708	8.4	4.2157
8.5	0.093137	8.5	0.366471	8.5	0.475714	8.5	0.651856	8.5	0.918968	8.5	1.35747	8.5	1.68632	8.5	2.38168	8.5	3.19954	8.5	4.21985
8.6	0.09374	8.6	0.368397	8.6	0.471651	8.6	0.649294	8.6	0.921499	8.6	1.35641	8.6	1.69126	8.6	2.38032	8.6	3.20068	8.6	4.22579
8.7	0.094042	8.7	0.371023	8.7	0.470182	8.7	0.646932	8.7	0.920736	8.7	1.35895	8.7	1.6934	8.7	2.38246	8.7	3.19804	8.7	4.22734
8.8	0.0912473	8.8	0.36936	8.8	0.469212	8.8	0.646769	8.8	0.921372	8.8	1.35889	8.8	1.69554	8.8	2.38251	8.8	3.20797	8.8	4.22699
8.9	0.0889481	8.9	0.368287	8.9	0.463244	8.9	0.645699	8.9	0.920406	8.9	1.35723	8.9	1.69718	8.9	2.38514	8.9	3.20931	8.9	4.22394
9	0.0865528	9	0.368616	9	0.464269	9	0.649421	9	0.921036	9	1.35717	9	1.69821	9	2.38758	9	3.20996	9	4.22728
9.1	0.0861551	9.1	0.372241	9.1	0.464299	9.1	0.651946	9.1	0.924864	9.1	1.3603	9.1	1.70095	9.1	2.39122	9.1	3.214	9.1	4.23062
9.2	0.0895478	9.2	0.370569	9.2	0.46143	9.2	0.654371	9.2	0.930185	9.2	1.36084	9.2	1.70178	9.2	2.39156	9.2	3.21454	9.2	4.23126
9.3	0.0879459	9.3	0.368296	9.3	0.459758	9.3	0.657492	9.3	0.933006	9.3	1.35857	9.3	1.70082	9.3	2.39249	9.3	3.21438	9.3	4.2288
9.4	0.089341	9.4	0.368123	9.4	0.462581	9.4	0.659816	9.4	0.932534	9.4	1.3635	9.4	1.70185	9.4	2.39273	9.4	3.21792	9.4	4.22934
9.5	0.0898374	9.5	0.372244	9.5	0.464107	9.5	0.664237	9.5	0.936055	9.5	1.36653	9.5	1.70269	9.5	2.39746	9.5	3.22075	9.5	4.22919
9.6	0.0902301	9.6	0.377167	9.6	0.467727	9.6	0.664962	9.6	0.938873	9.6	1.36965	9.6	1.70392	9.6	2.39919	9.6	3.22508	9.6	4.23242
9.7	0.0892238	9.7	0.378888	9.7	0.467351	9.7	0.661791	9.7	0.936698	9.7	1.37118	9.7	1.70176	9.7	2.39762	9.7	3.22432	9.7	4.23156
9.8	0.0910078	9.8	0.378606	9.8	0.468966	9.8	0.66191	9.8	0.93602	9.8	1.3773	9.8	1.70708	9.8	2.40324	9.8	3.22745	9.8	4.23099
9.9	0.0871054	9.9	0.382223	9.9	0.467993	9.9	0.661235	9.9	0.938045	9.9	1.37873	9.9	1.70881	9.9	2.40617	9.9	3.23129	9.9	4.23053
10	0.0877938	10	0.380247	10	0.468515	10	0.66046	10	0.939368	10	1.38035	10	1.70804	10	2.41	10	3.22783	10	4.23027
10.1	0.0812861	10.1	0.375071	10.1	0.467634	10.1	0.659582	10.1	0.933194	10.1	1.37838	10.1	1.70456	10.1	2.40883	10.1	3.22427	10.1	4.227
10.2	0.0799718	10.2	0.374888	10.2	0.46955	10.2	0.661497	10.2	0.93361	10.2	1.3802	10.2	1.70399	10.2	2.41075	10.2	3.2275	10.2	4.22903
10.3	0.0819581	10.3	0.373308	10.3	0.467073	10.3	0.660716	10.3	0.931533	10.3	1.37903	10.3	1.70422	10.3	2.41508	10.3	3.22843	10.3	4.22807
10.4	0.0804504	10.4	0.374424	10.4	0.46809	10.4	0.659337	10.4	0.931154	10.4	1.38045	10.4	1.70564	10.4	2.4165	10.4	3.23226	10.4	4.2297
10.5	0.0763405	10.5	0.369152	10.5	0.468308	10.5	0.655863	10.5	0.928878	10.5	1.37677	10.5	1.70447	10.5	2.41233	10.5	3.23449	10.5	4.22604
10.6	0.0719294	10.6	0.371365	10.6	0.47172	10.6	0.657576	10.6	0.930391	10.6	1.37659	10.6	1.70649	10.6	2.41375	10.6	3.23702	10.6	4.22806
10.7	0.0721177	10.7	0.373184	10.7	0.475335	10.7	0.663188	10.7	0.933704	10.7	1.37821	10.7	1.70932	10.7	2.41608	10.7	3.24365	10.7	4.22969
10.8	0.0756989	10.8	0.372306	10.8	0.475851	10.8	0.666505	10.8	0.934324	10.8	1.38014	10.8	1.71114	10.8	2.4194	10.8	3.24748	10.8	4.22962
10.9	0.0745838	10.9	0.369224	10.9	0.476861	10.9	0.669415	10.9	0.935238	10.9	1.38316	10.9	1.71576	10.9	2.42511	10.9	3.2525	10.9	4.23175
11	0.074466	11	0.368737	11	0.479366	11	0.667729	11	0.934654	11	1.38337	11	1.71798	11	2.42893	11	3.25422	11	4.23068
11.1	0.0761462	11.1	0.373341	11.1	0.479375	11.1	0.670135	11.1	0.940255	11.1	1.38399	11.1	1.72029	11.1	2.43204	11.1	3.25754	11.1	4.22971
11.2	0.079328	11.2	0.374949	11.2	0.481482	11.2	0.674442	11.2	0.942664	11.2	1.38819	11.2	1.72591	11.2	2.43665	11.2	3.26466	11.2	4.23342
11.3	0.0793151	11.3	0.377658	11.3	0.482487	11.3	0.678052	11.3	0.949071	11.3	1.395	11.3	1.73532	11.3	2.44226	11.3	3.26888	11.3	4.23944
11.4	0.0805979	11.4	0.382861	11.4	0.484094	11.4	0.68176	11.4	0.954778	11.4	1.39821	11.4	1.74203	11.4	2.45157	11.4	3.2741	11.4	4.24496
11.5	0.0780833	11.5	0.383271	11.5	0.485701	11.5	0.68237	11.5	0.959184	11.5	1.39982	11.5	1.74335	11.5	2.44889	11.5	3.27233	11.5	4.24449
11.6	0.0772597	11.6	0.385172	11.6	0.483903	11.6	0.679973	11.6	0.961185	11.6	1.39862	11.6	1.74556	11.6	2.4471	11.6	3.26825	11.6	4.2464
11.7	0.0768394	11.7	0.38638	11.7	0.485804	11.7	0.676384	11.7	0.965086	11.7	1.39923	11.7	1.74667	11.7	2.44771	11.7	3.27296	11.7	4.24781
11.8	0.0771181	11.8	0.387189	11.8	0.486109	11.8	0.678388	11.8	0.966194	11.8	1.40404	11.8	1.74748	11.8	2.45011	11.8	3.27688	11.8	4.25392
11.9	0.0770964	11.9	0.388496	11.9	0.485212	11.9	0.68129	11.9	0.968395	11.9	1.40964	11.9	1.75309	11.9	2.44982	11.9	3.28139	11.9	4.25384
12	0.077573	12	0.392497	12	0.486414	12	0.682694	12	0.969796	12	1.41215	12	1.756	12	2.45202	12	3.28529	12	4.25595
12.1	0.0737668	12.1	0.391515	12.1	0.496618	12.1	0.688301	12.1	0.979803	12.1	1.42256	12.1	1.73936	12.1	2.46943	12.1	3.26756	12.1	4.23982
12.2	0.0722472	12.2	0.395924	12.2	0.49902	12.2	0.692704	12.2	0.98401	12.2	1.42877	12.2	1.74257	12.2	2.47694	12.2	3.27298	12.2	4.24034
12.3	0.0702269	12.3	0.398428	12.3	0.501423	12.3	0.69281	12.3	0.984419	12.3	1.43179	12.3	1.74029	12.3	2.47886	12.3	3.2764	12.3	4.24127
12.4	0.0682128	12.4	0.396844	12.4	0.500831	12.4	0.691317	12.4	0.980532	12.4	1.4326	12.4	1.74021	12.4	2.47807	12.4	3.27412	12.4	4.2394
12.5	0.0707972	12.5	0.400355	12.5	0.507536	12.5	0.694231	12.5	0.987537	12.5	1.43521	12.5	1.74492	12.5	2.47969	12.5	3.27495	12.5	4.24392
12.6	0.0691748	12.6	0.398763	12.6	0.506943	12.6	0.693836	12.6	0.988839	12.6	1.43572	12.6	1.74303	12.6	2.4782	12.6	3.27027	12.6	4.23615
12.7	0.0651568	12.7	0.398166	12.7	0.503751	12.7	0.693937	12.7	0.989841	12.7	1.43063	12.7	1.73785	12.7	2.47781	12.7	3.27139	12.7	4.23188
12.8	0.0689288	12.8	0.401264	12.8	0.50095	12.8	0.692143	12.8	0.993837	12.8	1.42983	12.8	1.73646	12.8	2.48471	12.8	3.2679	12.8	4.23709
12.9	0.0727991	12.9	0.412157	12.9	0.50715	12.9	0.697836	12.9	1.00053	12.9	1.43913	12.9	1.74327	12.9	2.49131	12.9	3.27421	12.9	4.2428
13	0.0725677	13	0.420649	13	0.51005	13	0.704225	13	1.00421	13	1.44263	13	1.75307	13	2.49891	13	3.2813	13	4.24111
13.1	0.0743346	13.1	0.421244	13.1	0.502157	13.1	0.706216	13.1	1.0061	13.1	1.44282	13.1	1.75786	13.1	2.50231	13.1	3.28969	13.1	4.23553
13.2	0.0752102	13.2	0.422743	13.2	0.504556	13.2	0.707606	13.2	1.01	13.2	1.44202	13.2	1.76457	13.2	2.5106	13.2	3.29488	13.2	4.24353
13.3	0.0761639	13.3	0.416737	13.3	0.498557	13.3	0.699002	13.3	1.0063	13.3	1.43771	13.3	1.75777	13.3	2.51219	13.3	3.29458	13.3	4.24124
13.4	0.0729347	13.4	0.41154	13.4	0.504749	13.4	0.703887	13.4	1.0024	13.4	1.4442	13.4	1.75227	13.4	2.51729	13.4	3.29339	13.4	4.24005
13.5	0.0763969	13.5	0.410941	13.5	0.507752	13.5	0.706276	13.5	0.998193	13.5	1.4411	13.5	1.74589	13.5	2.51919	13.5	3.28801	13.5	4.24165
13.6	0.075156	13.6	0.410916	13.6	0.510243	13.6	0.700282	13.6	0.99747	13.6	1.44219	13.6	1.74769	13.6	2.51919	13.6	3.2889	13.6	4.24235
13.7	0.075024	13.7	0.410916	13.7	0.518108	13.7	0.699084	13.7	0.998193	13.7	1.44897	13.7	1.75291	13.7	2.51967	13.7	3.2889	13.7	4.24235
13.8	0.0748602	13.8	0.410941	13.8	0.518108	13.8	0.687589	13.8	0.99827	13.8	1.449	13.8	1.74769	13.8	2.52028	13.8	3.28801	13.8	4.24165
13.9	0.0676338	13.9	0.410941	13.9	0.518108	13.9	0.687589	13.9	0.99827	13.9	1.44897	13.9	1.74769	13.9	2.52028	13.9	3.28656	13.9	4.2411
14	0.0674585	14	0.410916	14	0.518108	14	0.687539	14	0.998279	14	1.44894	14	1.74835	14	2.52044	14	3.27394	14	4.24108
14.1	0.0643932	14.1	0.410871	14.1	0.518108	14.1	0.687079	14.1	0.999963	14.1	1.44886	14.1	1.74769	14.1	2.52044	14.1	3.26953	14.1	4.2375
14.2	0.0643931	14.2	0.408282	14.2	0.518108	14.2	0.687024	14.2	0.999963	14.2	1.4484	14.2	1.74589	14.2	2.52028	14.2	3.26943	14.2	4.23619
14.3		14.3		14.3		14.3		14.3		14.3		14.3		14.3		14.3		14.3
14.4		14.4		14.4		14.4		14.4		14.4		14.4		14.4		14.4		14.4
14.5		14.5		14.5		14.5		14.5		14.5		14.5		14.5		14.5		14.5
14.6		14.6		14.6		14.6		14.6		14.6		14.6		14.6		14.6		14.6
14.7		14.7		14.7		14.7		14.7		14.7		14.7		14.7		14.7		14.7
14.8		14.8		14.8		14.8		14.8		14.8		14.8		14.8		14.8		14.8
14.9		14.9		14.9		14.9		14.9		14.9		14.9		14.9		14.9		14.9
15		15		15		15		15		15		15		15		15		15
15.1		15.1		15.1		15.1		15.1		15.1		15.1		15.1		15.1		15.1
15.2		15.2		15.2		15.2		15.2		15.2		15.2		15.2		15.2		15.2
15.3		15.3		15.3		15.3		15.3		15.3		15.3		15.3		15.3		15.3
15.4		15.4		15.4		15.4		15.4		15.4		15.4		15.4		15.4		15.4
15.5		15.5		15.5		15.5		15.5		15.5		15.5		15.5		15.5		15.5
15.6		15.6		15.6		15.6		15.6		15.6		15.6		15.6		15.6		15.6
15.7		15.7		15.7		15.7		15.7		15.7		15.7		15.7		15.7		15.7
15.8		15.8		15.8		15.8		15.8		15.8		15.8		15.8		15.8		15.8
15.9		15.9		15.9		15.9		15.9		15.9		15.9		15.9		15.9		15.9
16		16		16		16		16		16		16		16		16		16
16.1		16.1		16.1		16.1		16.1		16.1		16.1		16.1		16.1		16.1
16.2		16.2		16.2		16.2		16.2		16.2		16.2		16.2		16.2		16.2
16.3		16.3		16.3		16.3		16.3		16.3		16.3		16.3		16.3		16.3
16.4		16.4		16.4		16.4		16.4		16.4		16.4		16.4		16.4		16.4
16.5		16.5		16.5		16.5		16.5		16.5		16.5		16.5		16.5		16.5
16.6		16.6		16.6		16.6		16.6		16.6		16.6		16.6		16.6		16.6
16.7		16.7		16.7		16.7		16.7		16.7		16.7		16.7		16.7		16.7
16.8	0.244307	16.8	0.1186	16.8	0.1029	16.8	-0.0465001	16.8	0.1139	16.8	-0.129	16.8	-0.4089	16.8	-0.9852	16.8	-2.048	16.8	-3.1979
16.9	0.206	16.9	0.0940999	16.9	0.1029	16.9	-0.0465001	16.9	0.1105	16.9	-0.129	16.9	-0.4089	16.9	-0.9852	16.9	-2.048	16.9	-3.1979
17	0.119524	17	0.0744001	17	0.0957999	17	-0.0465001	17	-0.201976	17	-0.2179	17	-0.4089	17	-0.9852	17	-1.7579	17	-2.6516
17.1	0.1021	17.1	0.0292998	17.1	-0.0659899	17.1	-0.0653899	17.1	-0.21619	17.1	-0.29719	17.1	-0.4089	17.1	-0.698476	17.1	-1.4539	17.1	-2.1381
17.2	0.1021	17.2	0.0292998	17.2	-0.0659899	17.2	-0.0653899	17.2	-0.21619	17.2	-0.29719	17.2	-0.2861	17.2	-0.549	17.2	-1.0214	17.2	-1.9888
17.3	0.119524	17.3	0.0744001	17.3	0.0957999	17.3	-0.0319764	17.3	-0.201976	17.3	-0.2179	17.3	-0.23889	17.3	-0.43839	17.3	-0.82	17.3	-1.4931
17.4	0.206	17.4	0.0940999	17.4	0.0957999	17.4	0.0818999	17.4	0.1105	17.4	0.0914999	17.4	-0.126693	17.4	-0.0681934	17.4	-0.3998	17.4	-1.0361
17.5	0.206	17.5	0.1186	17.5	0.0957999	17.5	0.0818999	17.5	0.1105	17.5	0.1474	17.5	-0.0307001	17.5	-0.0539001	17.5	-0.2861	17.5	-0.8525
17.6	0.0340092	17.6	0.0634999	17.6	0.131009	17.6	0.0653092	17.6	0.135609	17.6	0.1633	17.6	0.00120919	17.6	0.0636092	17.6	-0.1083	17.6	-0.7147
17.7	-0.0258	17.7	0.0445	17.7	-0.0199	17.7	0.114104	17.7	0.129904	17.7	0.1862	17.7	0.0495	17.7	0.0729	17.7	-0.091	17.7	-0.4906
17.8	0.0293009	17.8	0.2956	17.8	0.119701	17.8	0.126101	17.8	0.349301	17.8	0.242201	17.8	0.214901	17.8	0.268201	17.8	0.1531	17.8	-0.3501
17.9	3.6827e-06	17.9	0.1896	17.9	0.1689	17.9	0.194804	17.9	0.421704	17.9	0.2657	17.9	0.186504	17.9	0.181504	17.9	0.0518001	17.9	-0.1902
18	-0.0431001	18	0.1981	18	0.2085	18	0.1952	18	0.3576	18	0.3659	18	0.3945	18	0.2317	18	0.2279	18	-0.1903
18.1	0.0151002	18.1	0.2154	18.1	0.2448	18.1	0.339	18.1	0.3743	18.1	0.3968	18.1	0.325	18.1	0.3528	18.1	0.2909	18.1	-0.00630007
18.2	0.0942999	18.2	0.2062	18.2	0.3181	18.2	0.404898	18.2	0.374298	18.2	0.4239	18.2	0.3915	18.2	0.3741	18.2	0.3818	18.2	0.0859999
18.3	0.042901	18.3	0.2228	18.3	0.357301	18.3	0.331001	18.3	0.435901	18.3	0.408301	18.3	0.369301	18.3	0.387301	18.3	0.3707	18.3	0.1158
18.4	0.0648998	18.4	0.1851	18.4	0.3319	18.4	0.3205	18.4	0.3855	18.4	0.4513	18.4	0.3322	18.4	0.3985	18.4	0.4024	18.4	0.1679
18.5	0.0755999	18.5	0.1784	18.5	0.2922	18.5	0.3578	18.5	0.3303	18.5	0.4843	18.5	0.3502	18.5	0.3761	18.5	0.41	18.5	0.1771
18.6	0.0893	18.6	0.17	18.6	0.296	18.6	0.3786	18.6	0.3256	18.6	0.4804	18.6	0.3514	18.6	0.3931	18.6	0.4007	18.6	0.1645
18.7	0.1093	18.7	0.1909	18.7	0.3161	18.7	0.396899	18.7	0.340699	18.7	0.475	18.7	0.3724	18.7	0.4102	18.7	0.4496	18.7	0.2271
18.8	0.134199	18.8	0.2249	18.8	0.338599	18.8	0.417299	18.8	0.360799	18.8	0.503999	18.8	0.414599	18.8	0.444199	18.8	0.4741	18.8	0.2886
18.9	0.132501	18.9	0.2109	18.9	0.3149	18.9	0.395701	18.9	0.344201	18.9	0.4881	18.9	0.401001	18.9	0.430901	18.9	0.4802	18.9	0.2816
19	0.1263	19	0.2037	19	0.3062	19	0.4067	19	0.3612	19	0.4947	19	0.4072	19	0.4336	19	0.4705	19	0.2838
19.1	0.125101	19.1	0.1644	19.1	0.264901	19.1	0.376901	19.1	0.332601	19.1	0.4614	19.1	0.401101	19.1	0.430801	19.1	0.4557	19.1	0.2832
19.2	0.1069	19.2	0.171	19.2	0.2584	19.2	0.3671	19.2	0.3513	19.2	0.4547	19.2	0.3998	19.2	0.438	19.2	0.4715	19.2	0.2971
19.3	0.0925998	19.3	0.1814	19.3	0.2523	19.3	0.351	19.3	0.3451	19.3	0.4543	19.3	0.4058	19.3	0.4559	19.3	0.4576	19.3	0.3106
19.4	0.0974996	19.4	0.1923	19.4	0.2476	19.4	0.3667	19.4	0.3561	19.4	0.4538	19.4	0.4311	19.4	0.4721	19.4	0.4702	19.4	0.3264
19.5	0.1029	19.5	0.186	19.5	0.2457	19.5	0.3589	19.5	0.3367	19.5	0.446	19.5	0.4339	19.5	0.4766	19.5	0.4736	19.5	0.3156
19.6	0.116799	19.6	0.191	19.6	0.257399	19.6	0.358999	19.6	0.348599	19.6	0.4655	19.6	0.444699	19.6	0.505099	19.6	0.4886	19.6	0.3247
19.7	0.1051	19.7	0.1886	19.7	0.2436	19.7	0.3596	19.7	0.3412	19.7	0.4672	19.7	0.4403	19.7	0.4972	19.7	0.4881	19.7	0.3242
19.8	0.1031	19.8	0.2009	19.8	0.2467	19.8	0.3693	19.8	0.3463	19.8	0.4739	19.8	0.4462	19.8	0.507	19.8	0.5103	19.8	0.3436
19.9	0.1048	19.9	0.2011	19.9	0.245	19.9	0.371	19.9	0.3369	19.9	0.4787	19.9	0.4526	19.9	0.5028	19.9	0.5194	19.9	0.3587
20	0.0959	20	0.1887	20	0.2386	20	0.3584	20	0.3314	20	0.4702	20	0.4471	20	0.5059	20	0.5104	20	0.3532
20.1	0.104099	20.1	0.1839	20.1	0.235199	20.1	0.369399	20.1	0.333899	20.1	0.4695	20.1	0.438499	20.1	0.503899	20.1	0.5105	20.1	0.3595
20.2	0.0943001	20.2	0.1856	20.2	0.2347	20.2	0.3651	20.2	0.3387	20.2	0.4644	20.2	0.448	20.2	0.505	20.2	0.5241	20.2	0.3707
20.3	0.0958995	20.3	0.1936	20.3	0.237499	20.3	0.364999	20.3	0.340399	20.3	0.476899	20.3	0.463299	20.3	0.511299	20.3	0.5247	20.3	0.377
20.4	0.0990994	20.4	0.1955	20.4	0.2456	20.4	0.372399	20.4	0.347399	20.4	0.4895	20.4	0.474999	20.4	0.530299	20.4	0.5297	20.4	0.3985
20.5	0.1058	20.5	0.1951	20.5	0.2607	20.5	0.3715	20.5	0.354	20.5	0.4915	20.5	0.4822	20.5	0.5446	20.5	0.531	20.5	0.4154
20.6	0.111199	20.6	0.1983	20.6	0.263599	20.6	0.372599	20.6	0.361299	20.6	0.4947	20.6	0.484099	20.6	0.556199	20.6	0.5432	20.6	0.4248
20.7	0.1068	20.7	0.1891	20.7	0.2589	20.7	0.3757	20.7	0.3635	20.7	0.4976	20.7	0.4903	20.7	0.5617	20.7	0.5342	20.7	0.4303
20.8	0.1123	20.8	0.1911	20.8	0.26	20.8	0.375	20.8	0.369	20.8	0.5	20.8	0.4975	20.8	0.567	20.8	0.5392	20.8	0.4416
20.9	0.1171	20.9	0.1936	20.9	0.2694	20.9	0.3799	20.9	0.3813	20.9	0.4977	20.9	0.5069	20.9	0.5767	20.9	0.5532	20.9	0.4565
21	0.1164	21	0.1942	21	0.2741	21	0.3782	21	0.383	21	0.5026	21	0.5181	21	0.5838	21	0.5546	21	0.4686
21.1	0.124099	21.1	0.202	21.1	0.282299	21.1	0.385899	21.1	0.388599	21.1	0.5078	21.1	0.531899	21.1	0.591899	21.1	0.5673	21.1	0.4832
21.2	0.1294	21.2	0.2069	21.2	0.2858	21.2	0.398799	21.2	0.394499	21.2	0.5123	21.2	0.5399	21.2	0.5997	21.2	0.5699	21.2	0.4955
21.3	0.130599	21.3	0.2104	21.3	0.287199	21.3	0.400899	21.3	0.400399	21.3	0.513399	21.3	0.542599	21.3	0.606899	21.3	0.5779	21.3	0.4997
21.4	0.1302	21.4	0.2126	21.4	0.2928	21.4	0.4028	21.4	0.4054	21.4	0.5179	21.4	0.5423	21.4	0.6141	21.4	0.5813	21.4	0.5083
21.5	0.1319	21.5	0.219	21.5	0.2969	21.5	0.4018	21.5	0.4066	21.5	0.5265	21.5	0.5458	21.5	0.6233	21.5	0.583	21.5	0.5143
21.6	0.134199	21.6	0.2251	21.6	0.303199	21.6	0.404999	21.6	0.414799	21.6	0.5356	21.6	0.552499	21.6	0.629199	21.6	0.5921	21.6	0.5235
21.7	0.1401	21.7	0.2287	21.7	0.3097	21.7	0.407599	21.7	0.425999	21.7	0.5433	21.7	0.5559	21.7	0.6371	21.7	0.5973	21.7	0.5356
21.8	0.1411	21.8	0.2263	21.8	0.3088	21.8	0.4065	21.8	0.4316	21.8	0.5504	21.8	0.5593	21.8	0.6422	21.8	0.6037	21.8	0.5453
21.9	0.146999	21.9	0.2347	21.9	0.3174	21.9	0.412099	21.9	0.439899	21.9	0.5555	21.9	0.563799	21.9	0.651999	21.9	0.615	21.9	0.5602
22	0.1529	22	0.2304	22	0.3197	22	0.4145	22	0.4485	22	0.5574	22	0.5699	22	0.6536	22	0.6215	22	0.5722
22.1	0.1574	22.1	0.2322	22.1	0.324	22.1	0.4138	22.1	0.4545	22.1	0.5602	22.1	0.5758	22.1	0.6635	22.1	0.6204	22.1	0.5784
22.2	0.1577	22.2	0.2337	22.2	0.3264	22.2	0.4152	22.2	0.4573	22.2	0.5646	22.2	0.5833	22.2	0.6694	22.2	0.6222	22.2	0.5879
22.3	0.1575	22.3	0.2334	22.3	0.3282	22.3	0.4171	22.3	0.4587	22.3	0.5716	22.3	0.5879	22.3	0.6732	22.3	0.6241	22.3	0.5939
22.4	0.1573	22.4	0.2352	22.4	0.3264	22.4	0.4204	22.4	0.4604	22.4	0.576	22.4	0.5947	22.4	0.6739	22.4	0.6295	22.4	0.5994
22.5	0.1577	22.5	0.2345	22.5	0.3321	22.5	0.4255	22.5	0.4671	22.5	0.5771	22.5	0.6047	22.5	0.6744	22.5	0.6334	22.5	0.6105
22.6	0.164299	22.6	0.2393	22.6	0.338899	22.6	0.429799	22.6	0.475199	22.6	0.5843	22.6	0.614299	22.6	0.677999	22.6	0.6437	22.6	0.6258
22.7	0.1624	22.7	0.2425	22.7	0.3427	22.7	0.4331	22.7	0.4809	22.7	0.5925	22.7	0.6185	22.7	0.6752	22.7	0.6528	22.7	0.6353
22.8	0.166999	22.8	0.2444	22.8	0.347099	22.8	0.436299	22.8	0.484399	22.8	0.597899	22.8	0.626199	22.8	0.675999	22.8	0.661	22.8	0.645
22.9	0.174199	22.9	0.248	22.9	0.3533	22.9	0.444299	22.9	0.488499	22.9	0.6096	22.9	0.636499	22.9	0.675699	22.9	0.6748	22.9	0.6582
23	0.1762	23	0.2474	23	0.3556	23	0.448	23	0.492	23	0.6165	23	0.6444	23	0.6692	23	0.6827	23	0.6653
23.1	0.1789	23.1	0.2488	23.1	0.3583	23.1	0.4491	23.1	0.4925	23.1	0.621	23.1	0.6475	23.1	0.6624	23.1	0.6876	23.1	0.6713
23.2	0.1798	23.2	0.2486	23.2	0.3572	23.2	0.4492	23.2	0.493	23.2	0.6258	23.2	0.6531	23.2	0.6552	23.2	0.6916	23.2	0.6764
23.3	0.181699	23.3	0.2468	23.3	0.359399	23.3	0.448199	23.3	0.495399	23.3	0.628599	23.3	0.657699	23.3	0.650599	23.3	0.6945	23.3	0.6871
23.4	0.1822	23.4	0.2495	23.4	0.36	23.4	0.4511	23.4	0.5007	23.4	0.6346	23.4	0.6623	23.4	0.6516	23.4	0.702	23.4	0.6946
23.5	0.1837	23.5	0.2539	23.5	0.3632	23.5	0.4559	23.5	0.5099	23.5	0.6415	23.5	0.6707	23.5	0.65	23.5	0.7081	23.5	0.7054
23.6	0.185599	23.6	0.2592	23.6	0.366899	23.6	0.458499	23.6	0.517599	23.6	0.6445	23.6	0.677199	23.6	0.652799	23.6	0.7126	23.6	0.7147
23.7	0.1811	23.7	0.2548	23.7	0.3651	23.7	0.4565	23.7	0.5216	23.7	0.6437	23.7	0.6772	23.7	0.6548	23.7	0.7149	23.7	0.7163
23.8	0.1797	23.8	0.2509	23.8	0.3649	23.8	0.4582	23.8	0.5244	23.8	0.645	23.8	0.6797	23.8	0.6577	23.8	0.7169	23.8	0.723
23.9	0.184299	23.9	0.2537	23.9	0.3697	23.9	0.462599	23.9	0.530999	23.9	0.6508	23.9	0.685599	23.9	0.662099	23.9	0.7215	23.9	0.7337
24	0.1875	24	0.2604	24	0.3801	24	0.4664	24	0.5378	24	0.6577	24	0.695	24	0.6693	24	0.7289	24	0.745
24.1	0.1892	24.1	0.2637	24.1	0.3826	24.1	0.4678	24.1	0.543	24.1	0.6598	24.1	0.7008	24.1	0.6736	24.1	0.736	24.1	0.7517
24.2	0.1937	24.2	0.2691	24.2	0.3834	24.2	0.471899	24.2	0.549399	24.2	0.6653	24.2	0.7038	24.2	0.6814	24.2	0.7453	24.2	0.7592
24.3	0.196299	24.3	0.2693	24.3	0.388199	24.3	0.476099	24.3	0.553399	24.3	0.672999	24.3	0.711999	24.3	0.687799	24.3	0.7508	24.3	0.7681
24.4	0.201099	24.4	0.2801	24.4	0.3945	24.4	0.482599	24.4	0.558999	24.4	0.6818	24.4	0.723799	24.4	0.698699	24.4	0.7628	24.4	0.7777
24.5	0.2048	24.5	0.2847	24.5	0.4007	24.5	0.4839	24.5	0.5666	24.5	0.6874	24.5	0.7341	24.5	0.7059	24.5	0.7678	24.5	0.7858
24.6	0.2041	24.6	0.2874	24.6	0.4038	24.6	0.4834	24.6	0.572	24.6	0.6894	24.6	0.7361	24.6	0.7128	24.6	0.773	24.6	0.7934
24.7	0.207	24.7	0.2909	24.7	0.4076	24.7	0.4878	24.7	0.5807	24.7	0.6968	24.7	0.7403	24.7	0.7208	24.7	0.7815	24.7	0.803
24.8	0.210499	24.8	0.2955	24.8	0.415699	24.8	0.494499	24.8	0.591199	24.8	0.705499	24.8	0.748499	24.8	0.730699	24.8	0.795	24.8	0.8147
24.9	0.2127	24.9	0.2993	24.9	0.4211	24.9	0.4981	24.9	0.5946	24.9	0.7098	24.9	0.7517	24.9	0.7382	24.9	0.8049	24.9	0.821
25	0.2134	25	0.3022	25	0.4216	25	0.4979	25	0.5987	25	0.7133	25	0.7541	25	0.7432	25	0.8089	25	0.8248
25.1	0.217599	25.1	0.3028	25.1	0.426999	25.1	0.499299	25.1	0.602499	25.1	0.716	25.1	0.758499	25.1	0.751299	25.1	0.8135	25.1	0.8274
25.2	0.2187	25.2	0.3086	25.2	0.4298	25.2	0.5009	25.2	0.6069	25.2	0.7205	25.2	0.7633	25.2	0.7582	25.2	0.8189	25.2	0.8342
25.3	0.2134	25.3	0.3074	25.3	0.4252	25.3	0.5004	25.3	0.6027	25.3	0.7216	25.3	0.7646	25.3	0.7607	25.3	0.8214	25.3	0.8385
25.4	0.215999	25.4	0.3093	25.4	0.4278	25.4	0.508299	25.4	0.606599	25.4	0.7282	25.4	0.771799	25.4	0.767799	25.4	0.8302	25.4	0.8465
25.5	0.2117	25.5	0.3052	25.5	0.4275	25.5	0.5083	25.5	0.6054	25.5	0.7295	25.5	0.77	25.5	0.7672	25.5	0.8337	25.5	0.8502
25.6	0.2097	25.6	0.3053	25.6	0.4285	25.6	0.5079	25.6	0.6064	25.6	0.7319	25.6	0.7715	25.6	0.768	25.6	0.8389	25.6	0.8527
25.7	0.2086	25.7	0.3083	25.7	0.432	25.7	0.5089	25.7	0.6113	25.7	0.7352	25.7	0.7771	25.7	0.7703	25.7	0.8446	25.7	0.859
25.8	0.211199	25.8	0.311	25.8	0.435999	25.8	0.515199	25.8	0.618599	25.8	0.743299	25.8	0.782499	25.8	0.779199	25.8	0.8487	25.8	0.8642
25.9	0.2134	25.9	0.3096	25.9	0.4408	25.9	0.518	25.9	0.6225	25.9	0.7482	25.9	0.7842	25.9	0.7849	25.9	0.8525	25.9	0.8682
26	0.2109	26	0.3124	26	0.4432	26	0.5203	26	0.6243	26	0.7526	26	0.786	26	0.7813	26	0.8579	26	0.8754
26.1	0.2105	26.1	0.3159	26.1	0.4462	26.1	0.5201	26.1	0.6259	26.1	0.7588	26.1	0.7895	26.1	0.789	26.1	0.8615	26.1	0.8804
26.2	0.2082	26.2	0.316	26.2	0.4455	26.2	0.5208	26.2	0.6265	26.2	0.7565	26.2	0.7885	26.2	0.7905	26.2	0.8647	26.2	0.8861
26.3	0.211499	26.3	0.3211	26.3	0.4499	26.3	0.526399	26.3	0.632199	26.3	0.761299	26.3	0.796099	26.3	0.796399	26.3	0.8763	26.3	0.8951
26.4	0.212	26.4	0.3223	26.4	0.451	26.4	0.5295	26.4	0.6364	26.4	0.7671	26.4	0.7969	26.4	0.801	26.4	0.882	26.4	0.9006
26.5	0.2078	26.5	0.3187	26.5	0.4533	26.5	0.5296	26.5	0.6383	26.5	0.772	26.5	0.8022	26.5	0.8018	26.5	0.8829	26.5	0.9041
26.6	0.2064	26.6	0.3163	26.6	0.4527	26.6	0.5272	26.6	0.6426	26.6	0.7752	26.6	0.8039	26.6	0.802	26.6	0.8854	26.6	0.9118
26.7	0.2051	26.7	0.3166	26.7	0.455199	26.7	0.529499	26.7	0.644799	26.7	0.7765	26.7	0.8067	26.7	0.8063	26.7	0.8892	26.7	0.9159
26.8	0.2015	26.8	0.3135	26.8	0.4528	26.8	0.525899	26.8	0.642999	26.8	0.7779	26.8	0.8056	26.8	0.8042	26.8	0.8906	26.8	0.9184
26.9	0.2016	26.9	0.3138	26.9	0.4522	26.9	0.5265	26.9	0.6458	26.9	0.7819	26.9	0.8112	26.9	0.8066	26.9	0.8952	26.9	0.9271
27	0.2004	27	0.3132	27	0.4503	27	0.5274	27	0.6467	27	0.787201	27	0.8129	27	0.8122	27	0.9008	27	0.9342
27.1	0.2031	27.1	0.3165	27.1	0.4549	27.1	0.5316	27.1	0.6562	27.1	0.7917	27.1	0.8204	27.1	0.8216	27.1	0.9082	27.1	0.9476
27.2	0.2058	27.2	0.3174	27.2	0.451499	27.2	0.533299	27.2	0.658899	27.2	0.7939	27.2	0.8249	27.2	0.8259	27.2	0.91	27.2	0.9546
27.3	0.2068	27.3	0.3195	27.3	0.4536	27.3	0.535299	27.3	0.664399	27.3	0.7944	27.3	0.8292	27.3	0.8315	27.3	0.915	27.3	0.9609
27.4	0.208899	27.4	0.32	27.4	0.4558	27.4	0.536	27.4	0.6678	27.4	0.798699	27.4	0.833999	27.4	0.836699	27.4	0.9259	27.4	0.97
27.5	0.2066	27.5	0.3161	27.5	0.4489	27.5	0.5374	27.5	0.6642	27.5	0.796601	27.5	0.8365	27.5	0.8371	27.5	0.9288	27.5	0.9764
27.6	0.2099	27.6	0.3207	27.6	0.4517	27.6	0.5471	27.6	0.6678	27.6	0.8003	27.6	0.8441	27.6	0.8424	27.6	0.9384	27.6	0.985
27.7	0.211999	27.7	0.3213	27.7	0.454499	27.7	0.552199	27.7	0.670499	27.7	0.806099	27.7	0.848599	27.7	0.850299	27.7	0.9466	27.7	0.9941
27.8	0.2117	27.8	0.3259	27.8	0.4551	27.8	0.553999	27.8	0.673299	27.8	0.8054	27.8	0.8544	27.8	0.851	27.8	0.9489	27.8	0.9993
27.9	0.208	27.9	0.3193	27.9	0.4512	27.9	0.5511	27.9	0.6698	27.9	0.8019	27.9	0.8534	27.9	0.8533	27.9	0.9469	27.9	1.0011
28	0.2043	28	0.3156	28	0.4474	28	0.55	28	0.6695	28	0.798	28	0.8535	28	0.8523	28	0.9459	28	1.0005
28.1	0.2001	28.1	0.32	28.1	0.4468	28.1	0.5487	28.1	0.6691	28.1	0.7926	28.1	0.8559	28.1	0.8557	28.1	0.9458	28.1	0.9998
28.2	0.1982	28.2	0.3236	28.2	0.448199	28.2	0.549999	28.2	0.672899	28.2	0.7933	28.2	0.8597	28.2	0.8602	28.2	0.9498	28.2	1.0005
28.3	0.201	28.3	0.3269	28.3	0.449	28.3	0.550199	28.3	0.676899	28.3	0.7999	28.3	0.8635	28.3	0.8747	28.3	0.9595	28.3	1.0054
28.4	0.2033	28.4	0.325	28.4	0.4461	28.4	0.5496	28.4	0.6829	28.4	0.8006	28.4	0.8647	28.4	0.8866	28.4	0.9666	28.4	1.0109
28.5	0.202	28.5	0.3218	28.5	0.4464	28.5	0.5467	28.5	0.6815	28.5	0.7992	28.5	0.8605	28.5	0.9001	28.5	0.968	28.5	1.0122
28.6	0.2018	28.6	0.3203	28.6	0.4455	28.6	0.5447	28.6	0.6783	28.6	0.801	28.6	0.8562	28.6	0.9144	28.6	0.9726	28.6	1.0127
28.7	0.1988	28.7	0.3176	28.7	0.442799	28.7	0.542199	28.7	0.673699	28.7	0.7992	28.7	0.8541	28.7	0.9278	28.7	0.9734	28.7	1.0109
28.8	0.1983	28.8	0.3176	28.8	0.4425	28.8	0.543499	28.8	0.670699	28.8	0.7975	28.8	0.8575	28.8	0.9466	28.8	0.973	28.8	1.014
28.9	0.1948	28.9	0.3229	28.9	0.4436	28.9	0.5436	28.9	0.6742	28.9	0.7965	28.9	0.8614	28.9	0.9621	28.9	0.9741	28.9	1.018
29	0.1916	29	0.3234	29	0.4414	29	0.5379	29	0.6755	29	0.7899	29	0.8586	29	0.9731	29	0.9727	29	1.019
29.1	0.1945	29.1	0.3277	29.1	0.4408	29.1	0.54	29.1	0.6813	29.1	0.7883	29.1	0.8609	29.1	0.9764	29.1	0.976	29.1	1.0219
29.2	0.1921	29.2	0.3256	29.2	0.436699	29.2	0.538199	29.2	0.684999	29.2	0.7856	29.2	0.8626	29.2	0.9779	29.2	0.9754	29.2	1.0249
29.3	0.1946	29.3	0.3261	29.3	0.4395	29.3	0.540799	29.3	0.690299	29.3	0.7872	29.3	0.8641	29.3	0.9808	29.3	0.9812	29.3	1.0323
29.4	0.197099	29.4	0.3325	29.4	0.4462	29.4	0.5432	29.4	0.6944	29.4	0.796899	29.4	0.868099	29.4	0.986999	29.4	0.9881	29.4	1.0378
29.5	0.1978	29.5	0.3317	29.5	0.4491	29.5	0.5426	29.5	0.6936	29.5	0.7965	29.5	0.8708	29.5	0.9951	29.5	0.989	29.5	1.0433
29.6	0.1969	29.6	0.3285	29.6	0.4462	29.6	0.5399	29.6	0.6899	29.6	0.7954	29.6	0.8703	29.6	1.0023	29.6	0.9904	29.6	1.0435
29.7	0.1977	29.7	0.3296	29.7	0.448299	29.7	0.541599	29.7	0.690799	29.7	0.8003	29.7	0.874	29.7	1.0105	29.7	0.9969	29.7	1.0491
29.8	0.2005	29.8	0.3336	29.8	0.4523	29.8	0.545499	29.8	0.692899	29.8	0.8017	29.8	0.8822	29.8	1.0194	29.8	1.0041	29.8	1.0565
29.9	0.207399	29.9	0.3394	29.9	0.4582	29.9	0.5501	29.9	0.6981	29.9	0.806299	29.9	0.888199	29.9	1.0271	29.9	1.0123	29.9	1.0608
30	0.2094	30	0.3402	30	0.4627	30	0.5512	30	0.7006	30	0.809	30	0.897	30	1.0323	30	1.0179	30	1.065
30.1	0.2107	30.1	0.3391	30.1	0.4565	30.1	0.552	30.1	0.7024	30.1	0.8069	30.1	0.8967	30.1	1.0379	30.1	1.0191	30.1	1.0695
30.2	0.2098	30.2	0.3364	30.2	0.456399	30.2	0.552899	30.2	0.705099	30.2	0.8102	30.2	0.9017	30.2	1.0415	30.2	1.0239	30.2	1.0759
30.3	0.2082	30.3	0.3358	30.3	0.459	30.3	0.552599	30.3	0.705699	30.3	0.8109	30.3	0.9079	30.3	1.0449	30.3	1.0261	30.3	1.0841
30.4	0.2063	30.4	0.3354	30.4	0.4587	30.4	0.5498	30.4	0.7093	30.4	0.8127	30.4	0.9097	30.4	1.0454	30.4	1.0296	30.4	1.0885
30.5	0.2016	30.5	0.3307	30.5	0.4557	30.5	0.549	30.5	0.7084	30.5	0.8127	30.5	0.9089	30.5	1.0496	30.5	1.0268	30.5	1.0927
30.6	0.1971	30.6	0.3268	30.6	0.4524	30.6	0.549	30.6	0.7023	30.6	0.8084	30.6	0.9069	30.6	1.0453	30.6	1.0276	30.6	1.0934
30.7	0.1968	30.7	0.3263	30.7	0.447599	30.7	0.549999	30.7	0.700399	30.7	0.811	30.7	0.9118	30.7	1.0461	30.7	1.0314	30.7	1.0974
30.8	0.1916	30.8	0.3234	30.8	0.4427	30.8	0.5484	30.8	0.694	30.8	0.8079	30.8	0.9103	30.8	1.0441	30.8	1.0324	30.8	1.0934
30.9	0.1906	30.9	0.3195	30.9	0.4383	30.9	0.5479	30.9	0.6914	30.9	0.8039	30.9	0.909	30.9	1.0411	30.9	1.029	30.9	1.0909
31	0.1864	31	0.3161	31	0.4344	31	0.5436	31	0.69	31	0.8036	31	0.9091	31	1.0399	31	1.0245	31	1.0935
31.1	0.1888	31.1	0.3135	31.1	0.4367	31.1	0.548	31.1	0.6917	31.1	0.8036	31.1	0.9126	31.1	1.0403	31.1	1.0269	31.1	1.1011
31.2	0.187599	31.2	0.316	31.2	0.436699	31.2	0.549199	31.2	0.690799	31.2	0.806499	31.2	0.916299	31.2	1.0446	31.2	1.0304	31.2	1.1083
31.3	0.189299	31.3	0.3171	31.3	0.4346	31.3	0.550499	31.3	0.691399	31.3	0.808499	31.3	0.918699	31.3	1.0491	31.3	1.0348	31.3	1.1151
31.4	0.193899	31.4	0.3191	31.4	0.4369	31.4	0.5509	31.4	0.6962	31.4	0.811599	31.4	0.926499	31.4	1.0548	31.4	1.0423	31.4	1.1207
31.5	0.195599	31.5	0.3194	31.5	0.4371	31.5	0.5526	31.5	0.6997	31.5	0.8116	31.5	0.929899	31.5	1.0582	31.5	1.0462	31.5	1.1239
31.6	0.196901	31.6	0.3194	31.6	0.4396	31.6	0.5532	31.6	0.7015	31.6	0.812101	31.6	0.932901	31.6	1.0583	31.6	1.0501	31.6	1.1261
31.7	0.200399	31.7	0.3249	31.7	0.443299	31.7	0.559399	31.7	0.705599	31.7	0.816699	31.7	0.938999	31.7	1.0676	31.7	1.0603	31.7	1.135
31.8	0.1996	31.8	0.3262	31.8	0.4446	31.8	0.5579	31.8	0.7034	31.8	0.8163	31.8	0.9394	31.8	1.0681	31.8	1.0623	31.8	1.1373
31.9	0.2013	31.9	0.3272	31.9	0.4466	31.9	0.559	31.9	0.7038	31.9	0.8167	31.9	0.9411	31.9	1.0707	31.9	1.065	31.9	1.143
32	0.2034	32	0.3358	32	0.4486	32	0.5647	32	0.7048	32	0.8221	32	0.9488	32	1.0763	32	1.0704	32	1.1484
32.1	0.2072	32.1	0.3392	32.1	0.4505	32.1	0.5683	32.1	0.7081	32.1	0.8282	32.1	0.9523	32.1	1.0823	32.1	1.0804	32.1	1.1533
32.2	0.2061	32.2	0.3383	32.2	0.446199	32.2	0.571999	32.2	0.708999	32.2	0.8302	32.2	0.9538	32.2	1.0864	32.2	1.0849	32.2	1.156
32.3	0.208699	32.3	0.3406	32.3	0.4454	32.3	0.573399	32.3	0.714099	32.3	0.835599	32.3	0.958899	32.3	1.0877	32.3	1.0896	32.3	1.1575
32.4	0.2067	32.4	0.3401	32.4	0.4415	32.4	0.5733	32.4	0.7154	32.4	0.837	32.4	0.9546	32.4	1.0844	32.4	1.0894	32.4	1.1591
32.5	0.2069	32.5	0.3419	32.5	0.4426	32.5	0.5747	32.5	0.7188	32.5	0.839301	32.5	0.9593	32.5	1.0861	32.5	1.0957	32.5	1.1651
32.6	0.2098	32.6	0.3484	32.6	0.4412	32.6	0.5764	32.6	0.7224	32.6	0.839	32.6	0.9587	32.6	1.0883	32.6	1.1014	32.6	1.1679
32.7	0.2109	32.7	0.354	32.7	0.441499	32.7	0.580399	32.7	0.723399	32.7	0.8417	32.7	0.9649	32.7	1.0903	32.7	1.1082	32.7	1.1698
32.8	0.2134	32.8	0.3591	32.8	0.4462	32.8	0.580599	32.8	0.727099	32.8	0.8467	32.8	0.9651	32.8	1.0925	32.8	1.1142	32.8	1.1736
32.9	0.214799	32.9	0.3642	32.9	0.4514	32.9	0.5839	32.9	0.7315	32.9	0.852199	32.9	0.971299	32.9	1.0986	32.9	1.1206	32.9	1.1791
33	0.212199	33	0.3637	33	0.4506	33	0.5853	33	0.7286	33	0.8526	33	0.974399	33	1.1042	33	1.1252	33	1.1785
33.1	0.2139	33.1	0.3635	33.1	0.4508	33.1	0.5875	33.1	0.7302	33.1	0.8553	33.1	0.981	33.1	1.1088	33.1	1.1295	33.1	1.1801
33.2	0.2131	33.2	0.3627	33.2	0.449599	33.2	0.588299	33.2	0.723799	33.2	0.8578	33.2	0.9839	33.2	1.1126	33.2	1.1306	33.2	1.1778
33.3	0.2128	33.3	0.3595	33.3	0.4472	33.3	0.5866	33.3	0.7205	33.3	0.8544	33.3	0.9889	33.3	1.1162	33.3	1.1343	33.3	1.1748
33.4	0.2119	33.4	0.3589	33.4	0.4465	33.4	0.5886	33.4	0.7205	33.4	0.8552	33.4	0.9917	33.4	1.1212	33.4	1.1363	33.4	1.1744
33.5	0.2071	33.5	0.3553	33.5	0.4434	33.5	0.5874	33.5	0.7182	33.5	0.851601	33.5	0.9905	33.5	1.1204	33.5	1.1345	33.5	1.1719
33.6	0.2084	33.6	0.3564	33.6	0.4485	33.6	0.5875	33.6	0.7205	33.6	0.8536	33.6	0.9941	33.6	1.1248	33.6	1.1377	33.6	1.1742
33.7	0.207	33.7	0.3525	33.7	0.450799	33.7	0.584699	33.7	0.720199	33.7	0.8575	33.7	0.9954	33.7	1.1291	33.7	1.1376	33.7	1.1741
33.8	0.207699	33.8	0.3552	33.8	0.4515	33.8	0.592599	33.8	0.723599	33.8	0.858999	33.8	1.0004	33.8	1.1318	33.8	1.1457	33.8	1.1769
33.9	0.2089	33.9	0.3548	33.9	0.4501	33.9	0.5939	33.9	0.724	33.9	0.861	33.9	1.0006	33.9	1.1357	33.9	1.1509	33.9	1.1765
34	0.2111	34	0.3619	34	0.4541	34	0.5964	34	0.7287	34	0.866301	34	1.0066	34	1.1405	34	1.1593	34	1.1811
34.1	0.217201	34.1	0.366	34.1	0.4588	34.1	0.599	34.1	0.7329	34.1	0.873201	34.1	1.0146	34.1	1.1484	34.1	1.1683	34.1	1.1887
34.2	0.2191	34.2	0.365	34.2	0.459799	34.2	0.601799	34.2	0.733099	34.2	0.8789	34.2	1.0173	34.2	1.1551	34.2	1.1769	34.2	1.1955
34.3	0.219299	34.3	0.3634	34.3	0.4567	34.3	0.603899	34.3	0.731799	34.3	0.882999	34.3	1.0175	34.3	1.1569	34.3	1.1824	34.3	1.1978
34.4	0.2175	34.4	0.3638	34.4	0.4543	34.4	0.6061	34.4	0.7322	34.4	0.8799	34.4	1.0171	34.4	1.1582	34.4	1.1827	34.4	1.1987
34.5	0.213599	34.5	0.3663	34.5	0.4573	34.5	0.6046	34.5	0.7303	34.5	0.8816	34.5	1.0187	34.5	1.158	34.5	1.187	34.5	1.1991
34.6	0.2125	34.6	0.3669	34.6	0.4547	34.6	0.605	34.6	0.7351	34.6	0.8821	34.6	1.0192	34.6	1.1592	34.6	1.1928	34.6	1.2007
34.7	0.215099	34.7	0.3708	34.7	0.455799	34.7	0.610099	34.7	0.742199	34.7	0.887999	34.7	1.027	34.7	1.1643	34.7	1.1984	34.7	1.2082
34.8	0.216899	34.8	0.3724	34.8	0.4572	34.8	0.612899	34.8	0.745399	34.8	0.890699	34.8	1.0304	34.8	1.1672	34.8	1.2025	34.8	1.2124
34.9	0.2147	34.9	0.3752	34.9	0.4603	34.9	0.6143	34.9	0.7476	34.9	0.8912	34.9	1.0298	34.9	1.1693	34.9	1.2081	34.9	1.2151
35	0.2155	35	0.3757	35	0.4627	35	0.6167	35	0.7468	35	0.8954	35	1.0292	35	1.1711	35	1.2142	35	1.2179
35.1	0.216	35.1	0.3766	35.1	0.4668	35.1	0.623	35.1	0.747	35.1	0.9048	35.1	1.0335	35.1	1.1728	35.1	1.2212	35.1	1.2241
35.2	0.2116	35.2	0.3717	35.2	0.467899	35.2	0.627799	35.2	0.743899	35.2	0.9082	35.2	1.0312	35.2	1.1738	35.2	1.2284	35.2	1.2283
35.3	0.209599	35.3	0.3681	35.3	0.4691	35.3	0.631699	35.3	0.744399	35.3	0.908999	35.3	1.033	35.3	1.1774	35.3	1.2344	35.3	1.2312
35.4	0.2084	35.4	0.3706	35.4	0.4698	35.4	0.6345	35.4	0.7439	35.4	0.913	35.4	1.0355	35.4	1.1811	35.4	1.24	35.4	1.2351
35.5	0.209799	35.5	0.3698	35.5	0.4687	35.5	0.6415	35.5	0.7462	35.5	0.913	35.5	1.0401	35.5	1.1903	35.5	1.247	35.5	1.2403
35.6	0.2098	35.6	0.3716	35.6	0.469	35.6	0.645	35.6	0.7502	35.6	0.9186	35.6	1.0443	35.6	1.1926	35.6	1.2537	35.6	1.2464
35.7	0.2062	35.7	0.3698	35.7	0.470599	35.7	0.648699	35.7	0.754599	35.7	0.9215	35.7	1.0486	35.7	1.1954	35.7	1.2581	35.7	1.2557
35.8	0.204199	35.8	0.3674	35.8	0.4709	35.8	0.653499	35.8	0.754899	35.8	0.920599	35.8	1.0498	35.8	1.2013	35.8	1.26	35.8	1.2621
35.9	0.204399	35.9	0.3696	35.9	0.4728	35.9	0.659	35.9	0.7565	35.9	0.925199	35.9	1.0511	35.9	1.2036	35.9	1.266	35.9	1.2678
36	0.2008	36	0.37	36	0.4681	36	0.6565	36	0.7543	36	0.925201	36	1.0495	36	1.2022	36	1.2702	36	1.2697
36.1	0.1983	36.1	0.3695	36.1	0.4651	36.1	0.6586	36.1	0.7553	36.1	0.9256	36.1	1.0478	36.1	1.2055	36.1	1.2754	36.1	1.2704
36.2	0.1982	36.2	0.3671	36.2	0.468299	36.2	0.657099	36.2	0.753799	36.2	0.93	36.2	1.0487	36.2	1.204	36.2	1.2802	36.2	1.2699
36.3	0.1965	36.3	0.3649	36.3	0.468	36.3	0.655199	36.3	0.751799	36.3	0.9292	36.3	1.0498	36.3	1.2002	36.3	1.2806	36.3	1.2689
36.4	0.194499	36.4	0.365	36.4	0.4654	36.4	0.6554	36.4	0.7525	36.4	0.930499	36.4	1.0484	36.4	1.2	36.4	1.2811	36.4	1.2679
36.5	0.1965	36.5	0.3651	36.5	0.4608	36.5	0.6573	36.5	0.7501	36.5	0.9313	36.5	1.0486	36.5	1.2004	36.5	1.2819	36.5	1.2674
36.6	0.1965	36.6	0.3647	36.6	0.459	36.6	0.6586	36.6	0.7543	36.6	0.9344	36.6	1.0524	36.6	1.198	36.6	1.2868	36.6	1.2691
36.7	0.1972	36.7	0.3669	36.7	0.460999	36.7	0.658999	36.7	0.761399	36.7	0.9393	36.7	1.0575	36.7	1.2063	36.7	1.2946	36.7	1.2731
36.8	0.1974	36.8	0.3702	36.8	0.4633	36.8	0.659299	36.8	0.763899	36.8	0.9416	36.8	1.0597	36.8	1.2077	36.8	1.2983	36.8	1.2776
36.9	0.1988	36.9	0.3697	36.9	0.4724	36.9	0.6603	36.9	0.7678	36.9	0.9447	36.9	1.0648	36.9	1.2129	36.9	1.3048	36.9	1.2848
37	0.1935	37	0.3688	37	0.4724	37	0.6586	37	0.7683	37	0.946701	37	1.0683	37	1.2123	37	1.3107	37	1.2878
37.1	0.1957	37.1	0.3681	37.1	0.4753	37.1	0.662	37.1	0.7703	37.1	0.9513	37.1	1.0726	37.1	1.2183	37.1	1.3189	37.1	1.2913
37.2	0.199199	37.2	0.371	37.2	0.475999	37.2	0.662899	37.2	0.774299	37.2	0.956999	37.2	1.0749	37.2	1.2221	37.2	1.3239	37.2	1.2951
37.3	0.2024	37.3	0.3717	37.3	0.4762	37.3	0.667999	37.3	0.779299	37.3	0.9584	37.3	1.0795	37.3	1.2266	37.3	1.327	37.3	1.3011
37.4	0.1976	37.4	0.3641	37.4	0.4732	37.4	0.6684	37.4	0.7806	37.4	0.9579	37.4	1.0792	37.4	1.2225	37.4	1.3281	37.4	1.3019
37.5	0.1928	37.5	0.3624	37.5	0.4724	37.5	0.6727	37.5	0.7818	37.5	0.9611	37.5	1.0781	37.5	1.2258	37.5	1.3294	37.5	1.3053
37.6	0.1909	37.6	0.3638	37.6	0.4733	37.6	0.6756	37.6	0.7809	37.6	0.9635	37.6	1.0802	37.6	1.2286	37.6	1.3342	37.6	1.3096
37.7	0.1877	37.7	0.3632	37.7	0.469699	37.7	0.676599	37.7	0.780999	37.7	0.9628	37.7	1.0811	37.7	1.2293	37.7	1.3382	37.7	1.3143
37.8	0.1875	37.8	0.3636	37.8	0.4705	37.8	0.678099	37.8	0.782599	37.8	0.9627	37.8	1.0844	37.8	1.2323	37.8	1.3384	37.8	1.3169
37.9	0.1883	37.9	0.3627	37.9	0.4686	37.9	0.6802	37.9	0.7852	37.9	0.9663	37.9	1.0887	37.9	1.2343	37.9	1.3428	37.9	1.3181
38	0.1899	38	0.3639	38	0.4661	38	0.6795	38	0.7876	38	0.9679	38	1.0935	38	1.2365	38	1.3461	38	1.3205
38.1	0.188501	38.1	0.36	38.1	0.4641	38.1	0.6778	38.1	0.791	38.1	0.967301	38.1	1.096	38.1	1.2406	38.1	1.3494	38.1	1.3221
38.2	0.1852	38.2	0.3554	38.2	0.463499	38.2	0.677599	38.2	0.789899	38.2	0.9672	38.2	1.0971	38.2	1.2408	38.2	1.3536	38.2	1.3266
38.3	0.1822	38.3	0.3522	38.3	0.4648	38.3	0.6767	38.3	0.7897	38.3	0.9695	38.3	1.0973	38.3	1.2427	38.3	1.3543	38.3	1.3319
38.4	0.180099	38.4	0.347	38.4	0.4681	38.4	0.6746	38.4	0.7866	38.4	0.968699	38.4	1.0972	38.4	1.2476	38.4	1.3562	38.4	1.3372
38.5	0.1773	38.5	0.3467	38.5	0.4717	38.5	0.673	38.5	0.7854	38.5	0.969001	38.5	1.1006	38.5	1.2523	38.5	1.3606	38.5	1.3389
38.6	0.1745	38.6	0.3407	38.6	0.4726	38.6	0.6743	38.6	0.7826	38.6	0.97	38.6	1.1001	38.6	1.2538	38.6	1.361	38.6	1.3396
38.7	0.1702	38.7	0.3368	38.7	0.4708	38.7	0.6746	38.7	0.7815	38.7	0.9702	38.7	1.1008	38.7	1.2562	38.7	1.3617	38.7	1.3406
38.8	0.1682	38.8	0.3318	38.8	0.4724	38.8	0.674799	38.8	0.781099	38.8	0.9721	38.8	1.1014	38.8	1.2559	38.8	1.3593	38.8	1.3423
38.9	0.167	38.9	0.3295	38.9	0.4685	38.9	0.6738	38.9	0.7796	38.9	0.9722	38.9	1.1006	38.9	1.2586	38.9	1.3638	38.9	1.3431
39	0.1668	39	0.3295	39	0.4659	39	0.6759	39	0.78	39	0.9698	39	1.1017	39	1.2609	39	1.368	39	1.3472
39.1	0.168301	39.1	0.3286	39.1	0.4685	39.1	0.6757	39.1	0.7849	39.1	0.971601	39.1	1.1033	39.1	1.2636	39.1	1.3704	39.1	1.3516
39.2	0.1707	39.2	0.331	39.2	0.472099	39.2	0.680899	39.2	0.787799	39.2	0.9716	39.2	1.1069	39.2	1.2695	39.2	1.3754	39.2	1.3586
39.3	0.1708	39.3	0.331	39.3	0.4752	39.3	0.683799	39.3	0.793099	39.3	0.9744	39.3	1.1071	39.3	1.277	39.3	1.3801	39.3	1.3672
39.4	0.171399	39.4	0.3338	39.4	0.485	39.4	0.6895	39.4	0.801	39.4	0.983899	39.4	1.111	39.4	1.2819	39.4	1.3842	39.4	1.376
39.5	0.1712	39.5	0.3334	39.5	0.4856	39.5	0.6926	39.5	0.8065	39.5	0.986201	39.5	1.1135	39.5	1.2841	39.5	1.3877	39.5	1.3812
39.6	0.1745	39.6	0.3384	39.6	0.4901	39.6	0.6964	39.6	0.8127	39.6	0.9922	39.6	1.1175	39.6	1.287	39.6	1.3939	39.6	1.3887
39.7	0.176199	39.7	0.3413	39.7	0.492899	39.7	0.698499	39.7	0.815199	39.7	0.998899	39.7	1.1199	39.7	1.29	39.7	1.4007	39.7	1.3913
39.8	0.177899	39.8	0.3426	39.8	0.4939	39.8	0.696099	39.8	0.817299	39.8	0.999599	39.8	1.1226	39.8	1.2937	39.8	1.404	39.8	1.3965
39.9	0.1747	39.9	0.3436	39.9	0.4912	39.9	0.6896	39.9	0.8133	39.9	1.0031	39.9	1.1223	39.9	1.2936	39.9	1.4013	39.9	1.397
40	0.178399	40	0.3488	40	0.4958	40	0.6915	40	0.8186	40	1.0119	40	1.1278	40	1.2978	40	1.4058	40	1.4047
40.1	0.1776	40.1	0.3485	40.1	0.4969	40.1	0.6939	40.1	0.8232	40.1	1.0153	40.1	1.1283	40.1	1.2996	40.1	1.4081	40.1	1.4087
40.2	0.1733	40.2	0.3481	40.2	0.496399	40.2	0.696499	40.2	0.826499	40.2	1.013	40.2	1.1277	40.2	1.3039	40.2	1.4082	40.2	1.4076
40.3	0.1712	40.3	0.3502	40.3	0.4976	40.3	0.695799	40.3	0.828799	40.3	1.0145	40.3	1.1277	40.3	1.3028	40.3	1.4079	40.3	1.4058
40.4	0.1732	40.4	0.3514	40.4	0.5018	40.4	0.697	40.4	0.8332	40.4	1.0156	40.4	1.1314	40.4	1.3084	40.4	1.4119	40.4	1.4133
40.5	0.1714	40.5	0.3476	40.5	0.5015	40.5	0.6947	40.5	0.8324	40.5	1.0191	40.5	1.1317	40.5	1.3102	40.5	1.4134	40.5	1.4148
40.6	0.1735	40.6	0.3463	40.6	0.5016	40.6	0.6996	40.6	0.8368	40.6	1.0221	40.6	1.1349	40.6	1.3171	40.6	1.4151	40.6	1.4222
40.7	0.1744	40.7	0.3438	40.7	0.504099	40.7	0.701499	40.7	0.836599	40.7	1.0263	40.7	1.1388	40.7	1.32	40.7	1.4171	40.7	1.4304
40.8	0.1719	40.8	0.3422	40.8	0.5016	40.8	0.6997	40.8	0.8381	40.8	1.0283	40.8	1.1386	40.8	1.3208	40.8	1.4163	40.8	1.4335
40.9	0.1695	40.9	0.3401	40.9	0.5022	40.9	0.6988	40.9	0.8405	40.9	1.0307	40.9	1.1421	40.9	1.3238	40.9	1.4176	40.9	1.4382
41	0.1751	41	0.34	41	0.5035	41	0.7026	41	0.8423	41	1.035	41	1.1453	41	1.3289	41	1.4246	41	1.441
41.1	0.1772	41.1	0.3407	41.1	0.506	41.1	0.7075	41.1	0.848	41.1	1.0374	41.1	1.1522	41.1	1.335	41.1	1.4301	41.1	1.4426
41.2	0.1774	41.2	0.3387	41.2	0.504599	41.2	0.704099	41.2	0.848099	41.2	1.0348	41.2	1.1517	41.2	1.3357	41.2	1.4295	41.2	1.4451
41.3	0.1815	41.3	0.3418	41.3	0.5044	41.3	0.699899	41.3	0.848799	41.3	1.0348	41.3	1.1514	41.3	1.3392	41.3	1.4309	41.3	1.4489
41.4	0.187199	41.4	0.3488	41.4	0.508	41.4	0.7002	41.4	0.8552	41.4	1.0404	41.4	1.1536	41.4	1.3458	41.4	1.4367	41.4	1.4598
41.5	0.190099	41.5	0.3496	41.5	0.5114	41.5	0.7026	41.5	0.8594	41.5	1.0382	41.5	1.1553	41.5	1.3489	41.5	1.44	41.5	1.466
41.6	0.188201	41.6	0.3473	41.6	0.5093	41.6	0.6973	41.6	0.8576	41.6	1.0338	41.6	1.1533	41.6	1.3435	41.6	1.4367	41.6	1.4666
41.7	0.1891	41.7	0.3513	41.7	0.513199	41.7	0.698599	41.7	0.861299	41.7	1.0379	41.7	1.1558	41.7	1.3488	41.7	1.4406	41.7	1.4713
41.8	0.1911	41.8	0.357	41.8	0.5131	41.8	0.696999	41.8	0.857799	41.8	1.0382	41.8	1.1574	41.8	1.3547	41.8	1.4416	41.8	1.4752
41.9	0.190799	41.9	0.3576	41.9	0.515	41.9	0.6924	41.9	0.8581	41.9	1.0416	41.9	1.1562	41.9	1.3534	41.9	1.4428	41.9	1.4756
42	0.1909	42	0.3558	42	0.5151	42	0.6888	42	0.8607	42	1.0418	42	1.1566	42	1.3561	42	1.4421	42	1.4803
42.1	0.1952	42.1	0.3556	42.1	0.5195	42.1	0.6953	42.1	0.8646	42.1	1.0473	42.1	1.1641	42.1	1.3645	42.1	1.447	42.1	1.4902
42.2	0.1966	42.2	0.3561	42.2	0.521499	42.2	0.694899	42.2	0.862799	42.2	1.0499	42.2	1.1687	42.2	1.3663	42.2	1.4495	42.2	1.497
42.3	0.196699	42.3	0.3558	42.3	0.5228	42.3	0.699599	42.3	0.864899	42.3	1.0531	42.3	1.1734	42.3	1.3741	42.3	1.4518	42.3	1.5033
42.4	0.1974	42.4	0.3569	42.4	0.5254	42.4	0.7005	42.4	0.8679	42.4	1.0543	42.4	1.1717	42.4	1.3829	42.4	1.4579	42.4	1.5139
42.5	0.1963	42.5	0.3539	42.5	0.5256	42.5	0.7011	42.5	0.8682	42.5	1.0532	42.5	1.1701	42.5	1.3869	42.5	1.4599	42.5	1.5167
42.6	0.193	42.6	0.3564	42.6	0.5295	42.6	0.7036	42.6	0.8711	42.6	1.0548	42.6	1.1675	42.6	1.3915	42.6	1.4646	42.6	1.524
42.7	0.191	42.7	0.3563	42.7	0.530499	42.7	0.702599	42.7	0.871599	42.7	1.0521	42.7	1.1654	42.7	1.3947	42.7	1.4665	42.7	1.5244
42.8	0.1919	42.8	0.357	42.8	0.5333	42.8	0.706499	42.8	0.871199	42.8	1.0571	42.8	1.1686	42.8	1.395	42.8	1.4672	42.8	1.5274
42.9	0.193699	42.9	0.3563	42.9	0.5366	42.9	0.7102	42.9	0.8722	42.9	1.0621	42.9	1.1715	42.9	1.3949	42.9	1.4731	42.9	1.5326
43	0.195199	43	0.3588	43	0.5337	43	0.7154	43	0.8757	43	1.0672	43	1.1723	43	1.3944	43	1.4784	43	1.5366
43.1	0.198801	43.1	0.3619	43.1	0.5393	43.1	0.7163	43.1	0.8782	43.1	1.0692	43.1	1.1747	43.1	1.4002	43.1	1.4818	43.1	1.5473
43.2	0.199699	43.2	0.3664	43.2	0.542899	43.2	0.722399	43.2	0.880999	43.2	1.0735	43.2	1.1781	43.2	1.4034	43.2	1.4865	43.2	1.556
43.3	0.1978	43.3	0.3679	43.3	0.5465	43.3	0.726599	43.3	0.882699	43.3	1.0738	43.3	1.1828	43.3	1.4084	43.3	1.4924	43.3	1.5578
43.4	0.1932	43.4	0.3692	43.4	0.5445	43.4	0.7242	43.4	0.8847	43.4	1.0749	43.4	1.1826	43.4	1.4076	43.4	1.499	43.4	1.5567
43.5	0.1952	43.5	0.3757	43.5	0.546	43.5	0.7227	43.5	0.885	43.5	1.0769	43.5	1.1832	43.5	1.4125	43.5	1.5032	43.5	1.5614
43.6	0.1931	43.6	0.3781	43.6	0.5491	43.6	0.7214	43.6	0.8858	43.6	1.078	43.6	1.1836	43.6	1.4164	43.6	1.5065	43.6	1.5665
43.7	0.192999	43.7	0.3763	43.7	0.548499	43.7	0.723499	43.7	0.886299	43.7	1.0786	43.7	1.1837	43.7	1.421	43.7	1.5079	43.7	1.5681
43.8	0.198499	43.8	0.3796	43.8	0.5525	43.8	0.730799	43.8	0.890399	43.8	1.0833	43.8	1.1911	43.8	1.4294	43.8	1.5079	43.8	1.5728
43.9	0.2008	43.9	0.3802	43.9	0.5534	43.9	0.7288	43.9	0.8916	43.9	1.0858	43.9	1.1966	43.9	1.4343	43.9	1.5113	43.9	1.5779
44	0.202199	44	0.3822	44	0.5569	44	0.7333	44	0.8954	44	1.0854	44	1.1966	44	1.4388	44	1.514	44	1.5855
44.1	0.2037	44.1	0.3836	44.1	0.5643	44.1	0.7379	44.1	0.9026	44.1	1.09	44.1	1.1994	44.1	1.4418	44.1	1.5217	44.1	1.5944
44.2	0.2032	44.2	0.3858	44.2	0.5676	44.2	0.7371	44.2	0.904	44.2	1.0909	44.2	1.2006	44.2	1.444	44.2	1.5239	44.2	1.6015
44.3	0.205199	44.3	0.3885	44.3	0.567	44.3	0.737799	44.3	0.907099	44.3	1.0972	44.3	1.2074	44.3	1.4505	44.3	1.5239	44.3	1.604
44.4	0.2093	44.4	0.3936	44.4	0.5697	44.4	0.7422	44.4	0.9113	44.4	1.1012	44.4	1.2132	44.4	1.4557	44.4	1.5276	44.4	1.6092
44.5	0.215099	44.5	0.4025	44.5	0.5757	44.5	0.7518	44.5	0.9205	44.5	1.1093	44.5	1.2205	44.5	1.4626	44.5	1.5328	44.5	1.6172
44.6	0.2195	44.6	0.4034	44.6	0.5786	44.6	0.7544	44.6	0.9239	44.6	1.1107	44.6	1.2261	44.6	1.4638	44.6	1.5347	44.6	1.6243
44.7	0.2231	44.7	0.409	44.7	0.578299	44.7	0.756699	44.7	0.929699	44.7	1.113	44.7	1.2308	44.7	1.4699	44.7	1.541	44.7	1.6303
44.8	0.2243	44.8	0.4066	44.8	0.5778	44.8	0.759799	44.8	0.932199	44.8	1.1178	44.8	1.2341	44.8	1.4729	44.8	1.5481	44.8	1.6342
44.9	0.2257	44.9	0.4071	44.9	0.5808	44.9	0.7597	44.9	0.9352	44.9	1.1186	44.9	1.2347	44.9	1.4778	44.9	1.5559	44.9	1.6392
45	0.2251	45	0.4063	45	0.5842	45	0.764	45	0.9384	45	1.1209	45	1.2434	45	1.4814	45	1.5581	45	1.6449
45.1	0.2283	45.1	0.4059	45.1	0.5898	45.1	0.7674	45.1	0.9438	45.1	1.126	45.1	1.2495	45.1	1.4893	45.1	1.5611	45.1	1.6504
45.2	0.2308	45.2	0.4083	45.2	0.590199	45.2	0.771199	45.2	0.946599	45.2	1.1286	45.2	1.2548	45.2	1.494	45.2	1.5639	45.2	1.6645
45.3	0.2357	45.3	0.4154	45.3	0.5967	45.3	0.774599	45.3	0.953999	45.3	1.1375	45.3	1.2642	45.3	1.4986	45.3	1.5755	45.3	1.6741
45.4	0.2343	45.4	0.4144	45.4	0.5883	45.4	0.7673	45.4	0.9551	45.4	1.1369	45.4	1.2654	45.4	1.5004	45.4	1.5802	45.4	1.6764
45.5	0.2214	45.5	0.4	45.5	0.5767	45.5	0.7613	45.5	0.9547	45.5	1.1342	45.5	1.2643	45.5	1.5047	45.5	1.5802	45.5	1.6798
45.6	0.2144	45.6	0.3917	45.6	0.5666	45.6	0.7562	45.6	0.9544	45.6	1.1352	45.6	1.2678	45.6	1.5061	45.6	1.5846	45.6	1.6863
45.7	0.209	45.7	0.3886	45.7	0.563999	45.7	0.757499	45.7	0.961799	45.7	1.1309	45.7	1.2785	45.7	1.5161	45.7	1.5945	45.7	1.6867
45.8	0.2074	45.8	0.3811	45.8	0.5632	45.8	0.762399	45.8	0.969199	45.8	1.1309	45.8	1.2804	45.8	1.5267	45.8	1.6082	45.8	1.6875
45.9	0.205999	45.9	0.3805	45.9	0.571	45.9	0.7665	45.9	0.9748	45.9	1.1333	45.9	1.2859	45.9	1.5391	45.9	1.6246	45.9	1.6942
46	0.2103	46	0.3836	46	0.5786	46	0.7755	46	0.9837	46	1.1388	46	1.2902	46	1.5483	46	1.6321	46	1.6996
46.1	0.2115	46.1	0.3825	46.1	0.577	46.1	0.7803	46.1	0.9857	46.1	1.1405	46.1	1.2994	46.1	1.5504	46.1	1.6361	46.1	1.7047
46.2	0.211299	46.2	0.3797	46.2	0.575099	46.2	0.779299	46.2	0.982299	46.2	1.1379	46.2	1.2998	46.2	1.548	46.2	1.6365	46.2	1.7015
46.3	0.2112	46.3	0.3787	46.3	0.5773	46.3	0.779399	46.3	0.979599	46.3	1.1388	46.3	1.3076	46.3	1.5475	46.3	1.6395	46.3	1.7048
46.4	0.212299	46.4	0.3798	46.4	0.5785	46.4	0.7824	46.4	0.9781	46.4	1.1386	46.4	1.3137	46.4	1.5472	46.4	1.641	46.4	1.7085
46.5	0.211499	46.5	0.3811	46.5	0.5826	46.5	0.7901	46.5	0.9852	46.5	1.1385	46.5	1.3201	46.5	1.5533	46.5	1.6459	46.5	1.7151
46.6	0.208701	46.6	0.3831	46.6	0.583	46.6	0.7911	46.6	0.9865	46.6	1.1401	46.6	1.3265	46.6	1.5571	46.6	1.6477	46.6	1.723
46.7	0.210699	46.7	0.3848	46.7	0.585499	46.7	0.792499	46.7	0.988099	46.7	1.1461	46.7	1.3278	46.7	1.5616	46.7	1.65	46.7	1.732
46.8	0.2149	46.8	0.3908	46.8	0.5905	46.8	0.793999	46.8	0.989099	46.8	1.1494	46.8	1.3329	46.8	1.5635	46.8	1.6524	46.8	1.7327
46.9	0.217199	46.9	0.3951	46.9	0.5927	46.9	0.7971	46.9	0.9904	46.9	1.1526	46.9	1.3375	46.9	1.5665	46.9	1.6531	46.9	1.7335
47	0.223999	47	0.4018	47	0.5974	47	0.8009	47	0.9964	47	1.1582	47	1.3457	47	1.5744	47	1.6596	47	1.738
47.1	0.2255	47.1	0.4069	47.1	0.5996	47.1	0.7994	47.1	0.9987	47.1	1.162	47.1	1.3511	47.1	1.5754	47.1	1.6616	47.1	1.7429
47.2	0.2225	47.2	0.4086	47.2	0.600699	47.2	0.801099	47.2	0.996599	47.2	1.1628	47.2	1.3535	47.2	1.5761	47.2	1.664	47.2	1.7462
47.3	0.221899	47.3	0.4092	47.3	0.6037	47.3	0.808899	47.3	0.998299	47.3	1.1659	47.3	1.3573	47.3	1.5773	47.3	1.6627	47.3	1.7471
47.4	0.224999	47.4	0.413	47.4	0.6086	47.4	0.8138	47.4	1.0019	47.4	1.1676	47.4	1.3661	47.4	1.5787	47.4	1.665	47.4	1.7468
47.5	0.224199	47.5	0.4152	47.5	0.6124	47.5	0.8144	47.5	0.9966	47.5	1.1693	47.5	1.3693	47.5	1.5804	47.5	1.6644	47.5	1.7468
47.6	0.222801	47.6	0.4176	47.6	0.6175	47.6	0.8194	47.6	1.0001	47.6	1.1745	47.6	1.3727	47.6	1.5834	47.6	1.6659	47.6	1.7499
47.7	0.224899	47.7	0.4204	47.7	0.623099	47.7	0.826999	47.7	1.0032	47.7	1.1836	47.7	1.3799	47.7	1.587	47.7	1.6714	47.7	1.7559
47.8	0.226199	47.8	0.4207	47.8	0.6264	47.8	0.831799	47.8	1.0071	47.8	1.1879	47.8	1.3769	47.8	1.5879	47.8	1.6692	47.8	1.7573
47.9	0.224	47.9	0.42	47.9	0.6241	47.9	0.8375	47.9	1.0095	47.9	1.1943	47.9	1.378	47.9	1.5906	47.9	1.6698	47.9	1.7623
48	0.2232	48	0.4208	48	0.619	48	0.8402	48	1.0091	48	1.1937	48	1.3796	48	1.5947	48	1.6681	48	1.757
48.1	0.219401	48.1	0.4193	48.1	0.6167	48.1	0.8383	48.1	1.0066	48.1	1.1939	48.1	1.378	48.1	1.5911	48.1	1.6644	48.1	1.7542
48.2	0.219999	48.2	0.4229	48.2	0.622399	48.2	0.843799	48.2	1.0067	48.2	1.2016	48.2	1.3856	48.2	1.5971	48.2	1.6695	48.2	1.7547
48.3	0.225799	48.3	0.4294	48.3	0.6217	48.3	0.849599	48.3	1.0121	48.3	1.205	48.3	1.3927	48.3	1.6055	48.3	1.6729	48.3	1.7614
48.4	0.229499	48.4	0.4347	48.4	0.6217	48.4	0.8558	48.4	1.0169	48.4	1.2075	48.4	1.3973	48.4	1.6089	48.4	1.6755	48.4	1.7638
48.5	0.2353	48.5	0.437	48.5	0.6301	48.5	0.8619	48.5	1.0196	48.5	1.2133	48.5	1.4016	48.5	1.6111	48.5	1.6777	48.5	1.7704
48.6	0.245701	48.6	0.442	48.6	0.6345	48.6	0.8695	48.6	1.0251	48.6	1.2189	48.6	1.4084	48.6	1.6106	48.6	1.6819	48.6	1.7768
48.7	0.249599	48.7	0.4468	48.7	0.640298	48.7	0.875798	48.7	1.0316	48.7	1.2218	48.7	1.4126	48.7	1.6115	48.7	1.6832	48.7	1.7834
48.8	0.245999	48.8	0.4452	48.8	0.6419	48.8	0.879999	48.8	1.029	48.8	1.2247	48.8	1.4131	48.8	1.6146	48.8	1.6789	48.8	1.786
48.9	0.251699	48.9	0.4491	48.9	0.6481	48.9	0.8849	48.9	1.0347	48.9	1.2298	48.9	1.4204	48.9	1.6178	48.9	1.6824	48.9	1.7944
49	0.257	49	0.4538	49	0.6512	49	0.8864	49	1.0395	49	1.235	49	1.4269	49	1.6163	49	1.6829	49	1.8001
49.1	0.2561	49.1	0.4555	49.1	0.6496	49.1	0.8914	49.1	1.0419	49.1	1.2377	49.1	1.4328	49.1	1.6169	49.1	1.6827	49.1	1.8011
49.2	0.2555	49.2	0.4546	49.2	0.651699	49.2	0.891199	49.2	1.041	49.2	1.2395	49.2	1.4378	49.2	1.6173	49.2	1.6853	49.2	1.8
49.3	0.2589	49.3	0.4578	49.3	0.6516	49.3	0.894799	49.3	1.0392	49.3	1.2428	49.3	1.4458	49.3	1.6201	49.3	1.6874	49.3	1.8015
49.4	0.259599	49.4	0.4572	49.4	0.6562	49.4	0.9028	49.4	1.0403	49.4	1.2523	49.4	1.4561	49.4	1.628	49.4	1.6915	49.4	1.8058
49.5	0.266199	49.5	0.4637	49.5	0.6618	49.5	0.9092	49.5	1.043	49.5	1.2575	49.5	1.4623	49.5	1.6381	49.5	1.693	49.5	1.8114
49.6	0.2661	49.6	0.4654	49.6	0.6633	49.6	0.9118	49.6	1.0386	49.6	1.2615	49.6	1.4662	49.6	1.6403	49.6	1.6878	49.6	1.808
49.7	0.263699	49.7	0.4641	49.7	0.666899	49.7	0.908099	49.7	1.0353	49.7	1.2625	49.7	1.4665	49.7	1.6401	49.7	1.6865	49.7	1.8121
49.8	0.2663	49.8	0.4631	49.8	0.6707	49.8	0.905399	49.8	1.0349	49.8	1.2664	49.8	1.4677	49.8	1.635	49.8	1.6902	49.8	1.8146
49.9	0.2664	49.9	0.4601	49.9	0.6759	49.9	0.9044	49.9	1.0371	49.9	1.2739	49.9	1.465	49.9	1.6325	49.9	1.6946	49.9	1.8183
50	0.267599	50	0.4636	50	0.6793	50	0.9056	50	1.0388	50	1.273	50	1.4652	50	1.6347	50	1.6964	50	1.8194
50.1	0.266101	50.1	0.4624	50.1	0.6823	50.1	0.9094	50.1	1.0334	50.1	1.2735	50.1	1.4696	50.1	1.6303	50.1	1.6953	50.1	1.8224
50.2	0.2613	50.2	0.4636	50.2	0.679699	50.2	0.909099	50.2	1.0298	50.2	1.2724	50.2	1.4644	50.2	1.6281	50.2	1.6962	50.2	1.8195
50.3	0.2599	50.3	0.4639	50.3	0.6775	50.3	0.910799	50.3	1.0273	50.3	1.2707	50.3	1.4601	50.3	1.6323	50.3	1.6945	50.3	1.8158
50.4	0.264999	50.4	0.474	50.4	0.6833	50.4	0.9171	50.4	1.0334	50.4	1.2777	50.4	1.4634	50.4	1.6481	50.4	1.7082	50.4	1.8242
50.5	0.265899	50.5	0.4731	50.5	0.6831	50.5	0.9189	50.5	1.0385	50.5	1.2746	50.5	1.464	50.5	1.655	50.5	1.7191	50.5	1.8302
50.6	0.2809	50.6	0.4758	50.6	0.6867	50.6	0.9341	50.6	1.0553	50.6	1.2818	50.6	1.476	50.6	1.674	50.6	1.7407	50.6	1.8426
50.7	0.277699	50.7	0.481	50.7	0.693399	50.7	0.932699	50.7	1.0607	50.7	1.2895	50.7	1.4856	50.7	1.6885	50.7	1.7522	50.7	1.8569
50.8	0.2744	50.8	0.4774	50.8	0.684	50.8	0.9242	50.8	1.0593	50.8	1.2901	50.8	1.489	50.8	1.6878	50.8	1.7514	50.8	1.8564
50.9	0.261	50.9	0.4693	50.9	0.6737	50.9	0.9095	50.9	1.061	50.9	1.2858	50.9	1.4888	50.9	1.6851	50.9	1.7535	50.9	1.8589
51	0.2542	51	0.4659	51	0.6664	51	0.9024	51	1.0646	51	1.2877	51	1.4924	51	1.6903	51	1.763	51	1.8617
51.1	0.256	51.1	0.4676	51.1	0.6672	51.1	0.9019	51.1	1.0699	51.1	1.2929	51.1	1.4981	51.1	1.6941	51.1	1.7688	51.1	1.8713
51.2	0.2549	51.2	0.4682	51.2	0.666299	51.2	0.904799	51.2	1.0705	51.2	1.2964	51.2	1.4976	51.2	1.6964	51.2	1.7753	51.2	1.8741
51.3	0.2498	51.3	0.4692	51.3	0.666	51.3	0.906699	51.3	1.0711	51.3	1.2949	51.3	1.4964	51.3	1.6926	51.3	1.7772	51.3	1.8768
51.4	0.2537	51.4	0.4705	51.4	0.6646	51.4	0.9089	51.4	1.0727	51.4	1.2974	51.4	1.5003	51.4	1.6943	51.4	1.7778	51.4	1.8813
51.5	0.2546	51.5	0.4767	51.5	0.6671	51.5	0.91	51.5	1.0801	51.5	1.303	51.5	1.504	51.5	1.6998	51.5	1.7809	51.5	1.8833
51.6	0.2561	51.6	0.4774	51.6	0.6633	51.6	0.9061	51.6	1.0799	51.6	1.3056	51.6	1.5051	51.6	1.7027	51.6	1.7853	51.6	1.8843
51.7	0.259	51.7	0.4829	51.7	0.666099	51.7	0.906099	51.7	1.0852	51.7	1.3098	51.7	1.5042	51.7	1.707	51.7	1.795	51.7	1.8892
51.8	0.260799	51.8	0.4861	51.8	0.6689	51.8	0.905099	51.8	1.0894	51.8	1.317	51.8	1.5093	51.8	1.7111	51.8	1.8019	51.8	1.8954
51.9	0.2637	51.9	0.4905	51.9	0.6708	51.9	0.9093	51.9	1.0962	51.9	1.3227	51.9	1.5092	51.9	1.714	51.9	1.8066	51.9	1.9012
52	0.265699	52	0.4971	52	0.6708	52	0.9114	52	1.0957	52	1.3272	52	1.5114	52	1.7163	52	1.811	52	1.9042
52.1	0.269001	52.1	0.5008	52.1	0.6725	52.1	0.9169	52.1	1.1004	52.1	1.3315	52.1	1.519	52.1	1.7196	52.1	1.8169	52.1	1.9108
52.2	0.2735	52.2	0.5085	52.2	0.678399	52.2	0.921099	52.2	1.1052	52.2	1.3398	52.2	1.526	52.2	1.725	52.2	1.8205	52.2	1.9173
52.3	0.2747	52.3	0.5092	52.3	0.6822	52.3	0.925199	52.3	1.103	52.3	1.3448	52.3	1.5292	52.3	1.7252	52.3	1.8228	52.3	1.9196
52.4	0.2762	52.4	0.5113	52.4	0.6823	52.4	0.9253	52.4	1.1051	52.4	1.3503	52.4	1.5278	52.4	1.7288	52.4	1.8255	52.4	1.9231
52.5	0.2786	52.5	0.5098	52.5	0.6843	52.5	0.9262	52.5	1.1082	52.5	1.3562	52.5	1.5283	52.5	1.7341	52.5	1.8284	52.5	1.9292
52.6	0.278	52.6	0.5093	52.6	0.6879	52.6	0.9289	52.6	1.1112	52.6	1.3584	52.6	1.5274	52.6	1.7342	52.6	1.8319	52.6	1.9307
52.7	0.2771	52.7	0.5097	52.7	0.689599	52.7	0.930099	52.7	1.1154	52.7	1.3645	52.7	1.5314	52.7	1.7379	52.7	1.8374	52.7	1.9331
52.8	0.2766	52.8	0.5032	52.8	0.6902	52.8	0.9293	52.8	1.1156	52.8	1.3612	52.8	1.5288	52.8	1.7365	52.8	1.8353	52.8	1.9344
52.9	0.2763	52.9	0.5005	52.9	0.6905	52.9	0.9323	52.9	1.1178	52.9	1.3671	52.9	1.5325	52.9	1.7388	52.9	1.8422	52.9	1.9388
53	0.2748	53	0.4962	53	0.6878	53	0.9338	53	1.1197	53	1.3658	53	1.5309	53	1.7432	53	1.8396	53	1.937
53.1	0.272901	53.1	0.4942	53.1	0.6861	53.1	0.9358	53.1	1.118	53.1	1.3632	53.1	1.5314	53.1	1.7492	53.1	1.8384	53.1	1.9361
53.2	0.2751	53.2	0.4979	53.2	0.692699	53.2	0.942999	53.2	1.1257	53.2	1.3686	53.2	1.5393	53.2	1.7566	53.2	1.8425	53.2	1.9432
53.3	0.2755	53.3	0.5005	53.3	0.6956	53.3	0.950999	53.3	1.1364	53.3	1.3717	53.3	1.5468	53.3	1.7616	53.3	1.8474	53.3	1.9516
53.4	0.278899	53.4	0.5024	53.4	0.7013	53.4	0.955	53.4	1.1438	53.4	1.3816	53.4	1.5561	53.4	1.7684	53.4	1.8549	53.4	1.9602
53.5	0.287	53.5	0.5023	53.5	0.6995	53.5	0.9551	53.5	1.1461	53.5	1.3857	53.5	1.5607	53.5	1.7759	53.5	1.8586	53.5	1.9642
53.6	0.2978	53.6	0.5065	53.6	0.7044	53.6	0.9622	53.6	1.1535	53.6	1.3889	53.6	1.5684	53.6	1.7803	53.6	1.8655	53.6	1.9743
53.7	0.2998	53.7	0.5044	53.7	0.707599	53.7	0.965199	53.7	1.1596	53.7	1.3939	53.7	1.5762	53.7	1.7842	53.7	1.8727	53.7	1.9805
53.8	0.3031	53.8	0.5001	53.8	0.7086	53.8	0.965499	53.8	1.1633	53.8	1.394	53.8	1.5797	53.8	1.791	53.8	1.8741	53.8	1.9836
53.9	0.304	53.9	0.5037	53.9	0.7149	53.9	0.967	53.9	1.1689	53.9	1.394	53.9	1.5818	53.9	1.7997	53.9	1.8774	53.9	1.9844
54	0.2954	54	0.5044	54	0.7176	54	0.9695	54	1.1738	54	1.3954	54	1.5824	54	1.7985	54	1.8741	54	1.9861
54.1	0.298601	54.1	0.5144	54.1	0.7272	54.1	0.9792	54.1	1.1792	54.1	1.4079	54.1	1.5934	54.1	1.811	54.1	1.8861	54.1	2.0137
54.2	0.301799	54.2	0.5103	54.2	0.732299	54.2	0.982199	54.2	1.1802	54.2	1.4096	54.2	1.598	54.2	1.8161	54.2	1.8912	54.2	2.0199
54.3	0.3023	54.3	0.5113	54.3	0.7304	54.3	0.978699	54.3	1.1784	54.3	1.4104	54.3	1.5986	54.3	1.8159	54.3	1.8936	54.3	2.0215
54.4	0.305499	54.4	0.5124	54.4	0.7516	54.4	0.973	54.4	1.1724	54.4	1.4131	54.4	1.5983	54.4	1.8162	54.4	1.901	54.4	2.0242
54.5	0.3007	54.5	0.5125	54.5	0.7505	54.5	0.9697	54.5	1.1657	54.5	1.4074	54.5	1.5948	54.5	1.814	54.5	1.9042	54.5	2.0249
54.6	0.2998	54.6	0.5094	54.6	0.7504	54.6	0.9653	54.6	1.1649	54.6	1.4053	54.6	1.5923	54.6	1.8068	54.6	1.9007	54.6	2.0301
54.7	0.2951	54.7	0.5076	54.7	0.754299	54.7	0.967399	54.7	1.1662	54.7	1.4063	54.7	1.596	54.7	1.8063	54.7	1.9015	54.7	2.0352
54.8	0.2944	54.8	0.504	54.8	0.7522	54.8	0.9698	54.8	1.1643	54.8	1.4037	54.8	1.5951	54.8	1.8076	54.8	1.8993	54.8	2.0359
54.9	0.3017	54.9	0.5056	54.9	0.7602	54.9	0.9738	54.9	1.1684	54.9	1.4056	54.9	1.5937	54.9	1.816	54.9	1.9069	54.9	2.0416
55	0.298399	55	0.51	55	0.7607	55	0.976	55	1.1673			55	1.5975	55	1.8189	55	1.9094	55	2.0485

## Sheet: Fig.3a
134-140	MEC12	MEC12+DDI#4	REC12
60	14.349	15.551	12.78
240	16.175	19.39	22.656
480	18.24	20.205	22.404
1920	23.122	26.12	36.314
3840	22.96	29.008	38.45
137-147	MEC12	MEC12+DDI#4	REC12
60	12.951	13.424	14.87
240	17.15	18.745	22.384
480	22.479	23.574	26.495
1920	28.628	32.941	41.333
3840	29.028	34.903	41.838

## Sheet: Fig.3e
UV				Mw
WT		K14A		WT			K14A
-0.0796316	0.000139884	0.020475	2.18944e-05	14.1296	32800.6	32.8006	14.5225	23314.5	23.3145
-0.0755367	6.99599e-05	0.0245699	2.42596e-05	14.1337	32825.6	32.8256	14.5266	23129.3	23.1293
-0.0714418	9.81365e-06	0.0286648	2.67673e-05	14.1378	32851.3	32.8513	14.5307	23377.5	23.3775
-0.0673469	6.1612e-05	0.0327597	2.94489e-05	14.1419	32906.4	32.9064	14.5348	23502.1	23.5021
-0.063252	8.5489e-05	0.0368546	3.22928e-05	14.146	32929.2	32.9292	14.5389	23288.9	23.2889
-0.0591571	8.77961e-05	0.0409495	3.52448e-05	14.1501	32951.7	32.9517	14.543	23356.4	23.3564
-0.0550622	9.01033e-05	0.0450444	3.82141e-05	14.1542	32988.5	32.9885	14.5471	23583.8	23.5838
-0.0509673	0.000157134	0.0491392	4.10835e-05	14.1583	33069.2	33.0692	14.5512	23441.2	23.4412
-0.0468724	0.000243772	0.0532341	4.37241e-05	14.1624	33405.9	33.4059	14.5553	23424.3	23.4243
-0.0427775	0.000191993	0.057329	4.60151e-05	14.1665	33332.9	33.3329	14.5594	23463	23.463
-0.0386826	0.000140214	0.0614239	4.78652e-05	14.1706	33230	33.23	14.5635	23507.2	23.5072
-0.0345877	3.27557e-06	0.0655188	4.92289e-05	14.1747	33144.3	33.1443	14.5676	23583.1	23.5831
-0.0304929	1.62083e-05	0.0696137	5.01103e-05	14.1788	33185.3	33.1853	14.5717	23608.2	23.6082
-0.026398	2.88188e-05	0.0737086	5.05546e-05	14.1829	33207.4	33.2074	14.5758	23634.3	23.6343
-0.0223031	4.14293e-05	0.0778035	5.06312e-05	14.187	33214.3	33.2143	14.5799	23692.8	23.6928
-0.0182082	6.32422e-05	0.0818984	5.0416e-05	14.1911	33253.3	33.2533	14.5839	23692.1	23.6921
-0.0141133	7.28554e-05	0.0859933	4.99805e-05	14.1952	33292	33.292	14.588	23753	23.753
-0.0100184	4.24094e-05	0.0900882	4.93884e-05	14.1993	33310.2	33.3102	14.5921	23796.8	23.7968
-0.00592351	1.19634e-05	0.0941831	4.86975e-05	14.2033	33316.8	33.3168	14.5962	23796	23.796
-0.00182862	-1.55363e-05	0.098278	4.7962e-05	14.2074	33365.1	33.3651	14.6003	23834.5	23.8345
0.00226627	2.0082e-06	0.102373	4.72341e-05	14.2115	33383.2	33.3832	14.6044	23944.4	23.9444
0.00636117	3.94201e-06	0.106468	4.65604e-05	14.2156	33437.7	33.4377	14.6085	23892.3	23.8923
0.0104561	5.83402e-05	0.110563	4.59767e-05	14.2197	33593.6	33.5936	14.6126	23894.1	23.8941
0.0145509	8.03659e-05	0.114658	4.55005e-05	14.2238	33491.5	33.4915	14.6167	23914.7	23.9147
0.0186458	1.53708e-05	0.118752	4.51215e-05	14.2279	33497.1	33.4971	14.6208	23945.7	23.9457
0.0227407	-4.96243e-05	0.122847	4.47939e-05	14.232	33496.1	33.4961	14.6249	23973.4	23.9734
0.0268356	-2.3998e-05	0.126942	4.44322e-05	14.2361	33496.8	33.4968	14.629	24049.3	24.0493
0.0309305	-7.19958e-06	0.131037	4.39172e-05	14.2402	33516.8	33.5168	14.6331	24108.1	24.1081
0.0350254	-1.56459e-05	0.135132	4.31188e-05	14.2443	33538.7	33.5387	14.6372	24015.5	24.0155
0.0391203	-2.40923e-05	0.139227	4.19318e-05	14.2484	33547.2	33.5472	14.6413	24076.5	24.0765
0.0432152	-4.83842e-05	0.143322	4.03159e-05	14.2525	33561.3	33.5613	14.6454	24116.4	24.1164
0.0473101	9.60954e-06	0.147417	3.83236e-05	14.2566	33596.2	33.5962	14.6495	24072.1	24.0721
0.051405	6.76354e-05	0.151512	3.61002e-05	14.2607	33609.9	33.6099	14.6536	24100.3	24.1003
0.0554999	0.000126971	0.155606	3.38525e-05	14.2648	33614.9	33.6149	14.6577	24278.1	24.2781
0.0595948	0.000131853	0.159701	3.17959e-05	14.2689	33637.6	33.6376	14.6617	24200.6	24.2006
0.0636896	0.00010549	0.163796	3.01045e-05	14.273	33652.8	33.6528	14.6658	24163.3	24.1633
0.0677845	7.91267e-05	0.167891	2.88831e-05	14.2771	33669.8	33.6698	14.6699	24138.1	24.1381
0.0718794	5.20386e-05	0.171986	2.8171e-05	14.2812	33665.4	33.6654	14.674	24139	24.139
0.0759743	5.88088e-05	0.176081	2.79651e-05	14.2852	33663.9	33.6639	14.6781	24163.4	24.1634
0.0800692	4.78761e-05	0.180176	2.82423e-05	14.2893	33676.8	33.6768	14.6822	24183.6	24.1836
0.0841641	3.69434e-05	0.184271	2.89661e-05	14.2934	33708.8	33.7088	14.6863	24168.8	24.1688
0.088259	2.30774e-05	0.188366	3.00762e-05	14.2975	33736.7	33.7367	14.6904	24241.6	24.2416
0.0923539	-6.55039e-05	0.19246	3.14741e-05	14.3016	33888.1	33.8881	14.6945	24196.2	24.1962
0.0964488	-7.08547e-05	0.196555	3.30187e-05	14.3057	33807.7	33.8077	14.6986	24167.8	24.1678
0.100544	-7.62054e-05	0.20065	3.45394e-05	14.3098	33753.7	33.7537	14.7027	24176	24.176
0.104639	-0.000116706	0.204745	3.58606e-05	14.3139	33777.7	33.7777	14.7068	24185.5	24.1855
0.108733	-4.46953e-05	0.20884	3.68281e-05	14.318	33778.4	33.7784	14.7109	24193.7	24.1937
0.112828	0.000147842	0.212935	3.73285e-05	14.3221	33786.3	33.7863	14.715	24181.9	24.1819
0.116923	0.000220498	0.21703	3.72994e-05	14.3262	33791.2	33.7912	14.7191	24180	24.18
0.121018	0.000282179	0.221125	3.673e-05	14.3303	33790.5	33.7905	14.7232	24176.8	24.1768
0.125113	0.000301762	0.22522	3.56575e-05	14.3344	33785.1	33.7851	14.7273	24163.3	24.1633
0.129208	0.00029456	0.229315	3.41593e-05	14.3385	33793.7	33.7937	14.7314	24156.4	24.1564
0.133303	0.000287359	0.233409	3.23421e-05	14.3426	33791.6	33.7916	14.7355	24169.6	24.1696
0.137398	0.000250748	0.237504	3.03265e-05	14.3467	33789	33.789	14.7396	24170.9	24.1709
0.141493	0.000214136	0.241599	2.82267e-05	14.3508	33791	33.791	14.7436	24186.2	24.1862
0.145587	0.000168276	0.245694	2.61323e-05	14.3549	33791.2	33.7912	14.7477	24183.6	24.1836
0.149682	0.0001721	0.249789	2.40963e-05	14.359	33800.2	33.8002	14.7518	24145.6	24.1456
0.153777	0.000149043	0.253884	2.21341e-05	14.3631	33795.5	33.7955	14.7559	24150.1	24.1501
0.157872	0.000125985	0.257979	2.02321e-05	14.3671	33794.5	33.7945	14.76	24137.4	24.1374
0.161967	-2.95307e-05	0.262074	1.83611e-05	14.3712	33867.6	33.8676	14.7641	24131.9	24.1319
0.166062	-1.89724e-05	0.266169	1.64891e-05	14.3753	33869.3	33.8693	14.7682	24159.7	24.1597
0.170157	5.47338e-05	0.270263	1.4589e-05	14.3794	33802.6	33.8026	14.7723	24213.7	24.2137
0.174252	7.64545e-05	0.274358	1.26431e-05	14.3835	33778.4	33.7784	14.7764	24182.3	24.1823
0.178347	9.81752e-05	0.278453	1.0647e-05	14.3876	33793.1	33.7931	14.7805	24085.7	24.0857
0.182441	9.37608e-05	0.282548	8.61568e-06	14.3917	33784.9	33.7849	14.7846	24069.5	24.0695
0.186536	8.93465e-05	0.286643	6.58939e-06	14.3958	33796.1	33.7961	14.7887	24040.1	24.0401
0.190631	6.34091e-05	0.290738	4.63533e-06	14.3999	33866.1	33.8661	14.7928	24035.8	24.0358
0.194726	6.32187e-05	0.294833	2.84089e-06	14.404	33827.1	33.8271	14.7969	24037.2	24.0372
0.198821	6.30283e-05	0.298928	1.29777e-06	14.4081	33751.8	33.7518	14.801	24038	24.038
0.202916	5.24812e-05	0.303023	8.06523e-08	14.4122	33752.4	33.7524	14.8051	24071.1	24.0711
0.207011	0.000134108	0.307117	-7.726e-07	14.4163	33754.2	33.7542	14.8092	24105.9	24.1059
0.211106	0.000195787	0.311212	-1.27194e-06	14.4204	33730.7	33.7307	14.8133	24167.4	24.1674
0.215201	0.000248626	0.315307	-1.47191e-06	14.4245	33770.4	33.7704	14.8174	23977.1	23.9771
0.219296	0.00023369	0.319402	-1.45393e-06	14.4286	33747.9	33.7479	14.8214	23995.7	23.9957
0.22339	0.000218753	0.323497	-1.30279e-06	14.4327	33715.4	33.7154	14.8255	24002.5	24.0025
0.227485	0.000199613	0.327592	-1.07591e-06	14.4368	33713	33.713	14.8296	23968.8	23.9688
0.23158	0.000180474	0.331687	-7.96065e-07	14.4409	33729.5	33.7295	14.8337	23949.9	23.9499
0.235675	0.000134108	0.335782	-4.47766e-07	14.4449	33765.1	33.7651	14.8378	23943.6	23.9436
0.23977	6.59797e-05	0.339877	1.46862e-08	14.449	33718.2	33.7182	14.8419	23917.9	23.9179
0.243865	4.40027e-05	0.343972	6.49507e-07	14.4531	33700.2	33.7002	14.846	23876.1	23.8761
0.24796	2.20256e-05	0.348066	1.50742e-06	14.4572	33757.4	33.7574	14.8501	23861	23.861
0.252055	-6.98353e-05	0.352161	2.612e-06	14.4613	33736	33.736	14.8542	23861.8	23.8618
0.25615	-8.18795e-05	0.356256	3.94475e-06	14.4654	33690.3	33.6903	14.8583	23909.6	23.9096
0.260244	-4.22888e-05	0.360351	5.44571e-06	14.4695	33656.7	33.6567	14.8624	23847.5	23.8475
0.264339	-2.69823e-06	0.364446	7.02859e-06	14.4736	33711.5	33.7115	14.8665	23811.5	23.8115
0.268434	5.4485e-06	0.368541	8.60509e-06	14.4777	33719	33.719	14.8706	23813.6	23.8136
0.272529	-8.79707e-06	0.372636	1.01182e-05	14.4818	33642.4	33.6424	14.8747	23814.9	23.8149
0.276624	-2.30426e-05	0.376731	1.15672e-05	14.4859	33622.4	33.6224	14.8788	23848.9	23.8489
0.280719	2.37544e-05	0.380826	1.30178e-05	14.49	33611.6	33.6116	14.8829	23771.2	23.7712
0.284814	0.000105635	0.38492	1.45827e-05	14.4941	33599.7	33.5997	14.887	23820.8	23.8208
0.288909	0.000107804	0.389015	1.63814e-05	14.4982	33592.6	33.5926	14.8911	23814.5	23.8145
0.293004	8.30325e-05	0.39311	1.84901e-05	14.5023	33597.4	33.5974	14.8952	23785.7	23.7857
0.297098	5.82613e-05	0.397205	2.09001e-05	14.5064	33545.7	33.5457	14.8993	23771.2	23.7712
0.301193	-1.51734e-05	0.4013	2.34982e-05	14.5105	33532.7	33.5327	14.9033	23956.5	23.9565
0.305288	-4.6412e-06	0.405395	2.60855e-05	14.5146	33360.5	33.3605	14.9074	23699.2	23.6992
0.309383	8.56355e-05	0.40949	2.84205e-05				14.9115	23809.5	23.8095
0.313478	8.50896e-05	0.413585	3.02811e-05				14.9156	23695.9	23.6959
0.317573	8.45437e-05	0.41768	3.15233e-05				14.9197	23591.2	23.5912
0.321668	7.68276e-05	0.421774	3.212e-05				14.9238	23577	23.577
0.325763	4.11423e-05	0.425869	3.21628e-05				14.9279	23592.8	23.5928
0.329858	5.45694e-06	0.429964	3.18267e-05				14.932	23632.9	23.6329
0.333952	1.37349e-05	0.434059	3.13071e-05				14.9361	23532.2	23.5322
0.338047	1.02976e-05	0.438154	3.07594e-05				14.9402	23499.2	23.4992
0.342142	6.8603e-06	0.442249	3.02624e-05				14.9443	23617.8	23.6178
0.346237	-4.09067e-06	0.446344	2.98219e-05				14.9484	23523.6	23.5236
0.350332	0.000101466	0.450439	2.94057e-05				14.9525	23418.8	23.4188
0.354427	0.000236232	0.454534	2.89897e-05				14.9566	23432.8	23.4328
0.358522	0.000300288	0.458629	2.85858e-05				14.9607	23400.4	23.4004
0.362617	0.000616733	0.462723	2.82412e-05				14.9648	23376.8	23.3768
0.366712	0.00039506	0.466818	2.80095e-05				14.9689	23366.5	23.3665
0.370807	0.000173388	0.470913	2.79182e-05				14.973	23340.8	23.3408
0.374901	1.64062e-05	0.475008	2.79487e-05				14.9771	23298.6	23.2986
0.378996	-1.66958e-05	0.479103	2.80431e-05				14.9812	23278.9	23.2789
0.383091	-0.00012529	0.483198	2.81182e-05				14.9852	23260	23.26
0.387186	-3.15382e-05	0.487293	2.80896e-05				14.9893	23271.6	23.2716
0.391281	5.62102e-05	0.491388	2.78806e-05				14.9934	23249.2	23.2492
0.395376	7.18346e-05	0.495483	2.74305e-05				14.9975	23249	23.249
0.399471	6.94285e-05	0.499577	2.67022e-05				15.0016	23280.9	23.2809
0.403566	6.70224e-05	0.503672	2.56895e-05				15.0057	23201.4	23.2014
0.407661	5.52731e-05	0.507767	2.44298e-05				15.0098	23314.7	23.3147
0.411755	4.35238e-05	0.511862	2.30133e-05				15.0139	23325.5	23.3255
0.41585	1.9431e-05	0.515957	2.1583e-05				15.018	23104.3	23.1043
0.419945	7.58891e-05	0.520052	2.03246e-05				15.0221	23124.2	23.1242
0.42404	9.53784e-05	0.524147	1.94446e-05				15.0262	23282	23.282
0.428135	0.000116211	0.528242	1.91328e-05				15.0303	23124	23.124
0.43223	0.000125097	0.532337	1.9525e-05				15.0344	23070.4	23.0704
0.436325	9.44126e-05	0.536431	2.0674e-05				15.0385	23013.9	23.0139
0.44042	6.37278e-05	0.540526	2.25347e-05				15.0426	22996	22.996
0.444515	-4.96734e-06	0.544621	2.49702e-05				15.0467	23072.7	23.0727
0.448609	6.47824e-05	0.548716	2.77752e-05				15.0508	22877.8	22.8778
0.452704	6.31393e-05	0.552811	3.07086e-05
0.456799	6.14961e-05	0.556906	3.35271e-05
0.460894	3.05851e-05	0.561001	3.60141e-05
0.464989	1.4491e-05	0.565096	3.8003e-05
0.469084	-6.29771e-05	0.569191	3.93925e-05
0.473179	-0.000122528	0.573286	4.01526e-05
0.477274	-5.02064e-05	0.57738	4.03203e-05
0.481369	0.000394279	0.581475	3.99882e-05
0.485463	0.000375571	0.58557	3.92814e-05
0.489558	0.000356863	0.589665	3.83313e-05
0.493653	0.000308312	0.59376	3.7249e-05
0.497748	0.000295035	0.597855	3.6107e-05
0.501843	0.000281757	0.60195	3.49357e-05
0.505938	0.000170973	0.606045	3.37362e-05
0.510033	8.77414e-05	0.61014	3.24996e-05
0.514128	0.000118023	0.614234	3.12226e-05
0.518223	0.000130054	0.618329	2.99093e-05
0.522317	0.000142086	0.622424	2.85628e-05
0.526412	0.000173962	0.626519	2.71752e-05
0.530507	0.00023971	0.630614	2.57256e-05
0.534602	0.000269904	0.634709	2.419e-05
0.538697	0.000246154	0.638804	2.25573e-05
0.542792	0.000222404	0.642899	2.0844e-05
0.546887	0.000126461	0.646994	1.90964e-05
0.550982	0.000100658	0.651088	1.73822e-05
0.555077	0.000133096	0.655183	1.57734e-05
0.559172	0.000133785	0.659278	1.433e-05
0.563266	8.7823e-05	0.663373	1.30854e-05
0.567361	4.18612e-05	0.667468	1.20437e-05
0.571456	5.07263e-05	0.671563	1.11808e-05
0.575551	4.75825e-05	0.675658	1.04525e-05
0.579646	4.44386e-05	0.679753	9.80651e-06
0.583741	2.68379e-05	0.683848	9.19541e-06
0.587836	4.62262e-05	0.687942	8.58536e-06
0.591931	5.33184e-05	0.692037	7.96045e-06
0.596026	1.40117e-05	0.696132	7.32117e-06
0.60012	-2.52951e-05	0.700227	6.67696e-06
0.604215	-0.000112537	0.704322	6.03751e-06
0.60831	8.59849e-06	0.708417	5.40649e-06
0.612405	2.90666e-05	0.712512	4.77985e-06
0.6165	7.86726e-05	0.716607	4.14804e-06
0.620595	8.28146e-05	0.720702	3.49938e-06
0.62469	8.69565e-05	0.724797	2.82533e-06
0.628785	7.53985e-05	0.728891	2.12592e-06
0.63288	6.38405e-05	0.732986	1.4147e-06
0.636974	3.85721e-05	0.737081	7.30738e-07
0.641069	8.67353e-05	0.741176	1.42091e-07
0.645164	9.0754e-05	0.745271	-2.64057e-07
0.649259	3.00611e-05	0.749366	-4.06955e-07
0.653354	-3.06319e-05	0.753461	-2.45203e-07
0.657449	-2.39762e-05	0.757556	1.96391e-07
0.661544	1.58123e-06	0.761651	8.29375e-07
0.665639	2.71386e-05	0.765745	1.52666e-06
0.669734	2.08867e-05	0.76984	2.16449e-06
0.673828	1.46347e-05	0.773935	2.66117e-06
0.677923	-2.07179e-05	0.77803	2.99989e-06
0.682018	0.000134611	0.782125	3.22362e-06
0.686113	0.000201241	0.78622	3.40917e-06
0.690208	0.000196106	0.790315	3.63248e-06
0.694303	0.000190971	0.79441	3.93513e-06
0.698398	0.000145349	0.798505	4.31623e-06
0.702493	0.00011174	0.802599	4.73945e-06
0.706588	7.81306e-05	0.806694	5.15095e-06
0.710682	-4.68112e-05	0.810789	5.49731e-06
0.714777	3.5076e-06	0.814884	5.73658e-06
0.718872	-6.30274e-06	0.818979	5.83842e-06
0.722967	-1.61131e-05	0.823074	5.78489e-06
0.727062	-7.77894e-05	0.827169	5.57566e-06
0.731157	4.27287e-05	0.831264	5.24266e-06
0.735252	5.41368e-05	0.835359	4.86616e-06
0.739347	0.000161679	0.839454	4.57462e-06
0.743442	0.00016331	0.843548	4.52373e-06
0.747537	0.000163645	0.847643	4.84969e-06
0.751631	0.000174921	0.851738	5.61401e-06
0.755726	0.000173788	0.855833	6.76114e-06
0.759821	0.000172654	0.859928	8.1173e-06
0.763916	1.34733e-05	0.864023	9.4308e-06
0.768011	-1.92814e-05	0.868118	1.04493e-05
0.772106	-5.20362e-05	0.872213	1.10046e-05
0.776201	-9.50821e-05	0.876308	1.10724e-05
0.780296	-5.78989e-05	0.880402	1.07864e-05
0.784391	3.15765e-05	0.884497	1.03929e-05
0.788485	4.55198e-06	0.888592	1.01668e-05
0.79258	-2.24726e-05	0.892687	1.03194e-05
0.796675	-4.91454e-05	0.896782	1.09392e-05
0.80077	-7.58182e-05	0.900877	1.19794e-05
0.804865	-0.00011153	0.904972	1.32937e-05
0.80896	-3.49342e-06	0.909067	1.46913e-05
0.813055	0.000133632	0.913162	1.59949e-05
0.81715	0.000142905	0.917256	1.70759e-05
0.821245	0.000142284	0.921351	1.78673e-05
0.825339	0.000141663	0.925446	1.83596e-05
0.829434	6.5036e-05	0.929541	1.85876e-05
0.833529	5.76204e-05	0.933636	1.86177e-05
0.837624	5.02049e-05	0.937731	1.85285e-05
0.841719	3.05317e-05	0.941826	1.83932e-05
0.845814	4.27677e-06	0.945921	1.826e-05
0.849909	-6.79954e-05	0.950016	1.81399e-05
0.854004	-0.000111912	0.954111	1.80131e-05
0.858099	-5.93466e-05	0.958205	1.78518e-05
0.862193	-1.9123e-06	0.9623	1.76506e-05
0.866288	2.89645e-05	0.966395	1.74441e-05
0.870383	5.98412e-05	0.97049	1.72999e-05
0.874478	4.73603e-05	0.974585	1.72879e-05
0.878573	3.48793e-05	0.97868	1.74438e-05
0.882668	-2.46872e-05	0.982775	1.77463e-05
0.886763	-1.98501e-05	0.98687	1.81258e-05
0.890858	-2.71829e-05	0.990965	1.84883e-05
0.894953	-3.45158e-05	0.995059	1.87456e-05
0.899048	3.95561e-06	0.999154	1.88322e-05
0.903142	1.04378e-05	1.00325	1.87078e-05
0.907237	-1.04173e-05	1.00734	1.83491e-05
0.911332	-3.12725e-05	1.01144	1.77424e-05
0.915427	9.65309e-06	1.01553	1.68859e-05
0.919522	5.05786e-05	1.01963	1.58008e-05
0.923617	5.0286e-05	1.02372	1.45476e-05
0.927712	4.99934e-05	1.02782	1.32347e-05
0.931807	2.60084e-05	1.03191	1.20129e-05
0.935902	5.89383e-05	1.03601	1.10501e-05
0.939996	4.00864e-05	1.0401	1.04955e-05
0.944091	2.12346e-05	1.0442	1.04402e-05
0.948186	-0.000132072	1.04829	1.08914e-05
0.952281	-0.000140157	1.05239	1.1772e-05
0.956376	-0.000150401	1.05648	1.29405e-05
0.960471	-0.000108054	1.06058	1.42284e-05
0.964566	-8.71265e-05	1.06467	1.54786e-05
0.968661	-8.43226e-05	1.06877	1.65755e-05
0.972756	-8.15187e-05	1.07286	1.74588e-05
0.97685	3.0453e-05	1.07696	1.81214e-05
0.980945	8.82906e-05	1.08105	1.85932e-05
0.98504	0.000146128	1.08515	1.89189e-05
0.989135	0.000158362	1.08924	1.91373e-05
0.99323	0.000151167	1.09334	1.92748e-05
0.997325	0.000143971	1.09743	1.93522e-05
1.00142	8.31805e-05	1.10153	1.94032e-05
1.00551	0.000130187	1.10562	1.94902e-05
1.00961	0.000138761	1.10972	1.9706e-05
1.0137	7.99349e-05	1.11381	2.01542e-05
1.0178	2.11091e-05	1.11791	2.09168e-05
1.02189	5.15709e-05	1.122	2.20193e-05
1.02599	4.89485e-05	1.1261	2.34124e-05
1.03008	4.63262e-05	1.13019	2.49842e-05
1.03418	-5.47897e-05	1.13429	2.65965e-05
1.03827	7.61465e-05	1.13838	2.81286e-05
1.04237	9.13303e-05	1.14248	2.95077e-05
1.04646	0.000105662	1.14657	3.0714e-05
1.05056	0.000108447	1.15067	3.1763e-05
1.05465	6.95975e-05	1.15476	3.26748e-05
1.05875	3.07481e-05	1.15886	3.34485e-05
1.06284	-4.97358e-05	1.16295	3.40546e-05
1.06694	3.10442e-05	1.16704	3.44464e-05
1.07103	2.43754e-05	1.17114	3.45832e-05
1.07513	1.77066e-05	1.17523	3.44518e-05
1.07922	-1.45468e-05	1.17933	3.40774e-05
1.08332	-8.06987e-06	1.18342	3.3522e-05
1.08741	-1.59293e-06	1.18752	3.28682e-05
1.09151	1.61575e-05	1.19161	3.21942e-05
1.0956	6.06017e-06	1.19571	3.15542e-05
1.0997	-4.03715e-06	1.1998	3.09589e-05
1.10379	-6.03878e-05	1.2039	3.03695e-05
1.10789	-0.000168763	1.20799	2.97035e-05
1.11198	-0.000163971	1.21209	2.88541e-05
1.11608	-0.00019124	1.21618	2.77234e-05
1.12017	-0.000218509	1.22028	2.6261e-05
1.12427	-9.55375e-05	1.22437	2.44877e-05
1.12836	-3.32328e-05	1.22847	2.24955e-05
1.13246	-7.94281e-06	1.23256	2.04232e-05
1.13655	-1.16013e-06	1.23666	1.84131e-05
1.14065	-7.02466e-05	1.24075	1.65702e-05
1.14474	-0.000139333	1.24485	1.49366e-05
1.14884	-0.000133704	1.24894	1.34882e-05
1.15293	-0.000132434	1.25304	1.21493e-05
1.15703	-0.000131164	1.25713	1.08223e-05
1.16112	5.6805e-05	1.26123	9.4204e-06
1.16522	8.52841e-05	1.26532	7.8966e-06
1.16931	9.92102e-05	1.26942	6.26246e-06
1.17341	0.00010586	1.27351	4.5904e-06
1.1775	7.34155e-05	1.27761	2.99707e-06
1.1816	4.09712e-05	1.2817	1.61261e-06
1.18569	3.77263e-05	1.2858	5.49375e-07
1.18978	-7.07552e-06	1.28989	-1.33349e-07
1.19388	-9.9629e-05	1.29399	-4.42152e-07
1.19797	-7.20365e-05	1.29808	-4.45023e-07
1.20207	-3.78279e-05	1.30218	-2.51145e-07
1.20616	-5.98054e-05	1.30627	1.81404e-08
1.21026	-8.17828e-05	1.31037	2.54603e-07
1.21435	-0.000143561	1.31446	3.78708e-07
1.21845	-0.000104015	1.31856	3.47682e-07
1.22254	4.23109e-05	1.32265	1.62277e-07
1.22664	7.14684e-05	1.32675	-1.31303e-07
1.23073	6.89048e-05	1.33084	-4.4612e-07
1.23483	6.63412e-05	1.33494	-6.70245e-07
1.23892	-9.24855e-05	1.33903	-6.88223e-07
1.24302	-0.000103019	1.34313	-4.07996e-07
1.24711	-0.000113552	1.34722	2.18394e-07
1.25121	-0.000151242	1.35132	1.18605e-06
1.2553	-7.91379e-05	1.35541	2.44175e-06
1.2594	-3.58666e-06	1.3595	3.89958e-06
1.26349	7.25275e-05	1.3636	5.45955e-06
1.26759	8.59003e-05	1.36769	7.02183e-06
1.27168	8.90315e-05	1.37179	8.49389e-06
1.27578	4.28473e-05	1.37588	9.78971e-06
1.27987	-3.33696e-06	1.37998	1.08334e-05
1.28397	4.36302e-05	1.38407	1.15669e-05
1.28806	7.24826e-05	1.38817	1.19656e-05
1.29216	6.3028e-05	1.39226	1.20533e-05
1.29625	5.35735e-05	1.39636	1.19055e-05
1.30035	-2.29115e-05	1.40045	1.16325e-05
1.30444	0.000122179	1.40455	1.13466e-05
1.30854	0.000169399	1.40864	1.11261e-05
1.31263	0.000103923	1.41274	1.09918e-05
1.31673	3.84465e-05	1.41683	1.09126e-05
1.32082	4.09957e-05	1.42093	1.08315e-05
1.32492	3.80152e-05	1.42502	1.06985e-05
1.32901	3.50346e-05	1.42912	1.04952e-05
1.33311	2.13698e-05	1.43321	1.0241e-05
1.3372	7.70491e-06	1.43731	9.97922e-06
1.3413	-3.29646e-05	1.4414	9.75503e-06
1.34539	-6.71721e-05	1.4455	9.59622e-06
1.34949	-1.43171e-05	1.44959	9.50675e-06
1.35358	1.19572e-05	1.45369	9.47611e-06
1.35768	-2.02131e-05	1.45778	9.49845e-06
1.36177	-5.23835e-05	1.46188	9.58097e-06
1.36587	4.46607e-06	1.46597	9.74642e-06
1.36996	6.57886e-05	1.47007	1.00227e-05
1.37405	7.03074e-05	1.47416	1.04262e-05
1.37815	5.61296e-05	1.47826	1.09512e-05
1.38224	4.19519e-05	1.48235	1.15667e-05
1.38634	1.3189e-05	1.48645	1.22272e-05
1.39043	-8.97632e-05	1.49054	1.28828e-05
1.39453	-0.000121838	1.49464	1.34911e-05
1.39862	-0.00010575	1.49873	1.40273e-05
1.40272	-0.000103769	1.50283	1.44894e-05
1.40681	-0.000101787	1.50692	1.48985e-05
1.41091	-1.93234e-05	1.51102	1.52849e-05
1.415	-1.88939e-05	1.51511	1.56665e-05
1.4191	2.35257e-05	1.51921	1.60217e-05
1.42319	2.78679e-05	1.5233	1.62736e-05
1.42729	-1.76155e-06	1.5274	1.62993e-05
1.43138	-3.1391e-05	1.53149	1.59655e-05
1.43548	3.7788e-05	1.53559	1.51776e-05
1.43957	4.28007e-05	1.53968	1.39141e-05
1.44367	6.20326e-05	1.54378	1.22318e-05
1.44776	6.79763e-05	1.54787	1.02403e-05
1.45186	5.29262e-05	1.55196	8.06423e-06
1.45595	3.78761e-05	1.55606	5.81572e-06
1.46005	5.01155e-05	1.56015	3.57629e-06
1.46414	5.56276e-05	1.56425	1.39988e-06
1.46824	6.11397e-05	1.56834	-6.86786e-07
1.47233	3.67845e-05	1.57244	-2.68075e-06
1.47643	1.24292e-05	1.57653	-4.59386e-06
1.48052	-8.58535e-05	1.58063	-6.43621e-06
1.48462	-9.56449e-05	1.58472	-8.19505e-06
1.48871	-2.78875e-05	1.58882	-9.82188e-06
1.49281	-3.06076e-05	1.59291	-1.12385e-05
1.4969	-3.33278e-05	1.59701	-1.23625e-05
1.501	-5.87884e-05	1.6011	-1.31389e-05
1.50509	5.93775e-05	1.6052	-1.35653e-05
1.50919	5.17866e-05	1.60929	-1.36941e-05
1.51328	4.41957e-05	1.61339	-1.36202e-05
1.51738	-1.5116e-05	1.61748	-1.34594e-05
1.52147	-3.66057e-05	1.62158	-1.33279e-05
1.52557	-5.80954e-05	1.62567	-1.33195e-05
1.52966	-5.00643e-05	1.62977	-1.34936e-05
1.53376	-4.8296e-05	1.63386	-1.3861e-05
1.53785	-7.73279e-05	1.63796	-1.43781e-05
1.54195	-0.00010636	1.64205	-1.49555e-05
1.54604	4.26434e-05	1.64615	-1.54849e-05
1.55014	9.21554e-05	1.65024	-1.58727e-05
1.55423	9.98414e-05	1.65434	-1.60729e-05
1.55833	9.25523e-05	1.65843	-1.61035e-05
1.56242	8.52632e-05	1.66253	-1.60415e-05
1.56651	6.29988e-05	1.66662	-1.60005e-05
1.57061	3.00963e-05	1.67072	-1.61007e-05
1.5747	0.000100344	1.67481	-1.64412e-05
1.5788	0.000117801	1.67891	-1.70779e-05
1.58289	0.000135257	1.683	-1.8007e-05
1.58699	0.000161744	1.6871	-1.91603e-05
1.59108	0.00011881	1.69119	-2.04125e-05
1.59518	7.58769e-05	1.69529	-2.16018e-05
1.59927	8.20143e-06	1.69938	-2.25614e-05
1.60337	2.16408e-05	1.70348	-2.31574e-05
1.60746	3.50801e-05	1.70757	-2.33227e-05
1.61156	6.7769e-05	1.71167	-2.30752e-05
1.61565	8.12009e-05	1.71576	-2.25105e-05
1.61975	9.46329e-05	1.71986	-2.17763e-05
1.62384	9.57481e-05	1.72395	-2.10335e-05
1.62794	9.57559e-05	1.72805	-2.04209e-05
1.63203	4.43702e-05	1.73214	-2.00296e-05
1.63613	-7.01561e-06	1.73624	-1.98924e-05
1.64022	-7.35575e-06	1.74033	-1.99919e-05
1.64432	-4.85283e-07	1.74442	-2.02788e-05
1.64841	6.38518e-06	1.74852	-2.07005e-05
1.65251	3.71329e-05	1.75261	-2.12222e-05
1.6566	8.72723e-05	1.75671	-2.18305e-05
1.6607	0.000137412	1.7608	-2.25214e-05
1.66479	0.000143152	1.7649	-2.32732e-05
1.66889	0.000120326	1.76899	-2.40288e-05
1.67298	9.74995e-05	1.77309	-2.46966e-05
1.67708	-9.23858e-05	1.77718	-2.51722e-05
1.68117	-0.000131762	1.78128	-2.53752e-05
1.68527	-0.000100763	1.78537	-2.52844e-05
1.68936	-4.48284e-05	1.78947	-2.49529e-05
1.69346	-2.62082e-05	1.79356	-2.44984e-05
1.69755	-5.46992e-05	1.79766	-2.40734e-05
1.70165	-8.31903e-05	1.80175	-2.38227e-05
1.70574	-0.000140246	1.80585	-2.38484e-05
1.70984	-1.05778e-05	1.80994	-2.41948e-05
1.71393	-3.22518e-05	1.81404	-2.48547e-05
1.71803	-5.39259e-05	1.81813	-2.57902e-05
1.72212	-0.000107842	1.82223	-2.69558e-05
1.72622	-6.66543e-05	1.82632	-2.83085e-05
1.73031	-8.60433e-05	1.83042	-2.98032e-05
1.73441	-0.000105432	1.83451	-3.13793e-05
1.7385	-0.000149504	1.83861	-3.295e-05
1.7426	8.13251e-05	1.8427	-3.44044e-05
1.74669	8.26145e-05	1.8468	-3.56254e-05
1.75078	8.06355e-05	1.85089	-3.65165e-05
1.75488	7.86564e-05	1.85499	-3.70301e-05
1.75897	8.18321e-05	1.85908	-3.71701e-05
1.76307	5.10292e-05	1.86318	-3.69929e-05
1.76716	2.02263e-05	1.86727	-3.65806e-05
1.77126	-4.36241e-05	1.87137	-3.60201e-05
1.77535	-0.000187338	1.87546	-3.53831e-05
1.77945	-0.000185329	1.87956	-3.47276e-05
1.78354	-2.65511e-05	1.88365	-3.41082e-05
1.78764	-4.58001e-05	1.88775	-3.35899e-05
1.79173	-6.50491e-05	1.89184	-3.32496e-05
1.79583	-0.000108716	1.89594	-3.31642e-05
1.79992	-8.69231e-05	1.90003	-3.33882e-05
1.80402	-7.908e-05	1.90413	-3.39275e-05
1.80811	-7.85958e-05	1.90822	-3.47243e-05
1.81221	-7.81116e-05	1.91232	-3.56626e-05
1.8163	1.00052e-05	1.91641	-3.6594e-05
1.8204	-2.02468e-06	1.92051	-3.73808e-05
1.82449	-1.40545e-05	1.9246	-3.79351e-05
1.82859	-4.85342e-05	1.92869	-3.82396e-05
1.83268	-3.53466e-05	1.93279	-3.83388e-05
1.83678	-9.80297e-06	1.93688	-3.83117e-05
1.84087	6.3723e-07	1.94098	-3.82336e-05
1.84497	3.5257e-06	1.94507	-3.81493e-05
1.84906	-2.2155e-05	1.94917	-3.8063e-05
1.85316	-4.78358e-05	1.95326	-3.79461e-05
1.85725	-9.04495e-05	1.95736	-3.77548e-05
1.86135	-6.53484e-05	1.96145	-3.74506e-05
1.86544	-6.34012e-05	1.96555	-3.70184e-05
1.86954	-0.000112171	1.96964	-3.64778e-05
1.87363	-0.000160941	1.97374	-3.58895e-05
1.87773	-0.000145967	1.97783	-3.53453e-05
1.88182	-0.000130993	1.98193	-3.49497e-05
1.88592	-9.8309e-05	1.98602	-3.47884e-05
1.89001	-3.15589e-05	1.99012	-3.48996e-05
1.89411	3.51913e-05	1.99421	-3.52542e-05
1.8982	3.24829e-05	1.99831	-3.57534e-05
1.9023	2.97746e-05	2.0024	-3.62454e-05
1.90639	4.43335e-06	2.0065	-3.65538e-05
1.91049	-1.71917e-05	2.01059	-3.65091e-05
1.91458	-2.27064e-05	2.01469	-3.59744e-05
1.91868	-9.98619e-05	2.01878	-3.48657e-05
1.92277	-0.00011397	2.02288	-3.31612e-05
1.92687	-0.00011364	2.02697	-3.09064e-05
1.93096	-8.73285e-05	2.03107	-2.82126e-05
1.93506	-7.01453e-05	2.03516	-2.52528e-05
1.93915	-3.65673e-05	2.03926	-2.22418e-05
1.94324	-3.76295e-05	2.04335	-1.94147e-05
1.94734	-3.86917e-05	2.04745	-1.6996e-05
1.95143	-0.000110462	2.05154	-1.51686e-05
1.95553	-0.000196169	2.05564	-1.40482e-05
1.95962	2.55264e-05	2.05973	-1.36727e-05
1.96372	0.000124916	2.06383	-1.40046e-05
1.96781	0.000104684	2.06792	-1.4947e-05
1.97191	8.44529e-05	2.07202	-1.63594e-05
1.976	-1.8525e-05	2.07611	-1.80715e-05
1.9801	-2.79126e-05	2.08021	-1.98922e-05
1.98419	-3.51492e-05	2.0843	-2.16241e-05
1.98829	-0.000129253	2.0884	-2.30885e-05
1.99238	-0.00017338	2.09249	-2.41563e-05
1.99648	-0.000143395	2.09659	-2.47755e-05
2.00057	-0.000128642	2.10068	-2.49811e-05
2.00467	-0.00011389	2.10478	-2.48844e-05
2.00876	3.61574e-05	2.10887	-2.46362e-05
2.01286	2.78955e-05	2.11297	-2.4389e-05
2.01695	1.96336e-05	2.11706	-2.42658e-05
2.02105	-5.28327e-06	2.12115	-2.43405e-05
2.02514	-2.07958e-05	2.12525	-2.4636e-05
2.02924	-3.63083e-05	2.12934	-2.51331e-05
2.03333	-6.79351e-05	2.13344	-2.57861e-05
2.03743	-2.05243e-05	2.13753	-2.65405e-05
2.04152	9.7001e-06	2.14163	-2.73488e-05
2.04562	2.1293e-05	2.14572	-2.81848e-05
2.04971	5.44122e-06	2.14982	-2.90447e-05
2.05381	-1.04106e-05	2.15391	-2.99448e-05
2.0579	1.75829e-05	2.15801	-3.09156e-05
2.062	4.15147e-06	2.1621	-3.19906e-05
2.06609	-9.27991e-06	2.1662	-3.31957e-05
2.07019	1.41967e-05	2.17029	-3.45402e-05
2.07428	-5.05683e-06	2.17439	-3.6005e-05
2.07838	-2.43104e-05	2.17848	-3.75408e-05
2.08247	-6.62996e-05	2.18258	-3.90734e-05
2.08657	-2.64492e-06	2.18667	-4.05173e-05
2.09066	-2.42154e-05	2.19077	-4.17873e-05
2.09476	-4.57859e-05	2.19486	-4.28146e-05
2.09885	-9.26325e-05	2.19896	-4.35531e-05
2.10295	-6.27678e-05	2.20305	-4.39798e-05
2.10704	-3.19567e-05	2.20715	-4.4091e-05
2.11114	-3.5194e-05	2.21124	-4.38961e-05
2.11523	-3.84314e-05	2.21534	-4.34061e-05
2.11933	-7.57173e-05	2.21943	-4.26249e-05
2.12342	-7.54845e-05	2.22353	-4.15466e-05
2.12751	-7.52518e-05	2.22762	-4.01617e-05
2.13161	-3.63899e-05	2.23172	-3.84784e-05
2.1357	-2.58083e-05	2.23581	-3.65457e-05
2.1398	-3.73543e-05	2.23991	-3.44683e-05
2.14389	-4.89003e-05	2.244	-3.2396e-05
2.14799	2.09262e-05	2.2481	-3.04924e-05
2.15208	5.71896e-05	2.25219	-2.8892e-05
2.15618	5.35336e-05	2.25629	-2.76729e-05
2.16027	4.98776e-05	2.26038	-2.68506e-05
2.16437	4.15532e-05	2.26448	-2.64053e-05
2.16846	-3.72125e-05	2.26857	-2.63181e-05
2.17256	-3.99125e-05	2.27267	-2.66007e-05
2.17665	-4.26124e-05	2.27676	-2.72992e-05
2.18075	-7.29812e-05	2.28086	-2.84744e-05
2.18484	-6.79023e-05	2.28495	-3.01643e-05
2.18894	-6.28233e-05	2.28905	-3.23554e-05
2.19303	-5.74387e-05	2.29314	-3.49717e-05
2.19713	-5.5927e-05	2.29724	-3.78877e-05
2.20122	-5.44154e-05	2.30133	-4.09539e-05
2.20532	-2.69761e-05	2.30543	-4.4021e-05
2.20941	-4.66363e-05	2.30952	-4.69509e-05
2.21351	-6.62966e-05	2.31361	-4.96176e-05
2.2176	-0.000124928	2.31771	-5.19053e-05
2.2217	-0.00025287	2.3218	-5.37122e-05
2.22579	-0.000212025	2.3259	-5.49633e-05
2.22989	-0.000126727	2.32999	-5.56314e-05
2.23398	-7.66109e-05	2.33409	-5.57505e-05
2.23808	-1.12272e-06	2.33818	-5.54233e-05
2.24217	2.91349e-05	2.34228	-5.48096e-05
2.24627	2.13841e-05	2.34637	-5.40985e-05
2.25036	1.36334e-05	2.35047	-5.34626e-05
2.25446	-3.21257e-05	2.35456	-5.30175e-05
2.25855	2.76796e-05	2.35866	-5.27891e-05
2.26265	0.000216328	2.36275	-5.27099e-05
2.26674	0.000223609	2.36685	-5.26495e-05
2.27084	0.000178946	2.37094	-5.24623e-05
2.27493	0.000134283	2.37504	-5.20429e-05
2.27903	4.67597e-05	2.37913	-5.13596e-05
2.28312	3.09622e-05	2.38323	-5.04573e-05
2.28722	1.51646e-05	2.38732	-4.94358e-05
2.29131	-2.44933e-05	2.39142	-4.84152e-05
2.29541	6.16545e-06	2.39551	-4.75067e-05
2.2995	1.89341e-05	2.39961	-4.67924e-05
2.3036	-4.60519e-06	2.4037	-4.63205e-05
2.30769	-2.81444e-05	2.4078	-4.61099e-05
2.31179	-8.79916e-05	2.41189	-4.61578e-05
2.31588	-0.000110409	2.41599	-4.64457e-05
2.31997	-7.29257e-05	2.42008	-4.69404e-05
2.32407	-3.66534e-05	2.42418	-4.75923e-05
2.32816	-5.66652e-06	2.42827	-4.83241e-05
2.33226	6.37282e-06	2.43237	-4.90328e-05
2.33635	6.34887e-06	2.43646	-4.95997e-05
2.34045	4.74009e-06	2.44056	-4.99097e-05
2.34454	3.13132e-06	2.44465	-4.98784e-05
2.34864	-6.22793e-08	2.44875	-4.9472e-05
2.35273	-7.80781e-05	2.45284	-4.87155e-05
2.35683	-0.000123557	2.45694	-4.76834e-05
2.36092	-6.27643e-05	2.46103	-4.64812e-05
2.36502	-9.25392e-06	2.46513	-4.52239e-05
2.36911	5.37282e-08	2.46922	-4.40174e-05
2.37321	9.36138e-06	2.47332	-4.29489e-05
2.3773	2.27668e-05	2.47741	-4.20824e-05
2.3814	9.05747e-05	2.48151	-4.14559e-05
2.38549	0.000119329	2.4856	-4.10801e-05
2.38959	0.00011656	2.4897	-4.09386e-05
2.39368	0.000113791	2.49379	-4.0994e-05
2.39778	7.14837e-05	2.49789	-4.11971e-05
2.40187	2.19022e-05	2.50198	-4.14976e-05
2.40597	-8.42941e-05	2.50607	-4.18481e-05
2.41006	-8.63415e-05	2.51017	-4.2201e-05
2.41416	-5.67057e-05	2.51426	-4.2495e-05
2.41825	-4.55117e-05	2.51836	-4.26476e-05
2.42235	-6.19603e-05	2.52245	-4.25625e-05
2.42644	-7.84089e-05	2.52655	-4.21557e-05
2.43054	-0.000114907	2.53064	-4.1395e-05
2.43463	-5.55012e-05	2.53474	-4.03346e-05
2.43873	-3.14278e-05	2.53883	-3.91235e-05
2.44282	-6.64473e-05	2.54293	-3.79786e-05
2.44692	-0.000101467	2.54702	-3.71302e-05
2.45101	-0.00019782	2.55112	-3.67658e-05
2.45511	-0.000131239	2.55521	-3.69973e-05
2.4592	-8.47384e-05	2.55931	-3.78579e-05
2.4633	-7.77492e-05	2.5634	-3.9323e-05
2.46739	-7.076e-05	2.5675	-4.1331e-05
2.47149	-6.6787e-05	2.57159	-4.37918e-05
2.47558	-6.59502e-05	2.57569	-4.65834e-05
2.47968	-0.000122262	2.57978	-4.95456e-05
2.48377	-0.000178574	2.58388	-5.24843e-05
2.48787	-0.000157158	2.58797	-5.51927e-05
2.49196	-0.000135743	2.59207	-5.74885e-05
2.49606	-0.000138827	2.59616	-5.92432e-05
2.50015	-0.000141911	2.60026	-6.04031e-05
2.50424	-0.000166942	2.60435	-6.09976e-05
2.50834	-5.61076e-05	2.60845	-6.11272e-05
2.51243	0.000108187	2.61254	-6.09364e-05
2.51653	0.000118026	2.61664	-6.05791e-05
2.52062	0.000117075	2.62073	-6.01819e-05
2.52472	0.000116125	2.62483	-5.98226e-05
2.52881	1.65463e-06	2.62892	-5.95236e-05
2.53291	1.19333e-05	2.63302	-5.92573e-05
2.537	5.00408e-05	2.63711	-5.89686e-05
2.5411	6.10445e-05	2.64121	-5.85965e-05
2.54519	5.91248e-05	2.6453	-5.80943e-05
2.54929	5.72052e-05	2.6494	-5.74434e-05
2.55338	-1.79634e-05	2.65349	-5.66574e-05
2.55748	-9.3132e-05	2.65759	-5.57803e-05
2.56157	-0.000174897	2.66168	-5.48748e-05
2.56567	-8.61253e-05	2.66578	-5.40058e-05
2.56976	-2.25392e-05	2.66987	-5.32278e-05
2.57386	1.80888e-05	2.67397	-5.25763e-05
2.57795	3.70807e-05	2.67806	-5.20695e-05
2.58205	4.3086e-05	2.68216	-5.17169e-05
2.58614	4.90913e-05	2.68625	-5.15281e-05
2.59024	8.23549e-05	2.69034	-5.1519e-05
2.59433	8.56423e-05	2.69444	-5.17046e-05
2.59843	7.66588e-05	2.69853	-5.20889e-05
2.60252	6.76754e-05	2.70263	-5.26495e-05
2.60662	4.6421e-05	2.70672	-5.33346e-05
2.61071	-4.24567e-05	2.71082	-5.40693e-05
2.61481	-5.85552e-05	2.71491	-5.47758e-05
2.6189	-7.46538e-05	2.71901	-5.53896e-05
2.623	-6.97239e-05	2.7231	-5.587e-05
2.62709	-4.00313e-05	2.7272	-5.61978e-05
2.63119	-1.03388e-05	2.73129	-5.63638e-05
2.63528	-3.24495e-05	2.73539	-5.63559e-05
2.63938	-5.45602e-05	2.73948	-5.61507e-05
2.64347	-0.000102776	2.74358	-5.57175e-05
2.64757	-8.76756e-05	2.74767	-5.50296e-05
2.65166	-7.25754e-05	2.75177	-5.40784e-05
2.65576	-6.31246e-05	2.75586	-5.28859e-05
2.65985	-6.21399e-05	2.75996	-5.15045e-05
2.66395	-6.53883e-05	2.76405	-5.00073e-05
2.66804	-6.86367e-05	2.76815	-4.84712e-05
2.67214	-3.52924e-05	2.77224	-4.69649e-05
2.67623	1.73786e-05	2.77634	-4.55454e-05
2.68033	4.2421e-05	2.78043	-4.42675e-05
2.68442	-4.60197e-06	2.78453	-4.31973e-05
2.68852	-5.1625e-05	2.78862	-4.24166e-05
2.69261	-6.52877e-05	2.79272	-4.20161e-05
2.6967	-0.000101777	2.79681	-4.20718e-05
2.7008	-0.000138266	2.80091	-4.26149e-05
2.70489	-0.000144994	2.805	-4.3612e-05
2.70899	-0.000151721	2.8091	-4.4961e-05
2.71308	-0.000195413	2.81319	-4.65138e-05
2.71718	-0.000261821	2.81729	-4.81114e-05
2.72127	-0.000121669	2.82138	-4.96239e-05
2.72537	-0.000103815	2.82548	-5.09781e-05
2.72946	-0.000116033	2.82957	-5.21663e-05
2.73356	-0.00012825	2.83367	-5.3236e-05
2.73765	-0.000134287	2.83776	-5.4261e-05
2.74175	0.000113568	2.84186	-5.53102e-05
2.74584	0.000105089	2.84595	-5.64212e-05
2.74994	9.66098e-05	2.85005	-5.75881e-05
2.75403	-8.67716e-06	2.85414	-5.87668e-05
2.75813	-0.000132929	2.85824	-5.98891e-05
2.76222	-0.000319005	2.86233	-6.0882e-05
2.76632	-0.000188855	2.86643	-6.16722e-05
2.77041	2.22132e-05	2.87052	-6.21843e-05
2.77451	0.000107753	2.87462	-6.23432e-05
2.7786	6.15585e-05	2.87871	-6.20788e-05
2.7827	1.53636e-05	2.8828	-6.13424e-05
2.78679	-0.000129703	2.8869	-6.01293e-05
2.79089	-0.000186528	2.89099	-5.84895e-05
2.79498	-3.68507e-05	2.89509	-5.6515e-05
2.79908	5.11201e-05	2.89918	-5.43098e-05
2.80317	5.28159e-05	2.90328	-5.19478e-05
2.80727	2.36805e-05	2.90737	-4.94414e-05
2.81136	-5.45495e-06	2.91147	-4.67386e-05
2.81546	-6.54216e-05	2.91556	-4.37448e-05
2.81955	-7.06035e-05	2.91966	-4.03644e-05
2.82365	-4.62907e-05	2.92375	-3.65444e-05
2.82774	-4.41667e-05	2.92785	-3.23072e-05
2.83184	-4.57816e-05	2.93194	-2.7761e-05
2.83593	-4.73966e-05	2.93604	-2.3087e-05
2.84003	-4.07789e-05	2.94013	-1.85063e-05
2.84412	-1.95563e-05	2.94423	-1.42423e-05
2.84822	-1.79525e-05	2.94832	-1.04835e-05
2.85231	-1.63486e-05	2.95242	-7.35987e-06
2.85641	4.44338e-05	2.95651	-4.93231e-06
2.8605	1.04065e-05	2.96061	-3.19426e-06
2.8646	-2.36208e-05	2.9647	-2.08283e-06
2.86869	-0.000103572	2.9688	-1.49791e-06
2.87279	-6.27328e-05	2.97289	-1.32603e-06
2.87688	-1.01769e-05	2.97699	-1.46923e-06
2.88097	0.000122551	2.98108	-1.86789e-06
2.88507	0.000124513	2.98518	-2.5053e-06
2.88916	9.83256e-05	2.98927	-3.3886e-06
2.89326	7.21384e-05	2.99337	-4.51007e-06
2.89735	1.53642e-05	2.99746	-5.80911e-06
2.90145	4.30273e-05	3.00156	-7.15675e-06
2.90554	7.06903e-05	3.00565	-8.37466e-06
2.90964	0.000119369	3.00975	-9.28007e-06
2.91373	0.000146276	3.01384	-9.737e-06
2.91783	7.57218e-05	3.01794	-9.68709e-06
2.92192	5.16788e-06	3.02203	-9.15832e-06
2.92602	9.21282e-05	3.02613	-8.25063e-06
2.93011	0.000185806	3.03022	-7.1136e-06
2.93421	0.000215663	3.03432	-5.92617e-06
2.9383	0.000212504	3.03841	-4.87785e-06
2.9424	0.000209345	3.04251	-4.14911e-06
2.94649	0.000145111	3.0466	-3.88806e-06
2.95059	4.91376e-05	3.0507	-4.18772e-06
2.95468	4.48867e-05	3.05479	-5.07469e-06
2.95878	3.66863e-05	3.05889	-6.51247e-06
2.96287	-5.34313e-05	3.06298	-8.42025e-06
2.96697	-5.71994e-05	3.06708	-1.06999e-05
2.97106	-6.84327e-05	3.07117	-1.32596e-05
2.97516	-5.52138e-05	3.07526	-1.6026e-05
2.97925	-4.54597e-05	3.07936	-1.89426e-05
2.98335	-3.57056e-05	3.08345	-2.19611e-05
2.98744	-2.0644e-05	3.08755	-2.50311e-05
2.99154	-4.44349e-05	3.09164	-2.80913e-05
2.99563	-6.82259e-05	3.09574	-3.10688e-05
2.99973	-7.65067e-05	3.09983	-3.38795e-05
3.00382	-8.47875e-05	3.10393	-3.64322e-05
3.00792	-0.000128578	3.10802	-3.86379e-05
3.01201	-0.000101709	3.11212	-4.04217e-05
3.01611	-5.05474e-05	3.11621	-4.17325e-05
3.0202	-4.90216e-05	3.12031	-4.25462e-05
3.0243	-5.03e-05	3.1244	-4.28607e-05
3.02839	-5.15783e-05	3.1285	-4.26883e-05
3.03249	-0.000176639	3.13259	-4.20507e-05
3.03658	-8.5997e-05	3.13669	-4.09848e-05
3.04068	-2.76428e-05	3.14078	-3.9551e-05
3.04477	-3.86474e-05	3.14488	-3.78397e-05
3.04887	-4.96521e-05	3.14897	-3.59677e-05
3.05296	-0.000108339	3.15307	-3.40569e-05
3.05706	-0.000226945	3.15716	-3.2206e-05
3.06115	-0.000182087	3.16126	-3.04628e-05
3.06525	-3.64638e-05	3.16535	-2.88093e-05
3.06934	0.000117099	3.16945	-2.71729e-05
3.07343	0.000213916	3.17354	-2.54573e-05
3.07753	0.000340888	3.17764	-2.35851e-05
3.08162	0.000298543	3.18173	-2.15354e-05
3.08572	0.000256197	3.18583	-1.9364e-05
3.08981	0.000125921	3.18992	-1.71911e-05
3.09391	-6.54004e-05	3.19402	-1.51759e-05
3.098	2.34517e-05	3.19811	-1.34758e-05
3.1021	3.01723e-05	3.20221	-1.2207e-05
3.10619	2.84251e-05	3.2063	-1.14181e-05
3.11029	2.6678e-05	3.2104	-1.10852e-05
3.11438	-9.40291e-06	3.21449	-1.11309e-05
3.11848	-4.54838e-05	3.21859	-1.14606e-05
3.12257	-7.78306e-05	3.22268	-1.1993e-05
3.12667	-9.37917e-05	3.22678	-1.26844e-05
3.13076	-0.000109753	3.23087	-1.3529e-05
3.13486	-0.000206785	3.23497	-1.45406e-05
3.13895	-0.000224377	3.23906	-1.57264e-05
3.14305	-0.000132299	3.24316	-1.70663e-05
3.14714	-0.000130558	3.24725	-1.8506e-05
3.15124	-9.60822e-05	3.25135	-1.99697e-05
3.15533	-9.28085e-05	3.25544	-2.13843e-05
3.15943	-8.95348e-05	3.25954	-2.26986e-05
3.16352	0.0001821	3.26363	-2.38887e-05
3.16762	0.000179593	3.26772	-2.49495e-05
3.17171	0.000177086	3.27182	-2.58826e-05
3.17581	-0.000245047	3.27591	-2.66902e-05
3.1799	-0.000236364	3.28001	-2.73799e-05
3.184	-6.5304e-05	3.2841	-2.79738e-05
3.18809	-1.22384e-05	3.2882	-2.85124e-05
3.19219	-3.63519e-05	3.29229	-2.90468e-05
3.19628	-6.04653e-05	3.29639	-2.96198e-05
3.20038	-0.000111402	3.30048	-3.02479e-05
3.20447	-0.000118863	3.30458	-3.09163e-05
3.20857	-0.000126323	3.30867	-3.15949e-05
3.21266	-0.000169157	3.31277	-3.226e-05
3.21676	-0.000110581	3.31686	-3.29173e-05
3.22085	-8.71664e-05	3.32096	-3.36105e-05
3.22495	-9.75693e-05	3.32505	-3.44036e-05
3.22904	-0.000107972	3.32915	-3.5351e-05
3.23314	-0.000172465	3.33324	-3.64725e-05
3.23723	-0.000195961	3.33734	-3.77402e-05
3.24133	-0.000219457	3.34143	-3.90909e-05
3.24542	-0.000275937	3.34553	-4.04571e-05
3.24952	-0.000276519	3.34962	-4.17989e-05
3.25361	-0.000138307	3.35372	-4.31279e-05
3.25771	-9.69569e-05	3.35781	-4.45008e-05
3.2618	-8.49157e-05	3.36191	-4.59893e-05
3.26589	-9.61592e-05	3.366	-4.76359e-05
3.26999	-0.000107403	3.3701	-4.94219e-05
3.27408	-0.000121255	3.37419	-5.12603e-05
3.27818	-0.000135108	3.37829	-5.30201e-05
3.28227	2.10004e-06	3.38238	-5.45661e-05
3.28637	9.22641e-05	3.38648	-5.58012e-05
3.29046	6.92812e-05	3.39057	-5.66924e-05
3.29456	4.62983e-05	3.39467	-5.72722e-05
3.29865	-1.11061e-05	3.39876	-5.76241e-05
3.30275	-0.000162469	3.40286	-5.78549e-05
3.30684	-2.92932e-05	3.40695	-5.80667e-05
3.31094	-6.01039e-05	3.41105	-5.83356e-05
3.31503	-9.09147e-05	3.41514	-5.86994e-05
3.31913	-0.000180282	3.41924	-5.9158e-05
3.32322	-0.000139258	3.42333	-5.96778e-05
3.32732	-6.37787e-05	3.42743	-6.02006e-05
3.33141	-2.72374e-05	3.43152	-6.06533e-05
3.33551	-5.93706e-05	3.43562	-6.09569e-05
3.3396	-9.15038e-05	3.43971	-6.10377e-05
3.3437	-0.000133082	3.44381	-6.08411e-05
3.34779	-7.26677e-05	3.4479	-6.03445e-05
3.35189	-5.05685e-05	3.452	-5.95693e-05
3.35598	-4.1771e-05	3.45609	-5.85807e-05
3.36008	-3.29735e-05	3.46018	-5.74729e-05
3.36417	-1.49608e-05	3.46428	-5.63458e-05
3.36827	-1.05378e-05	3.46837	-5.52802e-05
3.37236	-6.11478e-06	3.47247	-5.43252e-05
3.37646	-2.62322e-05	3.47656	-5.3505e-05
3.38055	-4.63496e-05	3.48066	-5.28464e-05
3.38465	-0.000134485	3.48475	-5.24092e-05
3.38874	-0.000150149	3.48885	-5.22996e-05
3.39284	-8.38162e-05	3.49294	-5.26516e-05
3.39693	6.7201e-06	3.49704	-5.35794e-05
3.40103	3.90299e-05	3.50113	-5.51219e-05
3.40512	4.70684e-05	3.50523	-5.72063e-05
3.40922	5.01735e-05	3.50932	-5.9644e-05
3.41331	5.0812e-05	3.51342	-6.21762e-05
3.41741	-3.25088e-05	3.51751	-6.45368e-05
3.4215	-0.00011583	3.52161	-6.65108e-05
3.4256	-0.000103139	3.5257	-6.79669e-05
3.42969	-2.47162e-06	3.5298	-6.88649e-05
3.43379	0.000133655	3.53389	-6.92427e-05
3.43788	0.000122489	3.53799	-6.91998e-05
3.44198	0.000111322	3.54208	-6.8888e-05
3.44607	2.70281e-05	3.54618	-6.84891e-05
3.45016	-0.000153943	3.55027	-6.81903e-05
3.45426	-0.000221399	3.55437	-6.81496e-05
3.45835	-0.000188414	3.55846	-6.84634e-05
3.46245	-0.000145589	3.56256	-6.91523e-05
3.46654	-0.000123414	3.56665	-7.01715e-05
3.47064	-0.000133404	3.57075	-7.14414e-05
3.47473	-0.000143395	3.57484	-7.28834e-05
3.47883	-0.000198893	3.57894	-7.4443e-05
3.48292	-0.000265501	3.58303	-7.60974e-05
3.48702	-0.000238239	3.58713	-7.784e-05
3.49111	-0.000178785	3.59122	-7.96579e-05
3.49521	-0.000164271	3.59532	-8.1514e-05
3.4993	-0.000170471	3.59941	-8.33382e-05
3.5034	-0.00017667	3.60351	-8.50312e-05
3.50749	-0.000133283	3.6076	-8.64846e-05
3.51159	-6.99497e-05	3.6117	-8.76013e-05
3.51568	-6.73487e-05	3.61579	-8.83157e-05
3.51978	-6.63438e-05	3.61989	-8.85997e-05
3.52387	-8.01885e-05	3.62398	-8.84562e-05
3.52797	-9.40332e-05	3.62808	-8.7907e-05
3.53206	-0.000109435	3.63217	-8.6984e-05
3.53616	-0.000100792	3.63627	-8.57303e-05
3.54025	-0.000104585	3.64036	-8.42098e-05
3.54435	-0.000108379	3.64445	-8.25125e-05
3.54844	-7.78008e-05	3.64855	-8.0756e-05
3.55254	4.63108e-05	3.65264	-7.90814e-05
3.55663	7.99866e-05	3.65674	-7.76421e-05
3.56073	7.08062e-05	3.66083	-7.65855e-05
3.56482	6.16258e-05	3.66493	-7.6031e-05
3.56892	4.55238e-05	3.66902	-7.60445e-05
3.57301	2.94217e-05	3.67312	-7.66201e-05
3.57711	-5.4323e-05	3.67721	-7.76763e-05
3.5812	-0.000105182	3.68131	-7.90713e-05
3.5853	-0.000156041	3.6854	-8.06338e-05
3.58939	-0.000207688	3.6895	-8.21955e-05
3.59349	-0.000186489	3.69359	-8.36166e-05
3.59758	-8.66334e-05	3.69769	-8.48034e-05
3.60168	-0.000104358	3.70178	-8.57161e-05
3.60577	-0.000122083	3.70588	-8.63766e-05
3.60987	-0.000184643	3.70997	-8.68668e-05
3.61396	-0.000249454	3.71407	-8.73165e-05
3.61806	-0.000170927	3.71816	-8.78748e-05
3.62215	-0.000133755	3.72226	-8.86686e-05
3.62625	0.000149657	3.72635	-8.97641e-05
3.63034	0.000233074	3.73045	-9.1147e-05
3.63444	8.66883e-05	3.73454	-9.27312e-05
3.63853	-5.96977e-05	3.73864	-9.43942e-05
3.64262	-0.000122609	3.74273	-9.60207e-05
3.64672	-0.000100219	3.74683	-9.7538e-05
3.65081	-1.85483e-05	3.75092	-9.89283e-05
3.65491	-4.07592e-07	3.75502	-0.000100214
3.659	-6.83261e-05	3.75911	-0.000101423
3.6631	-0.000136245	3.76321	-0.000102555
3.66719	-0.000144875	3.7673	-0.000103558
3.67129	-0.000153505	3.7714	-0.000104339
3.67538	-0.000172991	3.77549	-0.00010478
3.67948	-7.46683e-05	3.77959	-0.000104769
3.68357	-5.13648e-05	3.78368	-0.000104224
3.68767	-3.76466e-05	3.78778	-0.000103113
3.69176	3.77009e-05	3.79187	-0.000101461
3.69586	2.02188e-05	3.79597	-9.93623e-05
3.69995	2.73668e-06	3.80006	-9.69808e-05
3.70405	-7.9574e-05	3.80416	-9.45365e-05
3.70814	-0.000171276	3.80825	-9.22796e-05
3.71224	-0.000113307	3.81235	-9.0451e-05
3.71633	-4.53829e-05	3.81644	-8.9238e-05
3.72043	-3.62262e-05	3.82054	-8.87407e-05
3.72452	-4.84151e-05	3.82463	-8.89557e-05
3.72862	-6.0604e-05	3.82873	-8.97788e-05
3.73271	-9.41385e-05	3.83282	-9.10267e-05
3.73681	-9.21743e-05	3.83691	-9.2481e-05
3.7409	-3.91665e-05	3.84101	-9.39354e-05
3.745	0.000155827	3.8451	-9.5237e-05
3.74909	0.000134923	3.8492	-9.63109e-05
3.75319	0.000114019	3.85329	-9.71554e-05
3.75728	7.11619e-05	3.85739	-9.78137e-05
3.76138	1.7979e-05	3.86148	-9.83472e-05
3.76547	-8.67147e-05	3.86558	-9.88153e-05
3.76957	-0.000287956	3.86967	-9.92716e-05
3.77366	-0.000164445	3.87377	-9.97679e-05
3.77776	-0.000132815	3.87786	-0.000100359
3.78185	-0.00012768	3.88196	-0.000101102
3.78595	-0.000135792	3.88605	-0.000102051
3.79004	-0.000143905	3.89015	-0.00010324
3.79414	-7.50091e-05	3.89424	-0.000104683
3.79823	5.76051e-05	3.89834	-0.000106358
3.80233	4.12244e-05	3.90243	-0.00010821
3.80642	2.48437e-05	3.90653	-0.000110151
3.81052	-3.73793e-05	3.91062	-0.000112074
3.81461	-4.12828e-05	3.91472	-0.000113877
3.81871	-7.71338e-05	3.91881	-0.000115478
3.8228	-0.000112985	3.92291	-0.000116835
3.82689	-0.000261499	3.927	-0.000117945
3.83099	-6.91673e-05	3.9311	-0.000118833
3.83508	-5.76528e-05	3.93519	-0.000119529
3.83918	-6.28489e-05	3.93929	-0.000120054
3.84327	-6.8045e-05	3.94338	-0.000120408
3.84737	-3.77689e-05	3.94748	-0.000120583
3.85146	-4.14679e-05	3.95157	-0.00012057
3.85556	-4.51669e-05	3.95567	-0.000120375
3.85965	-0.000123226	3.95976	-0.000120027
3.86375	-7.26973e-05	3.96386	-0.000119567
3.86784	-8.2013e-05	3.96795	-0.000119035
3.87194	-9.13286e-05	3.97205	-0.000118463
3.87603	-0.000165611	3.97614	-0.000117868
3.88013	-0.000155586	3.98024	-0.00011727
3.88422	-7.60917e-05	3.98433	-0.000116694
3.88832	-3.80552e-05	3.98843	-0.000116184
3.89241	-1.86613e-08	3.99252	-0.000115792
3.89651	1.29231e-06	3.99662	-0.000115576
3.9006	-1.37973e-05	4.00071	-0.000115583
3.9047	-2.88868e-05	4.00481	-0.00011584
3.90879	-6.03769e-05	4.0089	-0.00011635
3.91289	-0.000117067	4.013	-0.000117085
3.91698	-1.49788e-05	4.01709	-0.000117992
3.92108	-2.20593e-06	4.02119	-0.000119007
3.92517	1.0567e-05	4.02528	-0.000120065
3.92927	-6.13651e-06	4.02937	-0.000121121
3.93336	-2.284e-05	4.03347	-0.000122149
3.93746	-0.000114201	4.03756	-0.000123157
3.94155	-8.69455e-05	4.04166	-0.000124176
3.94565	-8.03916e-05	4.04575	-0.000125258
3.94974	-7.38376e-05	4.04985	-0.000126459
3.95384	3.58553e-05	4.05394	-0.00012782
3.95793	0.000136216	4.05804	-0.000129341
3.96203	0.000236576	4.06213	-0.000130973
3.96612	0.000214525	4.06623	-0.000132605
3.97022	0.000192474	4.07032	-0.000134092
3.97431	7.34232e-05	4.07442	-0.000135293
3.97841	-0.00010925	4.07851	-0.000136104
3.9825	-0.00010882	4.08261	-0.000136496
3.9866	-0.000108391	4.0867	-0.000136515
3.99069	-8.34823e-05	4.0908	-0.000136275
3.99479	-8.26541e-05	4.09489	-0.00013593
3.99888	-8.39515e-05	4.09899	-0.000135634
4.00298	-8.52489e-05	4.10308	-0.000135513
4.00707	-8.86719e-05	4.10718	-0.000135626
4.01117	-4.55033e-05	4.11127	-0.000135956
4.01526	-4.23859e-05	4.11537	-0.000136418
4.01935	-6.09298e-05	4.11946	-0.000136881
4.02345	-7.94736e-05	4.12356	-0.00013722
4.02754	-8.65217e-05	4.12765	-0.00013735
4.03164	6.63178e-05	4.13175	-0.000137266
4.03573	2.8622e-05	4.13584	-0.000137034
4.03983	-9.07378e-06	4.13994	-0.000136775
4.04392	-9.93907e-05	4.14403	-0.000136622
4.04802	-0.000168869	4.14813	-0.00013668
4.05211	-0.00014727	4.15222	-0.000137004
4.05621	-0.000140303	4.15632	-0.000137597
4.0603	-0.000149733	4.16041	-0.000138418
4.0644	-0.000159164	4.16451	-0.000139402
4.06849	-0.000159513	4.1686	-0.00014047
4.07259	-0.000146864	4.1727	-0.000141539
4.07668	-0.000113202	4.17679	-0.000142519
4.08078	1.9298e-07	4.18089	-0.000143313
4.08487	-4.28829e-05	4.18498	-0.000143831
4.08897	-8.59588e-05	4.18908	-0.000143989
4.09306	-0.000210767	4.19317	-0.000143709
4.09716	-0.00017232	4.19727	-0.000142924
4.10125	-0.000119081	4.20136	-0.000141592
4.10535	-0.000106334	4.20546	-0.000139722
4.10944	-0.000144688	4.20955	-0.000137407
4.11354	-0.000183042	4.21365	-0.000134838
4.11763	-0.000124818	4.21774	-0.000132278
4.12173	1.36826e-05	4.22183	-0.000130007
4.12582	-1.10968e-05	4.22593	-0.000128257
4.12992	-3.58763e-05	4.23002	-0.000127153
4.13401	-0.000103169	4.23412	-0.000126701
4.13811	-6.55961e-05	4.23821	-0.000126808
4.1422	-6.04861e-05	4.24231	-0.000127325
4.1463	-6.0747e-05	4.2464	-0.0001281
4.15039	-6.10078e-05	4.2505	-0.000128991
4.15449	-0.000113676	4.25459	-0.000129879
4.15858	-0.000240072	4.25869	-0.000130666
4.16268	-0.000220562	4.26278	-0.00013127
4.16677	-0.000201052	4.26688	-0.000131622
4.17087	-0.000192117	4.27097	-0.000131679
4.17496	-0.000127699	4.27507	-0.000131429
4.17906	5.13215e-05	4.27916	-0.000130901
4.18315	1.93489e-05	4.28326	-0.000130159
4.18725	-1.26237e-05	4.28735	-0.000129286
4.19134	-0.000117456	4.29145	-0.000128365
4.19544	-0.000137013	4.29554	-0.000127463
4.19953	-0.000114328	4.29964	-0.000126627
4.20362	-0.000104844	4.30373	-0.000125886
4.20772	-0.000155663	4.30783	-0.000125266
4.21181	-0.000206483	4.31192	-0.000124804
4.21591	-0.000230711	4.31602	-0.000124547
4.22	-0.00025494	4.32011	-0.000124543
4.2241	-0.000198477	4.32421	-0.000124829
4.22819	-2.36436e-05	4.3283	-0.000125412
4.23229	-1.08204e-05	4.3324	-0.000126263
4.23638	0.000124783	4.33649	-0.000127322
4.24048	0.000145663	4.34059	-0.000128512
4.24457	0.000151852	4.34468	-0.000129751
4.24867	8.91594e-05	4.34878	-0.000130959
4.25276	2.6467e-05	4.35287	-0.000132063
4.25686	1.37616e-05	4.35697	-0.000132996
4.26095	1.05614e-06	4.36106	-0.0001337
4.26505	-6.20451e-05	4.36516	-0.000134134
4.26914	-8.21863e-05	4.36925	-0.000134282
4.27324	-0.000102328	4.37335	-0.000134157
4.27733	-0.000177521	4.37744	-0.000133811
4.28143	-0.000165629	4.38154	-0.000133328
4.28552	-0.000164796	4.38563	-0.00013282
4.28962	-0.000163963	4.38973	-0.000132401
4.29371	-0.000132269	4.39382	-0.000132171
4.29781	-2.43163e-06	4.39792	-0.000132199
4.3019	5.41203e-06	4.40201	-0.000132518
4.306	2.23948e-06	4.4061	-0.000133132
4.31009	-9.33068e-07	4.4102	-0.000134032
4.31419	1.65784e-05	4.41429	-0.000135204
4.31828	1.01354e-06	4.41839	-0.000136628
4.32238	-1.45513e-05	4.42248	-0.000138262
4.32647	-0.000224145	4.42658	-0.00014003
4.33057	-0.000162138	4.43067	-0.000141812
4.33466	-0.000149066	4.43477	-0.000143457
4.33876	-0.000135995	4.43886	-0.000144808
4.34285	-0.000134507	4.44296	-0.000145733
4.34695	-0.000151193	4.44705	-0.000146149
4.35104	-0.000167879	4.45115	-0.000146031
4.35514	-0.000166566	4.45524	-0.000145414
4.35923	-0.000121503	4.45934	-0.000144382
4.36333	-0.000149572	4.46343	-0.000143045
4.36742	-0.000177641	4.46753	-0.000141521
4.37152	-0.000132723	4.47162	-0.000139911
4.37561	-0.00013748	4.47572	-0.000138291
4.37971	-0.000142237	4.47981	-0.000136719
4.3838	-0.000123552	4.48391	-0.000135259
4.3879	-9.16892e-05	4.488	-0.000134012
4.39199	-8.54389e-05	4.4921	-0.000133133
4.39608	-9.1807e-05	4.49619	-0.00013282
4.40018	-9.81751e-05	4.50029	-0.000133277
4.40427	-0.000117161	4.50438	-0.00013465
4.40837	-0.000221144	4.50848	-0.000136973
4.41246	-7.18972e-05	4.51257	-0.000140144
4.41656	-5.99315e-05	4.51667	-0.000143941
4.42065	-4.79658e-05	4.52076	-0.000148076
4.42475	3.53149e-05	4.52486	-0.000152268
4.42884	4.53873e-05	4.52895	-0.000156295
4.43294	3.28027e-05	4.53305	-0.000160013
4.43703	2.0218e-05	4.53714	-0.000163349
4.44113	-9.43628e-05	4.54124	-0.000166282
4.44522	-0.00012738	4.54533	-0.000168808
4.44932	-0.000160397	4.54943	-0.000170934
4.45341	-0.00021222	4.55352	-0.000172675
4.45751	-0.000156436	4.55762	-0.000174054
4.4616	-0.000172648	4.56171	-0.000175103
4.4657	-0.00018886	4.56581	-0.000175862
4.46979	-0.00015152	4.5699	-0.000176369
4.47389	-7.47105e-05	4.574	-0.000176658
4.47798	-4.05138e-05	4.57809	-0.000176752
4.48208	-5.02529e-05	4.58219	-0.000176671
4.48617	-5.99921e-05	4.58628	-0.000176439
4.49027	-0.000162304	4.59038	-0.000176085
4.49436	-0.000255897	4.59447	-0.000175654
4.49846	-0.000119275	4.59856	-0.000175204
4.50255	-0.000106325	4.60266	-0.0001748
4.50665	-0.00010744	4.60675	-0.000174502
4.51074	-0.000108555	4.61085	-0.000174346
4.51484	-0.000131338	4.61494	-0.000174336
4.51893	-0.000174282	4.61904	-0.00017444
4.52303	-0.000173536	4.62313	-0.000174607
4.52712	-0.00018057	4.62723	-0.00017479
4.53122	-0.000187604	4.63132	-0.000174963
4.53531	-3.78326e-05	4.63542	-0.000175131
4.53941	-7.78595e-05	4.63951	-0.000175316
4.5435	-0.000117886	4.64361	-0.000175535
4.5476	-0.000203793	4.6477	-0.000175789
4.55169	-0.000116727	4.6518	-0.000176061
4.55579	-4.19307e-06	4.65589	-0.000176333
4.55988	1.44386e-05	4.65999	-0.000176593
4.56398	-9.96709e-07	4.66408	-0.000176831
4.56807	-1.64321e-05	4.66818	-0.000177024
4.57217	-5.1808e-05	4.67227	-0.000177117
4.57626	-8.94362e-05	4.67637	-0.000177022
4.58035	-0.000127064	4.68046	-0.000176649
4.58445	-0.00019341	4.68456	-0.000175937
4.58854	-0.000166824	4.68865	-0.000174893
4.59264	-0.000162887	4.69275	-0.000173599
4.59673	-0.000158951	4.69684	-0.000172199
4.60083	-0.000149255	4.70094	-0.00017086
4.60492	-0.000155874	4.70503	-0.000169729
4.60902	-0.000162493	4.70913	-0.000168902
4.61311	-9.23786e-05	4.71322	-0.000168418
4.61721	-6.57813e-05	4.71732	-0.000168262
4.6213	-6.41665e-05	4.72141	-0.000168381
4.6254	-6.25517e-05	4.72551	-0.000168698
4.62949	3.92437e-05	4.7296	-0.000169119
4.63359	5.28964e-05	4.7337	-0.000169546
4.63768	5.55835e-05	4.73779	-0.000169889
4.64178	-3.48476e-05	4.74189	-0.000170094
4.64587	-0.000125279	4.74598	-0.000170158
4.64997	-0.000132577	4.75008	-0.000170134
4.65406	-0.000168377	4.75417	-0.000170126
4.65816	-0.000194797	4.75827	-0.000170254
4.66225	-0.000160193	4.76236	-0.000170623
4.66635	-0.000152975	4.76646	-0.000171288
4.67044	-0.000145758	4.77055	-0.000172226
4.67454	-4.94818e-05	4.77465	-0.000173339
4.67863	-5.63635e-05	4.77874	-0.000174464
4.68273	-6.32452e-05	4.78284	-0.000175413
4.68682	-8.05385e-05	4.78693	-0.000176001
4.69092	-0.000180758	4.79102	-0.000176087
4.69501	-0.000178042	4.79512	-0.000175585
4.69911	-0.000157552	4.79921	-0.000174475
4.7032	-0.000151702	4.80331	-0.000172807
4.7073	-0.000145853	4.8074	-0.000170691
4.71139	-6.40103e-05	4.8115	-0.000168287
4.71549	3.14247e-05	4.81559	-0.000165775
4.71958	0.000101249	4.81969	-0.00016332
4.72368	8.59194e-05	4.82378	-0.000161049
4.72777	7.05901e-05	4.82788	-0.000159032
4.73187	-0.000122	4.83197	-0.000157291
4.73596	-0.000148587	4.83607	-0.000155819
4.74006	-0.000189308	4.84016	-0.000154604
4.74415	-0.000192547	4.84426	-0.000153654
4.74825	-0.000181131	4.84835	-0.000153003
4.75234	-0.00018479	4.85245	-0.000152702
4.75644	-0.000188448	4.85654	-0.0001528
4.76053	-3.65498e-05	4.86064	-0.000153324
4.76463	2.14708e-06	4.86473	-0.000154264
4.76872	4.70777e-06	4.86883	-0.000155567
4.77281	-1.60675e-05	4.87292	-0.000157154
4.77691	-3.68427e-05	4.87702	-0.000158931
4.781	-7.75112e-05	4.88111	-0.000160812
4.7851	-0.00011818	4.88521	-0.000162738
4.78919	-0.000249419	4.8893	-0.00016468
4.79329	-0.000141716	4.8934	-0.000166639
4.79738	-0.00011439	4.89749	-0.000168642
4.80148	-0.000106617	4.90159	-0.000170727
4.80557	-0.00020834	4.90568	-0.000172939
4.80967	-0.000310063	4.90978	-0.000175319
4.81376	-0.000260216	4.91387	-0.000177894
4.81786	-0.000194733	4.91797	-0.00018066
4.82195	-0.000167915	4.92206	-0.000183564
4.82605	-0.000157021	4.92616	-0.000186501
4.83014	-0.000154089	4.93025	-0.000189321
4.83424	-0.000151157	4.93435	-0.000191856
4.83833	-0.000129121	4.93844	-0.000193957
4.84243	-8.31659e-05	4.94254	-0.000195529
4.84652	-3.72105e-05	4.94663	-0.000196547
4.85062	-2.63845e-05	4.95073	-0.000197056
4.85471	5.78831e-05	4.95482	-0.000197152
4.85881	5.04199e-05	4.95892	-0.000196948
4.8629	4.29567e-05	4.96301	-0.000196559
4.867	2.42085e-05	4.96711	-0.000196077
4.87109	8.3981e-06	4.9712	-0.000195577
4.87519	-5.86013e-05	4.9753	-0.00019512
4.87928	-9.44566e-05	4.97939	-0.00019476
4.88338	-1.60218e-06	4.98348	-0.000194541
4.88747	6.43654e-05	4.98758	-0.000194492
4.89157	4.40842e-05	4.99167	-0.000194613
4.89566	2.38031e-05	4.99577	-0.000194885
4.89976	-5.32947e-05	4.99986	-0.000195271
4.90385	-6.06927e-05	5.00396	-0.000195739
4.90795	6.92142e-05	5.00805	-0.000196275
4.91204	0.000155183	5.01215	-0.000196883
4.91614	0.000173693	5.01624	-0.000197582
4.92023	8.41473e-05	5.02034	-0.000198395
4.92433	-5.3982e-06	5.02443	-0.000199327
4.92842	-6.87512e-05	5.02853	-0.000200369
4.93252	-8.44112e-05	5.03262	-0.000201487
4.93661	1.15067e-05	5.03672	-0.000202629
4.94071	1.26936e-05	5.04081	-0.000203719
4.9448	-1.96618e-05	5.04491	-0.000204661
4.9489	-5.20173e-05	5.049	-0.000205348
4.95299	-0.000117915	5.0531	-0.000205674
4.95708	-0.00010938	5.05719	-0.000205562
4.96118	-9.9858e-05	5.06129	-0.000204989
4.96527	-9.0336e-05	5.06538	-0.000204
4.96937	-8.51593e-07	5.06948	-0.000202705
4.97346	1.62409e-05	5.07357	-0.00020126
4.97756	3.33333e-05	5.07767	-0.000199841
4.98165	6.05719e-05	5.08176	-0.000198612
4.98575	8.78105e-05	5.08586	-0.000197705
4.98984	9.52936e-05	5.08995	-0.000197209
4.99394	9.54128e-05	5.09405	-0.000197157
4.99803	4.25215e-05	5.09814	-0.000197541
5.00213	-1.03698e-05	5.10224	-0.000198322
5.00622	9.80534e-06	5.10633	-0.000199451
5.01032	1.68265e-05	5.11043	-0.000200889
5.01441	2.38476e-05	5.11452	-0.00020261
5.01851	6.7508e-05	5.11862	-0.000204593
5.0226	4.21591e-05	5.12271	-0.00020681
5.0267	1.68101e-05	5.12681	-0.000209215
5.03079	-5.24659e-05	5.1309	-0.000211731
5.03489	-5.97212e-05	5.135	-0.000214258
5.03898	-4.63135e-05	5.13909	-0.000216677
5.04308	-4.56689e-05	5.14319	-0.000218877
5.04717	-4.50244e-05	5.14728	-0.000220783
5.05127	-2.37351e-06	5.15138	-0.000222381
5.05536	-7.49805e-06	5.15547	-0.000223724
5.05946	-1.26226e-05	5.15957	-0.000224908
5.06355	-5.66627e-05	5.16366	-0.000226032
5.06765	-0.0001905	5.16776	-0.00022715
5.07174	-0.000200431	5.17185	-0.000228256
5.07584	-1.17232e-05	5.17594	-0.000229281
5.07993	4.84781e-07	5.18004	-0.000230132
5.08403	-3.37979e-05	5.18413	-0.000230729
5.08812	-6.80805e-05	5.18823	-0.000231038
5.09222	-0.000120734	5.19232	-0.000231078
5.09631	-0.000129115	5.19642	-0.000230921
5.10041	-0.000137496	5.20051	-0.000230659
5.1045	-0.000205704	5.20461	-0.00023038
5.1086	-2.45115e-05	5.2087	-0.000230143
5.11269	-1.46647e-05	5.2128	-0.000229964
5.11679	-1.27833e-05	5.21689	-0.000229819
5.12088	-4.91753e-05	5.22099	-0.000229658
5.12498	-8.55673e-05	5.22508	-0.000229423
5.12907	-0.000164089	5.22918	-0.000229072
5.13317	-0.000177322	5.23327	-0.000228593
5.13726	-0.000183768	5.23737	-0.00022801
5.14136	-0.000139429	5.24146	-0.00022738
5.14545	-0.000161974	5.24556	-0.00022678
5.14954	-0.00018452	5.24965	-0.000226297
5.15364	-0.000236626	5.25375	-0.000226007
5.15773	-0.000236081	5.25784	-0.000225968
5.16183	-0.000195957	5.26194	-0.000226195
5.16592	-0.000165489	5.26603	-0.000226651
5.17002	-7.86467e-05	5.27013	-0.000227233
5.17411	-8.65625e-05	5.27422	-0.000227792
5.17821	-9.44782e-05	5.27832	-0.000228171
5.1823	-0.000110571	5.28241	-0.000228261
5.1864	-0.000141927	5.28651	-0.00022805
5.19049	-0.000171044	5.2906	-0.00022764
5.19459	-0.000191637	5.2947	-0.000227221
5.19868	-0.000243288	5.29879	-0.000227017
5.20278	-8.50019e-05	5.30289	-0.000227219
5.20687	-8.8993e-05	5.30698	-0.00022794
5.21097	-9.29842e-05	5.31108	-0.000229189
5.21506	-0.0001019	5.31517	-0.00023088
5.21916	-0.000104699	5.31927	-0.000232853
5.22325	-0.000107499	5.32336	-0.000234912
5.22735	-0.000160187	5.32746	-0.00023686
5.23144	-0.000220064	5.33155	-0.000238535
5.23554	-0.000237842	5.33565	-0.000239843
5.23963	-0.000294066	5.33974	-0.000240768
5.24373	-0.000350289	5.34384	-0.000241364
5.24782	-0.000212419	5.34793	-0.000241727
5.25192	-0.000208249	5.35203	-0.000241958
5.25601	-0.000204079	5.35612	-0.000242126
5.26011	-0.000140407	5.36021	-0.000242261
5.2642	-0.000124667	5.36431	-0.000242359
5.2683	-0.000149616	5.3684	-0.00024242
5.27239	-0.000174566	5.3725	-0.000242474
5.27649	-0.000232995	5.37659	-0.000242607
5.28058	-0.000240187	5.38069	-0.000242947
5.28468	-0.000247378	5.38478	-0.000243629
5.28877	-0.000287416	5.38888	-0.000244738
5.29287	-0.000297227	5.39297	-0.000246265
5.29696	-0.000277739	5.39707	-0.000248092
5.30106	-0.000272332	5.40116	-0.000250019
5.30515	-0.000266925	5.40526	-0.000251823
5.30925	-0.000260325	5.40935	-0.000253325
5.31334	-0.000253724	5.41345	-0.000254428
5.31744	-0.000134401	5.41754	-0.000255133
5.32153	-0.000136729	5.42164	-0.000255514
5.32563	-0.000139057	5.42573	-0.000255683
5.32972	-0.00017865	5.42983	-0.000255769
5.33381	-0.00014608	5.43392	-0.000255892
5.33791	-0.000137026	5.43802	-0.000256161
5.342	-0.000139732	5.44211	-0.000256665
5.3461	-0.000142437	5.44621	-0.000257462
5.35019	-0.00012895	5.4503	-0.00025855
5.35429	-0.000127459	5.4544	-0.000259844
5.35838	-0.000143071	5.45849	-0.000261167
5.36248	-0.000158684	5.46259	-0.000262271
5.36657	-0.000161038	5.46668	-0.000262893
5.37067	-0.00018745	5.47078	-0.000262833
5.37476	-0.000207976	5.47487	-0.000262017
5.37886	-0.000228503	5.47897	-0.000260519
5.38295	-0.000299792	5.48306	-0.000258545
5.38705	-0.000315347	5.48716	-0.000256378
5.39114	-0.000245782	5.49125	-0.00025431
5.39524	-9.30223e-05	5.49535	-0.000252588
5.39933	-5.84507e-05	5.49944	-0.000251379
5.40343	-0.000136276	5.50354	-0.000250765
5.40752	-0.000214102	5.50763	-0.000250749
5.41162	-0.000257448	5.51173	-0.000251265
5.41571	-0.000223222	5.51582	-0.000252193
5.41981	-0.000100438	5.51992	-0.000253368
5.4239	-8.04155e-05	5.52401	-0.000254607
5.428	-6.03934e-05	5.52811	-0.000255726
5.43209	1.7918e-05	5.5322	-0.000256576
5.43619	2.63396e-05	5.5363	-0.000257072
5.44028	-2.48721e-05	5.54039	-0.0002572
5.44438	-7.60838e-05	5.54449	-0.000257016
5.44847	-0.000122519	5.54858	-0.000256627
5.45257	-0.000286667	5.55267	-0.000256158
5.45666	-0.000185942	5.55677	-0.000255724
5.46076	-0.000161612	5.56086	-0.000255401
5.46485	-0.000151884	5.56496	-0.000255211
5.46895	-0.000149458	5.56905	-0.000255134
5.47304	-0.000158337	5.57315	-0.000255123
5.47714	-0.000167217	5.57724	-0.000255132
5.48123	-0.000187403	5.58134	-0.000255141
5.48533	-0.000169067	5.58543	-0.000255162
5.48942	-0.000160722	5.58953	-0.000255238
5.49352	-0.000182271	5.59362	-0.00025543
5.49761	-0.000203821	5.59772	-0.0002558
5.50171	-0.000220772	5.60181	-0.000256392
5.5058	-0.000237724	5.60591	-0.00025723
5.5099	-0.000263798	5.61	-0.000258314
5.51399	-0.000236442	5.6141	-0.00025963
5.51809	-0.00023112	5.61819	-0.000261143
5.52218	-0.000228826	5.62229	-0.000262805
5.52627	-0.000226532	5.62638	-0.000264548
5.53037	-0.000211054	5.63048	-0.000266291
5.53446	-0.0002296	5.63457	-0.000267943
5.53856	-0.000248146	5.63867	-0.000269418
5.54265	-0.000328004	5.64276	-0.000270653
5.54675	-0.000310266	5.64686	-0.000271633
5.55084	-0.000253838	5.65095	-0.000272391
5.55494	-0.00019741	5.65505	-0.000273011
5.55903	-0.000121395	5.65914	-0.000273607
5.56313	-0.000116832	5.66324	-0.000274287
5.56722	-0.000112269	5.66733	-0.00027512
5.57132	-8.64102e-05	5.67143	-0.000276097
5.57541	-9.09241e-05	5.67552	-0.000277129
5.57951	-9.5438e-05	5.67962	-0.000278064
5.5836	-9.67808e-05	5.68371	-0.000278737
5.5877	-9.81236e-05	5.68781	-0.000279029
5.59179	-0.000278947	5.6919	-0.000278913
5.59589	-0.000229426	5.696	-0.000278472
5.59998	-0.000223192	5.70009	-0.000277876
5.60408	-0.000237828	5.70419	-0.00027733
5.60817	-0.000252463	5.70828	-0.000277026
5.61227	-0.000170298	5.71238	-0.000277107
5.61636	-0.000156319	5.71647	-0.000277654
5.62046	-0.000167211	5.72057	-0.000278697
5.62455	-0.000178103	5.72466	-0.000280221
5.62865	-0.000236826	5.72876	-0.000282182
5.63274	-0.000204748	5.73285	-0.000284502
5.63684	-0.000151724	5.73695	-0.000287078
5.64093	-0.000174231	5.74104	-0.000289788
5.64503	-0.000196738	5.74513	-0.00029251
5.64912	-0.000317235	5.74923	-0.000295144
5.65322	-0.00036337	5.75332	-0.000297625
5.65731	-0.00024688	5.75742	-0.000299934
5.66141	-0.000192648	5.76151	-0.00030209
5.6655	-0.000216106	5.76561	-0.000304133
5.6696	-0.000239564	5.7697	-0.000306098
5.67369	-0.00021003	5.7738	-0.000307991
5.67779	-0.000207687	5.77789	-0.000309784
5.68188	-0.000228653	5.78199	-0.000311408
5.68598	-0.00024962	5.78608	-0.000312782
5.69007	-0.000293896	5.79018	-0.000313839
5.69417	-0.000259264	5.79427	-0.000314559
5.69826	-0.000233426	5.79837	-0.000314975
5.70236	-0.000222821	5.80246	-0.000315163
5.70645	-0.000212215	5.80656	-0.000315208
5.71054	-0.000169311	5.81065	-0.000315174
5.71464	-0.000151591	5.81475	-0.000315068
5.71873	-0.00014915	5.81884	-0.000314852
5.72283	-0.000154348	5.82294	-0.000314459
5.72692	-0.000159546	5.82703	-0.000313832
5.73102	-0.000149639	5.83113	-0.000312957
5.73511	-0.000108277	5.83522	-0.000311875
5.73921	-0.000124349	5.83932	-0.000310684
5.7433	-0.000140421	5.84341	-0.000309517
5.7474	-0.000172957	5.84751	-0.000308537
5.75149	-0.00029731	5.8516	-0.000307916
5.75559	-0.000254034	5.8557	-0.00030782
5.75968	-0.000206368	5.85979	-0.000308376
5.76378	-0.000188759	5.86389	-0.000309636
5.76787	-0.000197867	5.86798	-0.000311552
5.77197	-0.000206974	5.87208	-0.000313973
5.77606	-0.000314606	5.87617	-0.000316673
5.78016	-0.000313225	5.88027	-0.000319402
5.78425	-0.000220314	5.88436	-0.000321933
5.78835	-0.000190525	5.88846	-0.000324106
5.79244	-0.000160737	5.89255	-0.000325841
5.79654	-0.000165121	5.89665	-0.000327137
5.80063	-0.000169505	5.90074	-0.000328063
5.80473	-0.000197797	5.90484	-0.000328729
5.80882	-0.000314639	5.90893	-0.000329266
5.81292	-0.000215985	5.91303	-0.000329807
5.81701	-0.000211144	5.91712	-0.000330463
5.82111	-0.000216396	5.92122	-0.000331307
5.8252	-0.000221648	5.92531	-0.000332359
5.8293	-0.000236993	5.92941	-0.000333595
5.83339	-0.00021346	5.9335	-0.00033495
5.83749	-0.000206701	5.93759	-0.000336348
5.84158	-0.000212008	5.94169	-0.000337714
5.84568	-0.000217314	5.94578	-0.00033899
5.84977	-0.000234686	5.94988	-0.000340128
5.85387	-0.000301293	5.95397	-0.000341087
5.85796	-0.000248232	5.95807	-0.000341819
5.86206	-0.000258107	5.96216	-0.000342275
5.86615	-0.000267983	5.96626	-0.000342408
5.87025	-0.00018413	5.97035	-0.000342192
5.87434	-0.00016422	5.97445	-0.000341636
5.87844	-0.000197509	5.97854	-0.0003408
5.88253	-0.000230798	5.98264	-0.000339797
5.88663	-0.000268713	5.98673	-0.000338777
5.89072	-0.000234677	5.99083	-0.000337906
5.89482	-0.000200642	5.99492	-0.000337332
5.89891	-0.000190208	5.99902	-0.000337153
5.903	-0.000171623	6.00311	-0.000337394
5.9071	-0.000149983	6.00721	-0.000338011
5.91119	-0.000146947	6.0113	-0.000338911
5.91529	-0.000189382	6.0154	-0.000339978
5.91938	-0.000231818	6.01949	-0.000341117
5.92348	-0.000177034	6.02359	-0.000342265
5.92757	-0.000122249	6.02768	-0.000343392
5.93167	-0.000154279	6.03178	-0.000344475
5.93576	-0.000186309	6.03587	-0.000345466
5.93986	-0.000275382	6.03997	-0.000346273
5.94395	-0.000222414	6.04406	-0.000346765
5.94805	-0.000224393	6.04816	-0.000346806
5.95214	-0.000226371	6.05225	-0.000346297
5.95624	-0.00026411	6.05635	-0.00034521
5.96033	-0.000281728	6.06044	-0.00034361
5.96443	-0.000299346	6.06454	-0.000341633
5.96852	-0.00031784	6.06863	-0.000339458
5.97262	-0.000259598	6.07273	-0.000337262
5.97671	-0.000200063	6.07682	-0.00033518
5.98081	-0.000176102	6.08092	-0.000333302
5.9849	-0.000169928	6.08501	-0.00033168
5.989	-0.000163754	6.08911	-0.000330351
5.99309	-0.00016089	6.0932	-0.000329345
5.99719	-0.000145705	6.0973	-0.000328681
6.00128	-0.000147207	6.10139	-0.000328351
6.00538	-0.000148709	6.10549	-0.000328308
6.00947	-0.000249247	6.10958	-0.000328483
6.01357	-0.000183177	6.11368	-0.000328812
6.01766	-0.000178285	6.11777	-0.000329267
6.02176	-0.000173392	6.12187	-0.000329863
6.02585	-0.000153238	6.12596	-0.000330647
6.02995	-9.76455e-05	6.13005	-0.000331675
6.03404	-9.62504e-05	6.13415	-0.000332979
6.03814	-0.000114605	6.13824	-0.000334555
6.04223	-0.00013296	6.14234	-0.000336347
6.04633	-0.000281106	6.14643	-0.000338254
6.05042	-0.000269053	6.15053	-0.000340134
6.05452	-0.000256999	6.15462	-0.000341819
6.05861	-0.000199202	6.15872	-0.000343144
6.06271	-0.000101837	6.16281	-0.000343974
6.0668	-0.000101636	6.16691	-0.000344226
6.0709	-0.00012828	6.171	-0.000343887
6.07499	-0.000154923	6.1751	-0.000343011
6.07909	-0.000253464	6.17919	-0.000341705
6.08318	-0.000233616	6.18329	-0.000340119
6.08728	-0.000234701	6.18738	-0.000338423
6.09137	-0.000235786	6.19148	-0.000336798
6.09546	-0.000240124	6.19557	-0.00033541
6.09956	-0.00026408	6.19967	-0.0003344
6.10365	-0.000147872	6.20376	-0.000333854
6.10775	-0.000176778	6.20786	-0.000333784
6.11184	-0.000205685	6.21195	-0.000334108
6.11594	-0.000293416	6.21605	-0.000334654
6.12003	-0.000366146	6.22014	-0.000335193
6.12413	-0.000292582	6.22424	-0.000335483
6.12822	-0.000149536	6.22833	-0.000335335
6.13232	-0.000152799	6.23243	-0.000334656
6.13641	-0.000156062	6.23652	-0.000333476
[truncated: 5,808 more rows]

## Sheet: Fig.3f
K14'-A138	apo		K14-A138'	apo
[truncated: 66 more rows]

[truncated: 6 more sheets: Fig.4c, Fig.4d, Fig.4e, Fig.4f, Fig.5c, Fig.5e]
